# Supplementary material for: Detection of copy number variants in African goats using whole genome sequence data
Source: BMC Genomics. 2021 May 29;22:398. doi: 10.1186/s12864-021-07703-1 (PMC8164248; doi:10.1186/s12864-021-07703-1)
Supplement: Supplementary file 1 — Additional file 1 Supplementary Table 1 Genes in CNV with VST values above the 99th percentile for each comparison. Supplementary Table 2 List of CNVR by population. Supplementary Table 3 Summary of CNVR by population. Supplementary Table 4 List of global CNVR with frequency above 1%. Supplementary Table 5 Functional annotation and clustering analysis for global CNVR. Supplementary Table 6 Functional analysis for CNVR private to breeds and to populations. Supplementary Table 7 Sample processing details. Supplementary Table 8 Quality control details for the samples used in the study. [file 12864_2021_7703_MOESM1_ESM.xlsx]

## Sheet: Supplementary Table 1
Detection of copy number variants in African goats using whole genome sequence data
Supplementary Table 1: Genes in CNV with VST values above the 99th percentile for each comparison
Comparison	VST 99th percentile threshold	VST	Chrom	Gene Symbol	Gene Function
BOE-EAF	0.26	0.338	6	CCSER1 (FAM190A)	Regulator or structural component required for normal mitosis
		0.267	14	VPS13B	Encodes a potential transmembrane protein that may function in vesicle-mediated transport and sorting of proteins within the cell
BOE-MAD	0.529	0.674	5	TMEM117	Involved in endoplasmic reticulum (ER) stress-induced cell death pathway
		0.534	22	KBTBD12	Adipocyte differentiation
BOE-SAF	0.395	0.397	1	LOC102174738	Uncharacterized
BOE-WAF	0.595	0.648	1	CPNE4	Membrane trafficking. Exhibits calcium-dependent phospholipid binding properties
		0.702	6	GNRHR	Release of gonadotropic luteinizing hormone (LH) and follicle stimulating hormone (FSH)
EAF-MAD	0.495	0.582	1	TOMM70	Receptor of hydrophobic preproteins, mitochondrial membrane
		0.509	3	COL24A1	Regulates type I collagen fibrillogenesis during fetal development
		0.503	24	LAMA3	Formation and function of the basement membrane and have additional functions in regulating cell migration and mechanical signal transduction
EAF-SAF	0.264	0.618	1	MB21D2	Centrosome and cilia integrity
		0.679	1	NAA50	Acetylates the N-terminus of proteins that retain their initiating methionine
		0.283	1	NAALADL2	Possibly immune homeostasis
		0.276	4	IMMP2L	Encodes a protein involved in processing the signal peptide sequences used to direct mitochondrial proteins to the mitochondria
		0.338	6	PDCL2	Regulate G-protein signaling by binding to the beta-gamma subunits of G proteins
		0.325	7	TMEM161B	Transporter
		0.397	8	RFX3	Regulation
EAF-WAF	0.643	0.908	1	TOMM70	Receptor of hydrophobic preproteins, mitochondrial membrane
		0.726	2	LOC102179054	Uncharacterized
		0.749	5	CNTN1	Mediate cell surface interactions during nervous system development (Liu et al., 2012)
		0.673	5	TAFA2 (FAM19A2)	Regulation of feed intake and metabolic activities (mice)
		0.651	13	PARD3	Dendritic spine development
		0.756	23	DEK	Mammalian chromatin constituent
MAD-SAF	0.583	0.68	1	NLGN1	Encodes neuronal cell surface proteins
		0.665	2	CWC22	Regulator of posttranscriptional mRNA fate
		0.895	2	NEMP2 (TMEM194B)	Integrity of nuclear membrane
		0.624	6	STPG2 (C4orf37)	Not fully known
MAD-WAF	0.612	0.642	1	NLGN1	Encodes neuronal cell surface proteins
		0.63	1	TOMM70	Receptor of hydrophobic preproteins, mitochondrial membrane
		0.738	4	SEMA3D	Axon guidance
		0.828	6	CCSER1 (FAM190A)	Regulator or structural component required for normal mitosis
		0.668	6	GNRHR	Release of gonadotropic luteinizing hormone (LH) and follicle stimulating hormone (FSH)
		0.654	15	BCO2	Encodes an enzyme which oxidizes carotenoids such as beta-carotene during the biosynthesis of vitamin A
SAF-WAF	0.708	0.888	1	NAA50	Acetylates the N-terminus of proteins that retain their initiating methionine
		0.832	1	TOMM70	Receptor of hydrophobic preproteins, mitochondrial membrane
		0.951	2	NEMP2 (TMEM194B)	Integrity of nuclear membrane
		0.748	5	CNTN1	Mediate cell surface interactions during nervous system development
		0.72	5	SLC2A13	Solute carrier
		0.795	12	LOC108637264	Uncharacterized
Overall	0.601	0.752	1	MB21D2	Centrosome and cilia integrity
		0.716	1	NAA50	Acetylates the N-terminus of proteins that retain their initiating methionine
		0.625	1	NLGN1	Encodes neuronal cell surface proteins
		0.835	1	TOMM70	Receptor of hydrophobic preproteins, mitochondrial membrane
		0.7	5	PCBP2	RNA binding
		0.67	12	FAM155A	Protein coding
		0.651	13	PARD3	Dendritic spine development
		0.601	14	CPNE3	Regulate molecular events at the interface of the cell membrane and cytoplasm
		0.756	23	DEK	Encodes a protein with one SAP domain which binds to cruciform and superhelical DNA and induces positive supercoils into closed circular DNA.
		1	23	DST	Encodes a member of the plakin protein family of adhesion junction plaque proteins

## Sheet: Supplementary Table 2
Detection of copy number variants in African goats using whole genome sequence data
Supplementary Table 2: List of CNVR by population
Population	Chromosome	Start	End	Length	State	FREQ
BOE	1	4377755	4385546	7791	Loss	66.67
BOE	1	4446996	4448275	1279	Loss	44.44
BOE	1	4498286	4499202	916	Loss	44.44
BOE	1	6861143	6862134	991	Loss	100
BOE	1	6983020	6985418	2398	Loss	44.44
BOE	1	8054478	8055585	1107	Loss	55.56
BOE	1	10568483	10569573	1090	Loss	44.44
BOE	1	11476354	11484454	8100	Loss	22.22
BOE	1	11868455	11874081	5626	Loss	22.22
BOE	1	12022992	12024956	1964	Loss	33.33
BOE	1	12163053	12164266	1213	Loss	33.33
BOE	1	12562322	12563405	1083	Loss	44.44
BOE	1	12565123	12566608	1485	Loss	33.33
BOE	1	13190851	13191736	885	Loss	44.44
BOE	1	13253286	13254111	825	Loss	33.33
BOE	1	13515135	13516556	1421	Loss	66.67
BOE	1	13523664	13525536	1872	Loss	22.22
BOE	1	13975762	13981097	5335	Loss	55.56
BOE	1	14659246	14660726	1480	Loss	88.89
BOE	1	14710054	14711354	1300	Loss	33.33
BOE	1	14726936	14729394	2458	Loss	77.78
BOE	1	15772280	15773158	878	Loss	55.56
BOE	1	16608272	16609273	1001	Loss	33.33
BOE	1	16976358	16979219	2861	Loss	77.78
BOE	1	17983050	17988189	5139	Loss	22.22
BOE	1	18666920	18667756	836	Loss	22.22
BOE	1	20163830	20164663	833	Loss	22.22
BOE	1	21716889	21718832	1943	Loss	22.22
BOE	1	22170539	22171429	890	Loss	33.33
BOE	1	22444267	22445927	1660	Loss	55.56
BOE	1	25836007	25837514	1507	Gain	22.22
BOE	1	26507274	26507911	637	Loss	33.33
BOE	1	26542387	26545014	2627	Loss	44.44
BOE	1	26609595	26610942	1347	Loss	33.33
BOE	1	28364302	28365630	1328	Loss	33.33
BOE	1	29232830	29234725	1895	Loss	22.22
BOE	1	29289405	29290039	634	Loss	33.33
BOE	1	29789810	29791065	1255	Loss	55.56
BOE	1	34480832	34481898	1066	Loss	44.44
BOE	1	36417150	36418562	1412	Loss	33.33
BOE	1	36445938	36446947	1009	Loss	77.78
BOE	1	38016510	38018090	1580	Loss	55.56
BOE	1	38898035	38899001	966	Loss	66.67
BOE	1	39773722	39779297	5575	Loss	55.56
BOE	1	39867661	39870229	2568	Loss	22.22
BOE	1	42349142	42350276	1134	Loss	66.67
BOE	1	42485797	42487500	1703	Loss	55.56
BOE	1	42505679	42506296	617	Loss	44.44
BOE	1	44450876	44456508	5632	Loss	55.56
BOE	1	44475323	44486422	11099	Loss	55.56
BOE	1	45086596	45092165	5569	Loss	55.56
BOE	1	45414340	45416832	2492	Loss	44.44
BOE	1	46316644	46321216	4572	Loss	66.67
BOE	1	46395495	46403273	7778	Loss	100
BOE	1	47009191	47009850	659	Loss	33.33
BOE	1	47349353	47350262	909	Loss	22.22
BOE	1	47662612	47665001	2389	Loss	77.78
BOE	1	48287063	48287976	913	Both	22.22
BOE	1	48476327	48477923	1596	Loss	55.56
BOE	1	48512055	48516013	3958	Loss	55.56
BOE	1	49202422	49203339	917	Loss	22.22
BOE	1	50028712	50030795	2083	Loss	77.78
BOE	1	51071303	51073451	2148	Loss	44.44
BOE	1	53522856	53523408	552	Loss	22.22
BOE	1	54670563	54673667	3104	Loss	22.22
BOE	1	54878371	54878789	418	Loss	22.22
BOE	1	55224884	55226066	1182	Loss	33.33
BOE	1	56598232	56599629	1397	Loss	77.78
BOE	1	57978194	57979481	1287	Loss	88.89
BOE	1	58646677	58648965	2288	Loss	22.22
BOE	1	61826533	61828170	1637	Loss	33.33
BOE	1	62580355	62581909	1554	Loss	22.22
BOE	1	62982385	62984079	1694	Loss	66.67
BOE	1	65535058	65536091	1033	Loss	33.33
BOE	1	66828244	66828854	610	Loss	22.22
BOE	1	66932041	66934313	2272	Loss	55.56
BOE	1	69626439	69626889	450	Loss	22.22
BOE	1	74048678	74052301	3623	Loss	33.33
BOE	1	74267241	74268207	966	Loss	100
BOE	1	76009796	76014795	4999	Loss	44.44
BOE	1	76346627	76347555	928	Loss	77.78
BOE	1	76724789	76732575	7786	Loss	55.56
BOE	1	77561756	77562466	710	Loss	77.78
BOE	1	79391298	79393158	1860	Loss	77.78
BOE	1	80142477	80143732	1255	Loss	44.44
BOE	1	80145699	80146468	769	Loss	22.22
BOE	1	81342440	81343032	592	Loss	55.56
BOE	1	84155998	84158273	2275	Loss	22.22
BOE	1	86008299	86009289	990	Loss	66.67
BOE	1	86498543	86501082	2539	Loss	22.22
BOE	1	86641075	86642167	1092	Loss	33.33
BOE	1	88542785	88543162	377	Loss	22.22
BOE	1	90137152	90137702	550	Loss	22.22
BOE	1	91025295	91031326	6031	Loss	22.22
BOE	1	91823482	91823878	396	Loss	22.22
BOE	1	91959995	91960931	936	Loss	66.67
BOE	1	91981282	91981764	482	Loss	33.33
BOE	1	92680479	92681769	1290	Loss	44.44
BOE	1	92954354	92954870	516	Loss	22.22
BOE	1	96379096	96382553	3457	Loss	44.44
BOE	1	100535653	100539506	3853	Loss	22.22
BOE	1	100656158	100657997	1839	Loss	66.67
BOE	1	101460630	101461540	910	Loss	44.44
BOE	1	101792562	101793924	1362	Loss	66.67
BOE	1	102009522	102011783	2261	Loss	44.44
BOE	1	102117797	102118471	674	Loss	44.44
BOE	1	102398820	102400677	1857	Loss	77.78
BOE	1	102451845	102452690	845	Loss	44.44
BOE	1	102821599	102823999	2400	Loss	66.67
BOE	1	103432928	103433849	921	Loss	66.67
BOE	1	104288525	104291036	2511	Loss	55.56
BOE	1	105205654	105206952	1298	Loss	44.44
BOE	1	105369051	105371954	2903	Loss	77.78
BOE	1	107878649	107881588	2939	Loss	22.22
BOE	1	108167910	108169412	1502	Loss	88.89
BOE	1	111952764	111954310	1546	Loss	33.33
BOE	1	112250638	112252321	1683	Loss	88.89
BOE	1	112396180	112397687	1507	Loss	44.44
BOE	1	112791204	112793330	2126	Loss	100
BOE	1	113435862	113437209	1347	Loss	33.33
BOE	1	113722088	113722710	622	Loss	44.44
BOE	1	114640527	114641027	500	Loss	33.33
BOE	1	114931460	114932077	617	Loss	33.33
BOE	1	116503603	116504448	845	Loss	33.33
BOE	1	119318340	119318933	593	Loss	22.22
BOE	1	119888587	119889766	1179	Loss	33.33
BOE	1	120625426	120633292	7866	Loss	44.44
BOE	1	120953726	120954715	989	Loss	33.33
BOE	1	121041744	121042718	974	Loss	88.89
BOE	1	122265819	122268263	2444	Loss	44.44
BOE	1	122432616	122433620	1004	Loss	55.56
BOE	1	124366402	124367051	649	Loss	66.67
BOE	1	124575853	124578121	2268	Loss	33.33
BOE	1	128556736	128564486	7750	Loss	100
BOE	1	134297421	134298710	1289	Loss	55.56
BOE	1	137059467	137060189	722	Loss	22.22
BOE	1	137891271	137893148	1877	Loss	77.78
BOE	1	138428910	138429624	714	Loss	33.33
BOE	1	138457818	138459389	1571	Loss	77.78
BOE	1	138545995	138546482	487	Loss	22.22
BOE	1	139849013	139850063	1050	Loss	33.33
BOE	1	140769069	140776800	7731	Loss	44.44
BOE	1	141076265	141077482	1217	Loss	22.22
BOE	1	146334691	146336203	1512	Loss	77.78
BOE	1	146561858	146564574	2716	Loss	66.67
BOE	1	148396133	148398487	2354	Loss	100
BOE	1	149295367	149296305	938	Loss	44.44
BOE	1	152944842	152946524	1682	Loss	88.89
BOE	2	101924	103183	1259	Loss	77.78
BOE	2	1128239	1129239	1000	Loss	88.89
BOE	2	3242359	3246437	4078	Loss	44.44
BOE	2	6808160	6809402	1242	Loss	22.22
BOE	2	11432622	11434197	1575	Loss	55.56
BOE	2	15248917	15250072	1155	Loss	44.44
BOE	2	16533069	16534361	1292	Loss	100
BOE	2	18078592	18080383	1791	Loss	66.67
BOE	2	18908305	18909682	1377	Loss	33.33
BOE	2	19555190	19556027	837	Loss	55.56
BOE	2	19723120	19723646	526	Loss	44.44
BOE	2	22910979	22911732	753	Loss	22.22
BOE	2	23738223	23739367	1144	Loss	55.56
BOE	2	24402044	24409781	7737	Loss	33.33
BOE	2	24421205	24421886	681	Loss	33.33
BOE	2	27330422	27331488	1066	Loss	33.33
BOE	2	34218121	34219544	1423	Loss	33.33
BOE	2	34438826	34439825	999	Loss	44.44
BOE	2	35675017	35675456	439	Gain	22.22
BOE	2	35775847	35776434	587	Loss	22.22
BOE	2	35882920	35886042	3122	Loss	33.33
BOE	2	41903560	41905718	2158	Loss	33.33
BOE	2	42570047	42571494	1447	Loss	44.44
BOE	2	44730970	44731906	936	Loss	33.33
BOE	2	45781191	45783983	2792	Loss	22.22
BOE	2	51411116	51418858	7742	Loss	77.78
BOE	2	52865781	52867414	1633	Loss	66.67
BOE	2	53560169	53561304	1135	Loss	66.67
BOE	2	53696607	53698726	2119	Loss	88.89
BOE	2	54542382	54545466	3084	Loss	55.56
BOE	2	56735493	56739646	4153	Loss	22.22
BOE	2	57332083	57333917	1834	Loss	22.22
BOE	2	58153113	58154014	901	Loss	66.67
BOE	2	60841987	60844729	2742	Loss	77.78
BOE	2	61192690	61194225	1535	Loss	22.22
BOE	2	67869587	67871230	1643	Loss	55.56
BOE	2	68029288	68037039	7751	Loss	22.22
BOE	2	68978922	68981229	2307	Loss	55.56
BOE	2	69292262	69293521	1259	Loss	22.22
BOE	2	69709760	69710403	643	Loss	33.33
BOE	2	70610283	70611315	1032	Loss	66.67
BOE	2	74288034	74288590	556	Loss	44.44
BOE	2	75877296	75877993	697	Loss	22.22
BOE	2	76018126	76019405	1279	Loss	44.44
BOE	2	76069914	76070904	990	Loss	22.22
BOE	2	77578290	77579699	1409	Loss	22.22
BOE	2	79995148	79996268	1120	Loss	22.22
BOE	2	83552297	83553111	814	Loss	77.78
BOE	2	85975569	85976567	998	Loss	22.22
BOE	2	86202211	86203684	1473	Loss	66.67
BOE	2	86679369	86681859	2490	Loss	66.67
BOE	2	86981581	86982712	1131	Loss	55.56
BOE	2	89921677	89923086	1409	Loss	77.78
BOE	2	90307652	90308477	825	Loss	22.22
BOE	2	90930966	90934359	3393	Loss	55.56
BOE	2	91999722	92006053	6331	Loss	55.56
BOE	2	93083342	93084680	1338	Loss	22.22
BOE	2	106099234	106099958	724	Loss	44.44
BOE	2	106950866	106951787	921	Loss	33.33
BOE	2	110514744	110516356	1612	Loss	66.67
BOE	2	115715723	115717210	1487	Loss	77.78
BOE	2	116896771	116899568	2797	Loss	77.78
BOE	2	119453035	119453759	724	Loss	55.56
BOE	2	119981853	119982498	645	Loss	22.22
BOE	2	121900919	121902573	1654	Loss	88.89
BOE	2	122449789	122451271	1482	Loss	66.67
BOE	2	124246106	124247978	1872	Loss	44.44
BOE	2	124314622	124315924	1302	Loss	55.56
BOE	2	125423629	125424405	776	Loss	33.33
BOE	2	125428483	125429832	1349	Loss	66.67
BOE	2	125566819	125568406	1587	Loss	66.67
BOE	2	125903159	125906752	3593	Loss	22.22
BOE	2	127084378	127086679	2301	Loss	22.22
BOE	2	127178229	127179684	1455	Loss	33.33
BOE	2	127468047	127469111	1064	Loss	66.67
BOE	2	127937710	127938748	1038	Loss	22.22
BOE	2	128815379	128816240	861	Loss	33.33
BOE	2	129181266	129182350	1084	Loss	77.78
BOE	2	129878010	129878913	903	Both	22.22
BOE	2	130362125	130363949	1824	Loss	33.33
BOE	2	130484951	130486241	1290	Loss	22.22
BOE	2	130716475	130717231	756	Loss	55.56
BOE	2	130717412	130720866	3454	Loss	44.44
BOE	2	132374169	132375279	1110	Loss	77.78
BOE	2	133018780	133019573	793	Loss	22.22
BOE	2	133022912	133024173	1261	Loss	22.22
BOE	2	134027841	134038473	10632	Gain	22.22
BOE	2	134052805	134053591	786	Loss	55.56
BOE	2	136345421	136346496	1075	Loss	44.44
BOE	3	158222	159696	1474	Loss	55.56
BOE	3	14448920	14449603	683	Loss	44.44
BOE	3	17926148	17927280	1132	Loss	55.56
BOE	3	20048246	20050948	2702	Loss	88.89
BOE	3	25178466	25179479	1013	Loss	22.22
BOE	3	30281543	30284050	2507	Loss	44.44
BOE	3	35701587	35703799	2212	Loss	88.89
BOE	3	38104548	38105949	1401	Loss	55.56
BOE	3	41315601	41316182	581	Loss	22.22
BOE	3	44223034	44223721	687	Loss	33.33
BOE	3	45171021	45171756	735	Loss	33.33
BOE	3	45323043	45324447	1404	Loss	44.44
BOE	3	45623153	45623869	716	Loss	66.67
BOE	3	46202102	46208432	6330	Loss	44.44
BOE	3	46848088	46848819	731	Loss	22.22
BOE	3	47839640	47840809	1169	Loss	33.33
BOE	3	48258343	48259026	683	Loss	33.33
BOE	3	50231017	50235520	4503	Loss	55.56
BOE	3	51475806	51477402	1596	Loss	77.78
BOE	3	51608290	51609733	1443	Loss	44.44
BOE	3	51617002	51618417	1415	Loss	55.56
BOE	3	53647756	53649251	1495	Loss	77.78
BOE	3	53687255	53689798	2543	Loss	33.33
BOE	3	53737373	53738447	1074	Loss	44.44
BOE	3	54737087	54741767	4680	Loss	44.44
BOE	3	54926823	54928827	2004	Loss	44.44
BOE	3	55592389	55593675	1286	Loss	88.89
BOE	3	56389903	56390535	632	Loss	22.22
BOE	3	56921555	56922989	1434	Loss	44.44
BOE	3	59064065	59065105	1040	Loss	22.22
BOE	3	59554524	59555971	1447	Loss	33.33
BOE	3	63066165	63067046	881	Loss	22.22
BOE	3	66281044	66310617	29573	Both	77.78
BOE	3	66352376	66357915	5539	Gain	22.22
BOE	3	66455195	66456937	1742	Loss	22.22
BOE	3	66491493	66493593	2100	Loss	77.78
BOE	3	66496042	66501565	5523	Loss	22.22
BOE	3	67555398	67563195	7797	Loss	33.33
BOE	3	68645898	68647546	1648	Loss	22.22
BOE	3	71632872	71634282	1410	Gain	22.22
BOE	3	72200906	72202627	1721	Loss	22.22
BOE	3	76689259	76692685	3426	Loss	77.78
BOE	3	76703816	76705103	1287	Loss	33.33
BOE	3	78647219	78648309	1090	Loss	55.56
BOE	3	79317298	79317950	652	Loss	22.22
BOE	3	79352439	79353720	1281	Loss	66.67
BOE	3	79773299	79776538	3239	Loss	88.89
BOE	3	80830313	80831650	1337	Loss	22.22
BOE	3	81669863	81670510	647	Loss	22.22
BOE	3	83471987	83473310	1323	Loss	44.44
BOE	3	84213120	84214464	1344	Loss	22.22
BOE	3	88454021	88461689	7668	Loss	77.78
BOE	3	88544494	88552253	7759	Loss	33.33
BOE	3	102788110	102788971	861	Loss	44.44
BOE	3	106694616	106696340	1724	Loss	33.33
BOE	3	107000803	107001423	620	Loss	22.22
BOE	3	108701921	108702505	584	Loss	33.33
BOE	3	109808247	109809760	1513	Loss	44.44
BOE	3	110753087	110754841	1754	Loss	44.44
BOE	3	112495890	112499032	3142	Loss	77.78
BOE	3	113536193	113537818	1625	Loss	33.33
BOE	3	113867326	113867926	600	Loss	33.33
BOE	3	114885410	114886379	969	Loss	55.56
BOE	3	117911429	117912601	1172	Loss	22.22
BOE	3	119777170	119779252	2082	Loss	77.78
BOE	4	3860946	3862688	1742	Loss	88.89
BOE	4	4684327	4687501	3174	Loss	66.67
BOE	4	5498739	5499596	857	Loss	44.44
BOE	4	6039751	6041108	1357	Loss	33.33
BOE	4	9891237	9892783	1546	Loss	77.78
BOE	4	11074163	11076058	1895	Loss	88.89
BOE	4	12150678	12152672	1994	Loss	22.22
BOE	4	18818920	18819956	1036	Loss	55.56
BOE	4	19236999	19238560	1561	Loss	44.44
BOE	4	19912405	19913493	1088	Loss	66.67
BOE	4	20750926	20752653	1727	Loss	55.56
BOE	4	21598247	21599303	1056	Both	55.56
BOE	4	22572720	22574003	1283	Loss	22.22
BOE	4	25592002	25592639	637	Loss	33.33
BOE	4	31278416	31281213	2797	Loss	44.44
BOE	4	35085613	35086341	728	Loss	55.56
BOE	4	35908690	35916522	7832	Loss	44.44
BOE	4	36909740	36911745	2005	Loss	22.22
BOE	4	37692056	37694586	2530	Loss	88.89
BOE	4	42952373	42954127	1754	Loss	33.33
BOE	4	45366487	45367159	672	Gain	55.56
BOE	4	45755447	45757677	2230	Loss	55.56
BOE	4	46016481	46017214	733	Loss	44.44
BOE	4	46030443	46031902	1459	Loss	33.33
BOE	4	47071166	47072799	1633	Loss	44.44
BOE	4	48915492	48917692	2200	Loss	66.67
BOE	4	51659011	51659444	433	Loss	22.22
BOE	4	52435747	52436547	800	Loss	22.22
BOE	4	57520961	57521805	844	Loss	88.89
BOE	4	58620547	58621483	936	Loss	44.44
BOE	4	58729662	58731557	1895	Loss	22.22
BOE	4	59846016	59846566	550	Loss	33.33
BOE	4	61472835	61476184	3349	Loss	22.22
BOE	4	61945103	61946648	1545	Loss	33.33
BOE	4	61992724	61993670	946	Loss	33.33
BOE	4	62498627	62501240	2613	Loss	55.56
BOE	4	62746167	62747459	1292	Loss	22.22
BOE	4	63650252	63650793	541	Loss	22.22
BOE	4	63955949	63956669	720	Loss	55.56
BOE	4	65521724	65523186	1462	Loss	33.33
BOE	4	66423375	66424128	753	Loss	22.22
BOE	4	67661464	67664601	3137	Loss	22.22
BOE	4	70937062	70938024	962	Loss	44.44
BOE	4	74662473	74663195	722	Loss	55.56
BOE	4	75338831	75346597	7766	Loss	77.78
BOE	4	76199577	76201650	2073	Loss	66.67
BOE	4	76265340	76267328	1988	Loss	55.56
BOE	4	76399902	76400475	573	Loss	22.22
BOE	4	78054524	78058238	3714	Loss	77.78
BOE	4	79494538	79498835	4297	Loss	88.89
BOE	4	80763214	80764081	867	Loss	33.33
BOE	4	82436211	82437056	845	Loss	55.56
BOE	4	82952802	82954179	1377	Loss	66.67
BOE	4	83524002	83527906	3904	Loss	55.56
BOE	4	84150088	84151313	1225	Loss	66.67
BOE	4	84595557	84596142	585	Loss	33.33
BOE	4	84725864	84727311	1447	Loss	66.67
BOE	4	84803033	84810826	7793	Loss	77.78
BOE	4	84876026	84877367	1341	Loss	55.56
BOE	4	85941126	85942519	1393	Loss	22.22
BOE	4	86046994	86049485	2491	Loss	44.44
BOE	4	86095473	86097480	2007	Loss	77.78
BOE	4	87804995	87806624	1629	Loss	22.22
BOE	4	87825214	87827365	2151	Loss	33.33
BOE	4	88962044	88963104	1060	Loss	55.56
BOE	4	88973384	88974170	786	Loss	22.22
BOE	4	89765329	89765769	440	Loss	22.22
BOE	4	91082578	91083312	734	Loss	55.56
BOE	4	91389543	91390439	896	Loss	77.78
BOE	4	93986757	93988183	1426	Loss	88.89
BOE	4	94419167	94419839	672	Loss	33.33
BOE	4	97505350	97507152	1802	Loss	55.56
BOE	4	98927800	98928403	603	Loss	33.33
BOE	4	99312953	99314117	1164	Loss	44.44
BOE	4	99827758	99828715	957	Loss	22.22
BOE	4	100704252	100705511	1259	Loss	77.78
BOE	4	101267561	101271149	3588	Loss	33.33
BOE	4	101505050	101507440	2390	Loss	44.44
BOE	4	102241421	102243399	1978	Loss	66.67
BOE	4	102419355	102420082	727	Loss	22.22
BOE	4	102482699	102483328	629	Loss	44.44
BOE	4	103398997	103401553	2556	Loss	66.67
BOE	4	103671935	103675524	3589	Loss	44.44
BOE	4	103800654	103801842	1188	Loss	88.89
BOE	4	103809529	103811248	1719	Loss	33.33
BOE	4	104562586	104564514	1928	Loss	66.67
BOE	4	105973234	105980983	7749	Loss	44.44
BOE	4	106798660	106800077	1417	Loss	66.67
BOE	4	107592805	107595309	2504	Loss	44.44
BOE	4	109929258	109932577	3319	Loss	77.78
BOE	4	111490757	111491712	955	Loss	44.44
BOE	4	113581727	113582385	658	Loss	66.67
BOE	4	114246401	114249688	3287	Loss	22.22
BOE	4	114404716	114412474	7758	Loss	77.78
BOE	4	116628948	116629674	726	Loss	44.44
BOE	4	117340437	117341907	1470	Loss	22.22
BOE	4	118450255	118451752	1497	Loss	22.22
BOE	4	120391530	120398105	6575	Loss	33.33
BOE	5	270529	271810	1281	Loss	77.78
BOE	5	764875	765648	773	Loss	66.67
BOE	5	1689332	1692181	2849	Loss	22.22
BOE	5	3140876	3162204	21328	Loss	33.33
BOE	5	3923440	3924247	807	Loss	66.67
BOE	5	6160158	6161797	1639	Loss	77.78
BOE	5	6665351	6665954	603	Loss	44.44
BOE	5	6960919	6962678	1759	Loss	55.56
BOE	5	7395707	7398190	2483	Loss	22.22
BOE	5	7744489	7745511	1022	Loss	22.22
BOE	5	7938056	7939047	991	Loss	66.67
BOE	5	9638077	9645791	7714	Loss	33.33
BOE	5	10000149	10000738	589	Loss	44.44
BOE	5	10239836	10241203	1367	Loss	44.44
BOE	5	10691822	10693125	1303	Loss	33.33
BOE	5	11256464	11258723	2259	Loss	22.22
BOE	5	11401670	11403062	1392	Loss	33.33
BOE	5	11753895	11755105	1210	Loss	22.22
BOE	5	11790219	11790863	644	Loss	66.67
BOE	5	12646310	12654110	7800	Loss	66.67
BOE	5	13321127	13322891	1764	Loss	66.67
BOE	5	13445711	13447802	2091	Loss	44.44
BOE	5	13915031	13922813	7782	Loss	55.56
BOE	5	14988122	14989436	1314	Loss	66.67
BOE	5	16461601	16463022	1421	Loss	77.78
BOE	5	16916575	16920164	3589	Loss	77.78
BOE	5	17878529	17884734	6205	Loss	77.78
BOE	5	18085194	18086780	1586	Loss	55.56
BOE	5	19948351	19949507	1156	Loss	44.44
BOE	5	20013994	20015104	1110	Loss	22.22
BOE	5	26284211	26290155	5944	Loss	22.22
BOE	5	33392739	33394720	1981	Loss	22.22
BOE	5	34378965	34380000	1035	Loss	66.67
BOE	5	35698721	35699631	910	Loss	44.44
BOE	5	36025175	36025945	770	Loss	77.78
BOE	5	36445307	36447565	2258	Loss	77.78
BOE	5	36615271	36616559	1288	Loss	22.22
BOE	5	36827818	36829076	1258	Loss	44.44
BOE	5	37043433	37044784	1351	Loss	33.33
BOE	5	39619694	39621262	1568	Loss	44.44
BOE	5	40579941	40580938	997	Both	22.22
BOE	5	41813335	41815049	1714	Loss	66.67
BOE	5	41865636	41866932	1296	Loss	55.56
BOE	5	41977840	41982927	5087	Loss	22.22
BOE	5	42972217	42973817	1600	Loss	22.22
BOE	5	49321416	49323932	2516	Loss	33.33
BOE	5	49345871	49347130	1259	Loss	22.22
BOE	5	49609131	49612064	2933	Loss	55.56
BOE	5	49708564	49709866	1302	Loss	44.44
BOE	5	50218800	50220215	1415	Loss	33.33
BOE	5	50326627	50328612	1985	Loss	33.33
BOE	5	50991339	50991943	604	Loss	22.22
BOE	5	53127784	53128881	1097	Loss	66.67
BOE	5	54473963	54475552	1589	Loss	77.78
BOE	5	55985748	56000238	14490	Loss	22.22
BOE	5	58282813	58290200	7387	Loss	44.44
BOE	5	62153684	62161523	7839	Loss	44.44
BOE	5	62184227	62184798	571	Loss	22.22
BOE	5	67673610	67675281	1671	Loss	66.67
BOE	5	67860634	67861659	1025	Loss	55.56
BOE	5	69370408	69372099	1691	Loss	44.44
BOE	5	71406414	71407881	1467	Loss	66.67
BOE	5	71838488	71846248	7760	Loss	55.56
BOE	5	72016411	72017512	1101	Loss	22.22
BOE	5	75109576	75114873	5297	Loss	66.67
BOE	5	76106020	76107319	1299	Loss	55.56
BOE	5	78439333	78447082	7749	Loss	33.33
BOE	5	78454630	78455480	850	Loss	22.22
BOE	5	78561141	78562114	973	Loss	44.44
BOE	5	79019676	79021743	2067	Loss	44.44
BOE	5	79073354	79074158	804	Loss	55.56
BOE	5	79277580	79280358	2778	Loss	55.56
BOE	5	80218369	80220195	1826	Loss	55.56
BOE	5	82899145	82938452	39307	Gain	22.22
BOE	5	83465915	83467141	1226	Loss	66.67
BOE	5	85981793	85983447	1654	Loss	44.44
BOE	5	86330838	86332160	1322	Loss	77.78
BOE	5	87460301	87461574	1273	Loss	44.44
BOE	5	88755074	88755987	913	Loss	77.78
BOE	5	89572840	89575334	2494	Loss	77.78
BOE	5	92367310	92368575	1265	Loss	44.44
BOE	5	92443247	92444002	755	Loss	44.44
BOE	5	94281302	94282868	1566	Loss	55.56
BOE	5	97969345	97970188	843	Loss	33.33
BOE	5	99758277	99760699	2422	Loss	33.33
BOE	5	101461038	101462218	1180	Gain	22.22
BOE	5	105989924	105994471	4547	Loss	22.22
BOE	5	105997612	105998544	932	Loss	55.56
BOE	5	111947919	111948925	1006	Loss	66.67
BOE	5	116945330	116946758	1428	Loss	33.33
BOE	5	117080732	117082661	1929	Loss	44.44
BOE	5	117110537	117111954	1417	Gain	22.22
BOE	6	2605020	2606308	1288	Loss	88.89
BOE	6	3151731	3152632	901	Loss	55.56
BOE	6	3355760	3358677	2917	Loss	44.44
BOE	6	3582065	3584034	1969	Loss	22.22
BOE	6	3689935	3697687	7752	Loss	66.67
BOE	6	4070440	4078061	7621	Loss	77.78
BOE	6	4385245	4387041	1796	Loss	44.44
BOE	6	4674174	4674877	703	Loss	77.78
BOE	6	7515349	7517943	2594	Loss	33.33
BOE	6	8141971	8142732	761	Loss	44.44
BOE	6	8883326	8883993	667	Loss	55.56
BOE	6	8962120	8963419	1299	Loss	55.56
BOE	6	9029960	9120448	90488	Both	44.44
BOE	6	9165319	9168268	2949	Loss	55.56
BOE	6	10378933	10380207	1274	Loss	33.33
BOE	6	10943190	10943707	517	Loss	22.22
BOE	6	11466161	11468967	2806	Loss	22.22
BOE	6	12568507	12568940	433	Loss	22.22
BOE	6	12698516	12699380	864	Loss	77.78
BOE	6	14710546	14711884	1338	Loss	44.44
BOE	6	15286327	15287387	1060	Loss	44.44
BOE	6	15823148	15824099	951	Loss	33.33
BOE	6	18111291	18113516	2225	Loss	77.78
BOE	6	18390528	18391123	595	Loss	22.22
BOE	6	19413316	19414495	1179	Loss	22.22
BOE	6	19978591	19979524	933	Loss	55.56
BOE	6	20207396	20210146	2750	Loss	22.22
BOE	6	21652848	21654354	1506	Loss	22.22
BOE	6	21756680	21759187	2507	Loss	88.89
BOE	6	24443387	24443937	550	Loss	33.33
BOE	6	26971456	26977672	6216	Loss	33.33
BOE	6	27202241	27202810	569	Loss	44.44
BOE	6	27234157	27235591	1434	Loss	33.33
BOE	6	27474904	27475942	1038	Loss	33.33
BOE	6	27879195	27949580	70385	Loss	22.22
BOE	6	28235199	28235920	721	Loss	33.33
BOE	6	28399635	28404860	5225	Loss	44.44
BOE	6	28944034	28945275	1241	Loss	77.78
BOE	6	30214562	30238901	24339	Loss	77.78
BOE	6	33648064	33648829	765	Loss	55.56
BOE	6	34225146	34226716	1570	Loss	33.33
BOE	6	34470975	34471963	988	Loss	22.22
BOE	6	35648461	35650243	1782	Loss	22.22
BOE	6	38861263	38861813	550	Loss	22.22
BOE	6	39668069	39669183	1114	Loss	66.67
BOE	6	42302362	42303794	1432	Loss	55.56
BOE	6	47278357	47279875	1518	Loss	22.22
BOE	6	47688107	47689719	1612	Loss	33.33
BOE	6	48434567	48436306	1739	Loss	44.44
BOE	6	48904717	48905356	639	Loss	33.33
BOE	6	49021357	49021869	512	Loss	22.22
BOE	6	49298757	49300367	1610	Loss	77.78
BOE	6	49323695	49326359	2664	Loss	22.22
BOE	6	51697897	51699177	1280	Loss	55.56
BOE	6	51963867	51964739	872	Loss	33.33
BOE	6	54083230	54084521	1291	Loss	55.56
BOE	6	54335840	54336676	836	Loss	44.44
BOE	6	55792640	55793526	886	Loss	44.44
BOE	6	55821061	55821753	692	Loss	33.33
BOE	6	56203161	56204341	1180	Loss	22.22
BOE	6	57612471	57614169	1698	Loss	55.56
BOE	6	57622876	57623778	902	Loss	44.44
BOE	6	60377739	60379711	1972	Loss	55.56
BOE	6	61036467	61039669	3202	Loss	33.33
BOE	6	62074828	62075828	1000	Loss	22.22
BOE	6	64035266	64036082	816	Loss	77.78
BOE	6	64623802	64624600	798	Loss	22.22
BOE	6	69000815	69008545	7730	Loss	66.67
BOE	6	72107689	72109342	1653	Loss	88.89
BOE	6	72497605	72505517	7912	Loss	44.44
BOE	6	73093044	73093971	927	Loss	77.78
BOE	6	73820326	73824331	4005	Gain	33.33
BOE	6	74545133	74546574	1441	Loss	44.44
BOE	6	74935929	74936742	813	Loss	33.33
BOE	6	76747798	76751623	3825	Loss	66.67
BOE	6	77430380	77434423	4043	Loss	44.44
BOE	6	77609300	77610199	899	Loss	22.22
BOE	6	79574840	79576352	1512	Loss	22.22
BOE	6	79700819	79742743	41924	Loss	44.44
BOE	6	79881493	79882967	1474	Loss	55.56
BOE	6	80516265	80517093	828	Loss	33.33
BOE	6	80697214	80698149	935	Loss	22.22
BOE	6	84083749	84085785	2036	Loss	55.56
BOE	6	84154985	84156271	1286	Loss	77.78
BOE	6	84500986	84508978	7992	Loss	22.22
BOE	6	86056859	86057938	1079	Loss	44.44
BOE	6	87751844	87753756	1912	Loss	88.89
BOE	6	88073715	88076328	2613	Loss	44.44
BOE	6	88321777	88322803	1026	Loss	66.67
BOE	6	88486707	88487326	619	Loss	22.22
BOE	6	88562941	88564501	1560	Loss	22.22
BOE	6	90012378	90013149	771	Loss	55.56
BOE	6	90667980	90669220	1240	Loss	44.44
BOE	6	93831653	93832225	572	Loss	44.44
BOE	6	95464843	95466132	1289	Loss	77.78
BOE	6	95561897	95563522	1625	Loss	88.89
BOE	6	95787686	95789681	1995	Loss	22.22
BOE	6	95980104	95983098	2994	Loss	33.33
BOE	6	96520795	96521464	669	Loss	33.33
BOE	6	97890665	97892740	2075	Loss	33.33
BOE	6	99362748	99364059	1311	Loss	22.22
BOE	6	100568622	100569842	1220	Loss	66.67
BOE	6	100800299	100802775	2476	Loss	44.44
BOE	6	101465408	101467720	2312	Loss	66.67
BOE	6	103815533	103816679	1146	Loss	33.33
BOE	6	103974317	103975177	860	Gain	88.89
BOE	6	104318212	104319685	1473	Loss	55.56
BOE	6	104760211	104761374	1163	Loss	77.78
BOE	6	105082907	105085496	2589	Loss	77.78
BOE	6	106632895	106634058	1163	Loss	22.22
BOE	6	111217321	111230892	13571	Gain	33.33
BOE	6	111931107	111931800	693	Loss	33.33
BOE	6	114857204	114858287	1083	Loss	22.22
BOE	6	115781906	115785628	3722	Loss	88.89
BOE	6	115822332	115825687	3355	Loss	88.89
BOE	6	116021803	116022806	1003	Loss	22.22
BOE	6	116274790	116275859	1069	Loss	44.44
BOE	6	117123966	117125249	1283	Loss	66.67
BOE	7	2112208	2113408	1200	Loss	44.44
BOE	7	2849708	2850849	1141	Loss	55.56
BOE	7	5062116	5063569	1453	Loss	66.67
BOE	7	6008531	6011801	3270	Loss	22.22
BOE	7	6163905	6167014	3109	Loss	55.56
BOE	7	7646365	7647806	1441	Loss	55.56
BOE	7	8113019	8115101	2082	Loss	55.56
BOE	7	10271913	10273524	1611	Loss	22.22
BOE	7	10810831	10811575	744	Gain	22.22
BOE	7	11932077	11932836	759	Loss	33.33
BOE	7	12921723	12922582	859	Loss	44.44
BOE	7	13248957	13250739	1782	Loss	44.44
BOE	7	13621073	13628829	7756	Loss	33.33
BOE	7	13783514	13784450	936	Loss	33.33
BOE	7	14438192	14438728	536	Loss	22.22
BOE	7	16117760	16119375	1615	Loss	66.67
BOE	7	18660362	18666720	6358	Loss	33.33
BOE	7	19672551	19674231	1680	Loss	88.89
BOE	7	22843109	22845852	2743	Loss	22.22
BOE	7	23581480	23582100	620	Loss	33.33
BOE	7	25829071	25829942	871	Loss	22.22
BOE	7	25868956	25869929	973	Loss	55.56
BOE	7	26035225	26035742	517	Loss	22.22
BOE	7	28105494	28106429	935	Loss	33.33
BOE	7	32767663	32768690	1027	Loss	55.56
BOE	7	34128271	34134636	6365	Loss	22.22
BOE	7	34573729	34574642	913	Loss	55.56
BOE	7	34897040	34898193	1153	Loss	22.22
BOE	7	35924346	35927818	3472	Loss	22.22
BOE	7	36740736	36741943	1207	Loss	77.78
BOE	7	36885479	36886721	1242	Loss	22.22
BOE	7	40631023	40644812	13789	Gain	66.67
BOE	7	41961089	41963490	2401	Loss	22.22
BOE	7	46733830	46735082	1252	Loss	66.67
BOE	7	48390017	48390685	668	Loss	66.67
BOE	7	53467820	53468386	566	Loss	33.33
BOE	7	53802798	53804105	1307	Loss	55.56
BOE	7	54727360	54728523	1163	Loss	66.67
BOE	7	54878420	54879399	979	Loss	33.33
BOE	7	58303695	58305006	1311	Loss	33.33
BOE	7	67782295	67783263	968	Loss	44.44
BOE	7	68252192	68259899	7707	Loss	33.33
BOE	7	68421535	68422118	583	Loss	44.44
BOE	7	68533510	68534721	1211	Loss	33.33
BOE	7	68694219	68695269	1050	Loss	55.56
BOE	7	69151277	69152741	1464	Loss	88.89
BOE	7	70374449	70376410	1961	Loss	55.56
BOE	7	73724782	73728920	4138	Gain	33.33
BOE	7	74271122	74272328	1206	Loss	66.67
BOE	7	74729905	74730879	974	Loss	33.33
BOE	7	75570672	75571680	1008	Loss	77.78
BOE	7	75758683	75759334	651	Loss	33.33
BOE	7	76051908	76053555	1647	Loss	88.89
BOE	7	77036362	77042847	6485	Loss	44.44
BOE	7	77645974	77649614	3640	Loss	66.67
BOE	7	77681676	77682870	1194	Loss	33.33
BOE	7	78088809	78090266	1457	Loss	22.22
BOE	7	78289418	78291631	2213	Loss	22.22
BOE	7	81986047	81987373	1326	Loss	66.67
BOE	7	82367111	82369184	2073	Loss	77.78
BOE	7	82765880	82767857	1977	Loss	33.33
BOE	7	82807851	82808868	1017	Loss	22.22
BOE	7	83111908	83113078	1170	Loss	22.22
BOE	7	86984471	86985526	1055	Loss	33.33
BOE	7	92979813	92987741	7928	Loss	77.78
BOE	7	96970855	96973169	2314	Gain	44.44
BOE	7	97321904	97323751	1847	Loss	88.89
BOE	7	99060457	99062567	2110	Loss	44.44
BOE	7	99956107	99961724	5617	Loss	55.56
BOE	7	100127596	100128884	1288	Loss	33.33
BOE	7	100340244	100341782	1538	Loss	22.22
BOE	7	101759600	101767363	7763	Loss	55.56
BOE	7	105182905	105184188	1283	Loss	88.89
BOE	7	105445033	105446719	1686	Loss	44.44
BOE	7	105600425	105600986	561	Loss	22.22
BOE	7	106309254	106311238	1984	Loss	44.44
BOE	7	106873445	106874434	989	Gain	22.22
BOE	7	108277366	108278532	1166	Loss	33.33
BOE	8	2846147	2847155	1008	Loss	66.67
BOE	8	4593021	4595196	2175	Loss	55.56
BOE	8	5281818	5284611	2793	Loss	44.44
BOE	8	7029161	7029942	781	Loss	33.33
BOE	8	7215202	7217149	1947	Loss	44.44
BOE	8	8364760	8366283	1523	Loss	66.67
BOE	8	8808520	8810467	1947	Loss	33.33
BOE	8	12316514	12317459	945	Loss	22.22
BOE	8	12945963	12948520	2557	Loss	22.22
BOE	8	13093814	13094519	705	Loss	44.44
BOE	8	13270311	13271252	941	Loss	55.56
BOE	8	13517041	13518292	1251	Loss	44.44
BOE	8	13792836	13793719	883	Loss	44.44
BOE	8	14126045	14126909	864	Loss	33.33
BOE	8	14314954	14316221	1267	Loss	22.22
BOE	8	14661746	14662433	687	Loss	33.33
BOE	8	14846061	14847988	1927	Loss	66.67
BOE	8	15244621	15245949	1328	Loss	22.22
BOE	8	16088863	16089470	607	Loss	55.56
BOE	8	18834536	18836250	1714	Loss	22.22
BOE	8	19757238	19759918	2680	Loss	66.67
BOE	8	20819911	20820738	827	Loss	33.33
BOE	8	20932104	20933005	901	Loss	33.33
BOE	8	21688872	21689822	950	Loss	22.22
BOE	8	24465563	24466091	528	Loss	22.22
BOE	8	26473277	26474575	1298	Loss	55.56
BOE	8	26734903	26742648	7745	Loss	22.22
BOE	8	29086004	29093760	7756	Loss	22.22
BOE	8	31053302	31056394	3092	Loss	77.78
BOE	8	31402520	31404234	1714	Loss	22.22
BOE	8	32120178	32120853	675	Loss	44.44
BOE	8	32830886	32832444	1558	Loss	44.44
BOE	8	33466141	33467048	907	Loss	44.44
BOE	8	34040885	34042016	1131	Loss	77.78
BOE	8	36062905	36069958	7053	Loss	77.78
BOE	8	36610557	36611927	1370	Loss	66.67
BOE	8	37822671	37827753	5082	Loss	33.33
BOE	8	40381480	40396236	14756	Loss	77.78
BOE	8	40947805	40948489	684	Loss	33.33
BOE	8	45332234	45334060	1826	Loss	66.67
BOE	8	45942621	45943518	897	Loss	66.67
BOE	8	47189084	47190431	1347	Loss	55.56
BOE	8	48550117	48551070	953	Loss	77.78
BOE	8	48981765	48983062	1297	Loss	66.67
BOE	8	50030909	50033857	2948	Loss	22.22
BOE	8	51127401	51135199	7798	Loss	66.67
BOE	8	52529705	52535267	5562	Loss	33.33
BOE	8	53575786	53576734	948	Loss	88.89
BOE	8	56174569	56176183	1614	Loss	33.33
BOE	8	56491892	56493050	1158	Loss	22.22
BOE	8	56906875	56908436	1561	Loss	33.33
BOE	8	62838288	62840480	2192	Loss	55.56
BOE	8	63118930	63120495	1565	Loss	33.33
BOE	8	65546644	65548093	1449	Loss	33.33
BOE	8	66058757	66059980	1223	Loss	22.22
BOE	8	68245795	68255496	9701	Loss	55.56
BOE	8	73604320	73604981	661	Loss	55.56
BOE	8	75710302	75711191	889	Loss	77.78
BOE	8	79813716	79814904	1188	Loss	33.33
BOE	8	81422828	81424128	1300	Loss	88.89
BOE	8	81570415	81576139	5724	Loss	33.33
BOE	8	81828098	81829207	1109	Loss	55.56
BOE	8	85826901	85828043	1142	Loss	88.89
BOE	8	87529128	87530095	967	Loss	44.44
BOE	8	92800120	92801376	1256	Loss	22.22
BOE	8	92980941	92981635	694	Loss	22.22
BOE	8	93537261	93538624	1363	Loss	77.78
BOE	8	93551262	93553813	2551	Loss	55.56
BOE	8	99683750	99684788	1038	Loss	77.78
BOE	8	108261487	108263592	2105	Loss	33.33
BOE	8	109921083	109922684	1601	Loss	88.89
BOE	8	112060366	112068296	7930	Loss	77.78
BOE	9	8187471	8188413	942	Loss	77.78
BOE	9	9924921	9926562	1641	Loss	22.22
BOE	9	11309938	11310927	989	Both	22.22
BOE	9	12924690	12925885	1195	Gain	22.22
BOE	9	16298634	16299420	786	Loss	66.67
BOE	9	17865614	17866833	1219	Loss	88.89
BOE	9	18077134	18079346	2212	Loss	77.78
BOE	9	18938912	18940201	1289	Loss	55.56
BOE	9	19659797	19660580	783	Loss	22.22
BOE	9	19935960	19936789	829	Loss	44.44
BOE	9	22718530	22720861	2331	Loss	55.56
BOE	9	23732069	23734790	2721	Loss	22.22
BOE	9	25319651	25325237	5586	Loss	66.67
BOE	9	27396628	27397190	562	Loss	22.22
BOE	9	27723777	27726334	2557	Loss	88.89
BOE	9	31362420	31363280	860	Loss	88.89
BOE	9	37211225	37218787	7562	Loss	33.33
BOE	9	39307732	39308947	1215	Loss	22.22
BOE	9	40445448	40446149	701	Loss	22.22
BOE	9	42764272	42764842	570	Loss	22.22
BOE	9	43684027	43685102	1075	Loss	44.44
BOE	9	44626934	44627863	929	Loss	55.56
BOE	9	45064457	45065861	1404	Loss	66.67
BOE	9	45068676	45070021	1345	Loss	55.56
BOE	9	45149842	45150796	954	Loss	55.56
BOE	9	45555514	45556153	639	Loss	33.33
BOE	9	45908479	45909538	1059	Loss	22.22
BOE	9	50389499	50392155	2656	Loss	66.67
BOE	9	50800937	50801994	1057	Loss	22.22
BOE	9	51271861	51273267	1406	Loss	55.56
BOE	9	53180056	53181220	1164	Loss	55.56
BOE	9	53716956	53718097	1141	Loss	55.56
BOE	9	54289253	54300736	11483	Loss	44.44
BOE	9	57435713	57436427	714	Loss	22.22
BOE	9	57777809	57778355	546	Loss	22.22
BOE	9	62106513	62107216	703	Loss	55.56
BOE	9	64044227	64045494	1267	Loss	88.89
BOE	9	69490015	69491637	1622	Both	33.33
BOE	9	70419467	70420472	1005	Loss	44.44
BOE	9	71769571	71770718	1147	Loss	77.78
BOE	9	72167201	72168096	895	Loss	88.89
BOE	9	72909957	72913416	3459	Loss	33.33
BOE	9	74219692	74231086	11394	Loss	55.56
BOE	9	77761406	77769395	7989	Loss	22.22
BOE	9	77817334	77819587	2253	Loss	44.44
BOE	9	80179741	80182976	3235	Loss	77.78
BOE	9	84180430	84182858	2428	Loss	44.44
BOE	9	84740407	84741092	685	Loss	66.67
BOE	9	85111435	85112373	938	Loss	22.22
BOE	9	85531335	85532701	1366	Loss	33.33
BOE	9	85925359	85929596	4237	Loss	33.33
BOE	9	87281110	87281924	814	Loss	22.22
BOE	9	87377130	87382322	5192	Loss	88.89
BOE	9	87622356	87624453	2097	Loss	55.56
BOE	10	1360491	1361625	1134	Loss	55.56
BOE	10	1532805	1537316	4511	Loss	22.22
BOE	10	2750485	2751537	1052	Loss	77.78
BOE	10	3471453	3475951	4498	Loss	22.22
BOE	10	4396893	4398830	1937	Loss	22.22
BOE	10	5909729	5910620	891	Loss	44.44
BOE	10	7061630	7062248	618	Loss	44.44
BOE	10	8193686	8200022	6336	Loss	66.67
BOE	10	8406901	8407796	895	Loss	55.56
BOE	10	9312921	9313698	777	Loss	22.22
BOE	10	9621412	9622716	1304	Loss	33.33
BOE	10	13899717	13900797	1080	Loss	77.78
BOE	10	14036503	14038704	2201	Loss	22.22
BOE	10	14777976	14778699	723	Loss	22.22
BOE	10	20687587	20688393	806	Loss	88.89
BOE	10	23247185	23248209	1024	Loss	22.22
BOE	10	24168200	24170114	1914	Loss	44.44
BOE	10	26351179	26352927	1748	Loss	55.56
BOE	10	26998458	27005543	7085	Loss	22.22
BOE	10	28813107	28813729	622	Loss	66.67
BOE	10	33025698	33056599	30901	Loss	22.22
BOE	10	33096632	33099158	2526	Loss	22.22
BOE	10	33298237	33299153	916	Loss	44.44
BOE	10	33403954	33404996	1042	Loss	66.67
BOE	10	34548488	34549755	1267	Loss	22.22
BOE	10	36309735	36311749	2014	Loss	33.33
BOE	10	36957930	36958643	713	Loss	33.33
BOE	10	37459941	37468177	8236	Loss	22.22
BOE	10	37717203	37722663	5460	Loss	33.33
BOE	10	37733995	37736886	2891	Loss	33.33
BOE	10	39168914	39171641	2727	Loss	33.33
BOE	10	39374620	39375873	1253	Loss	22.22
BOE	10	43755421	43756086	665	Loss	33.33
BOE	10	45659421	45661759	2338	Loss	55.56
BOE	10	51289594	51290219	625	Loss	22.22
BOE	10	54794235	54795179	944	Loss	88.89
BOE	10	57306481	57307203	722	Loss	22.22
BOE	10	58771260	58772311	1051	Loss	88.89
BOE	10	61111111	61112398	1287	Loss	55.56
BOE	10	62867363	62869149	1786	Loss	22.22
BOE	10	63126336	63128123	1787	Loss	33.33
BOE	10	63145016	63145694	678	Loss	44.44
BOE	10	63987060	63989815	2755	Loss	55.56
BOE	10	64257600	64258197	597	Loss	22.22
BOE	10	68910983	68914308	3325	Loss	33.33
BOE	10	72994507	72995213	706	Loss	44.44
BOE	10	75257933	75259533	1600	Loss	22.22
BOE	10	75471403	75473823	2420	Loss	88.89
BOE	10	76067614	76068724	1110	Loss	55.56
BOE	10	76159900	76160749	849	Loss	44.44
BOE	10	77040719	77041705	986	Loss	44.44
BOE	10	77552859	77554833	1974	Loss	88.89
BOE	10	78290332	78291875	1543	Loss	44.44
BOE	10	79343297	79344917	1620	Loss	22.22
BOE	10	82128522	82129915	1393	Loss	44.44
BOE	10	82975193	82975764	571	Loss	33.33
BOE	10	84834861	84849425	14564	Loss	33.33
BOE	10	85577853	85579127	1274	Loss	22.22
BOE	10	88007521	88008677	1156	Loss	22.22
BOE	10	90013094	90013974	880	Loss	22.22
BOE	10	91471379	91473239	1860	Loss	77.78
BOE	10	92173574	92174159	585	Loss	33.33
BOE	10	93478047	93480101	2054	Loss	44.44
BOE	10	98107198	98114917	7719	Loss	88.89
BOE	10	98428677	98429449	772	Gain	33.33
BOE	10	98779398	98781285	1887	Loss	44.44
BOE	10	99016936	99020625	3689	Loss	44.44
BOE	11	650434	656506	6072	Loss	77.78
BOE	11	1159214	1159932	718	Loss	33.33
BOE	11	8932812	8933851	1039	Loss	44.44
BOE	11	13713318	13714631	1313	Loss	66.67
BOE	11	15813829	15814731	902	Loss	33.33
BOE	11	17924461	17932203	7742	Loss	55.56
BOE	11	18354175	18355087	912	Loss	88.89
BOE	11	18365075	18390699	25624	Loss	77.78
BOE	11	19386721	19388028	1307	Loss	44.44
BOE	11	22217420	22219088	1668	Loss	55.56
BOE	11	23105140	23106301	1161	Loss	33.33
BOE	11	23505334	23506560	1226	Loss	33.33
BOE	11	23894806	23897083	2277	Loss	55.56
BOE	11	23908286	23911287	3001	Loss	55.56
BOE	11	25825410	25826139	729	Loss	22.22
BOE	11	27746616	27748551	1935	Loss	77.78
BOE	11	31387127	31389742	2615	Loss	22.22
BOE	11	32784409	32786119	1710	Both	33.33
BOE	11	33174306	33176678	2372	Loss	88.89
BOE	11	33665057	33670066	5009	Loss	77.78
BOE	11	33673463	33675603	2140	Loss	33.33
BOE	11	34292784	34294097	1313	Loss	88.89
BOE	11	34484245	34484901	656	Loss	44.44
BOE	11	34615960	34616843	883	Loss	66.67
BOE	11	34736484	34738840	2356	Loss	44.44
BOE	11	35405168	35406080	912	Loss	66.67
BOE	11	36482916	36484039	1123	Loss	33.33
BOE	11	38415565	38416388	823	Loss	77.78
BOE	11	39211898	39212568	670	Loss	33.33
BOE	11	41769252	41770437	1185	Both	22.22
BOE	11	43893972	43895877	1905	Loss	66.67
BOE	11	43896069	43899237	3168	Loss	33.33
BOE	11	43919830	43921686	1856	Loss	77.78
BOE	11	50812634	50813239	605	Loss	22.22
BOE	11	52916258	52918255	1997	Loss	33.33
BOE	11	53162143	53163126	983	Loss	33.33
BOE	11	55115122	55115820	698	Loss	22.22
BOE	11	55701312	55702054	742	Loss	22.22
BOE	11	55794724	55796126	1402	Loss	66.67
BOE	11	55839845	55841140	1295	Loss	55.56
BOE	11	57768963	57769632	669	Loss	22.22
BOE	11	58012420	58013368	948	Loss	33.33
BOE	11	59086977	59094364	7387	Loss	22.22
BOE	11	65996899	65998118	1219	Loss	88.89
BOE	11	66708824	66710880	2056	Loss	44.44
BOE	11	67003519	67005993	2474	Loss	44.44
BOE	11	69996154	69997025	871	Gain	44.44
BOE	11	71404516	71405802	1286	Loss	22.22
BOE	11	73571852	73572469	617	Loss	33.33
BOE	11	75170338	75170933	595	Gain	44.44
BOE	11	75538570	75539519	949	Loss	44.44
BOE	11	77823508	77824230	722	Gain	33.33
BOE	11	77860088	77861677	1589	Loss	55.56
BOE	11	78127253	78128099	846	Loss	22.22
BOE	11	79340702	79341277	575	Loss	55.56
BOE	11	80320032	80321044	1012	Loss	55.56
BOE	11	80416740	80437653	20913	Gain	44.44
BOE	11	81244204	81246781	2577	Loss	44.44
BOE	11	84303582	84307477	3895	Loss	33.33
BOE	11	85303335	85305000	1665	Loss	22.22
BOE	11	87924301	87925657	1356	Loss	22.22
BOE	11	88366769	88368303	1534	Loss	33.33
BOE	11	89459226	89462879	3653	Loss	88.89
BOE	11	89759181	89759642	461	Loss	22.22
BOE	11	91543544	91551323	7779	Loss	22.22
BOE	11	92000002	92000966	964	Loss	33.33
BOE	11	92461410	92462483	1073	Loss	22.22
BOE	11	93463979	93464772	793	Loss	33.33
BOE	11	96309580	96310614	1034	Loss	33.33
BOE	11	98011990	98015653	3663	Loss	22.22
BOE	11	98309923	98316101	6178	Loss	44.44
BOE	11	99197803	99199757	1954	Loss	33.33
BOE	11	102907612	102911011	3399	Loss	33.33
BOE	11	104924770	104925357	587	Loss	22.22
BOE	12	4254408	4255809	1401	Loss	22.22
BOE	12	6234142	6235094	952	Loss	55.56
BOE	12	7918898	7926641	7743	Loss	66.67
BOE	12	8758468	8759345	877	Loss	55.56
BOE	12	13037365	13038365	1000	Loss	44.44
BOE	12	13176480	13177914	1434	Loss	66.67
BOE	12	13763152	13765287	2135	Loss	22.22
BOE	12	14785229	14786361	1132	Loss	55.56
BOE	12	15491890	15493523	1633	Loss	22.22
BOE	12	17166803	17168107	1304	Loss	44.44
BOE	12	20253483	20254445	962	Loss	55.56
BOE	12	21444317	21445185	868	Gain	22.22
BOE	12	21741690	21742976	1286	Loss	55.56
BOE	12	23381460	23382735	1275	Loss	66.67
BOE	12	26066269	26067668	1399	Loss	77.78
BOE	12	27613814	27614436	622	Loss	22.22
BOE	12	27642466	27643294	828	Loss	33.33
BOE	12	28729402	28730451	1049	Loss	33.33
BOE	12	29202506	29203137	631	Loss	22.22
BOE	12	35059124	35060825	1701	Loss	33.33
BOE	12	36536037	36538516	2479	Loss	55.56
BOE	12	36563547	36566462	2915	Loss	44.44
BOE	12	36755784	36763550	7766	Loss	66.67
BOE	12	36888241	36890508	2267	Loss	88.89
BOE	12	41083121	41083853	732	Loss	66.67
BOE	12	41154058	41158626	4568	Loss	33.33
BOE	12	42008894	42009549	655	Loss	33.33
BOE	12	42060239	42068050	7811	Loss	44.44
BOE	12	42490032	42490825	793	Loss	22.22
BOE	12	42985346	42987416	2070	Loss	55.56
BOE	12	43561364	43562822	1458	Loss	22.22
BOE	12	43725524	43727137	1613	Loss	22.22
BOE	12	45747808	45748820	1012	Loss	22.22
BOE	12	45898569	45899268	699	Loss	77.78
BOE	12	46214753	46217032	2279	Loss	77.78
BOE	12	46742095	46743738	1643	Loss	44.44
BOE	12	47366586	47368431	1845	Loss	44.44
BOE	12	49295875	49296749	874	Loss	44.44
BOE	12	49464830	49466718	1888	Loss	66.67
BOE	12	49904259	49907593	3334	Loss	22.22
BOE	12	52846989	52849523	2534	Loss	44.44
BOE	12	53373533	53376436	2903	Loss	44.44
BOE	12	55608545	55609223	678	Loss	66.67
BOE	12	61830922	61832214	1292	Loss	33.33
BOE	12	62606541	62607820	1279	Loss	77.78
BOE	12	67203013	67204551	1538	Loss	33.33
BOE	12	70308981	70309845	864	Loss	44.44
BOE	12	70550865	70552046	1181	Loss	22.22
BOE	12	76696182	76697914	1732	Loss	22.22
BOE	12	77065462	77066423	961	Loss	66.67
BOE	12	77955220	77956982	1762	Loss	55.56
BOE	12	78212323	78214116	1793	Loss	66.67
BOE	12	78485764	78486628	864	Loss	55.56
BOE	12	79323145	79325510	2365	Loss	22.22
BOE	12	79461197	79462962	1765	Loss	33.33
BOE	12	79466320	79480852	14532	Loss	22.22
BOE	12	80872046	80873192	1146	Loss	22.22
BOE	12	81094169	81099649	5480	Loss	66.67
BOE	12	84438416	84440410	1994	Loss	44.44
BOE	13	927229	929304	2075	Loss	77.78
BOE	13	1054678	1056100	1422	Loss	55.56
BOE	13	1652837	1654124	1287	Loss	55.56
BOE	13	2333337	2335455	2118	Loss	88.89
BOE	13	2621843	2623044	1201	Loss	33.33
BOE	13	3221926	3223177	1251	Loss	55.56
BOE	13	3250824	3251565	741	Loss	33.33
BOE	13	5322426	5324142	1716	Loss	55.56
BOE	13	7650459	7652002	1543	Loss	33.33
BOE	13	7902727	7903974	1247	Loss	88.89
BOE	13	7922785	7923778	993	Loss	55.56
BOE	13	8503011	8503714	703	Loss	88.89
BOE	13	8635904	8637103	1199	Loss	44.44
BOE	13	9253689	9255707	2018	Loss	33.33
BOE	13	9628155	9629072	917	Loss	66.67
BOE	13	10304983	10306065	1082	Loss	33.33
BOE	13	11780705	11781647	942	Loss	55.56
BOE	13	13986202	13988139	1937	Loss	33.33
BOE	13	18947441	18948255	814	Gain	22.22
BOE	13	19001874	19002481	607	Loss	66.67
BOE	13	19089389	19091525	2136	Loss	55.56
BOE	13	19883004	19889309	6305	Loss	66.67
BOE	13	20946469	20950526	4057	Loss	55.56
BOE	13	21526904	21527647	743	Loss	88.89
BOE	13	26329962	26330807	845	Loss	55.56
BOE	13	27056206	27057738	1532	Loss	77.78
BOE	13	27090302	27091765	1463	Loss	77.78
BOE	13	27724140	27725648	1508	Loss	22.22
BOE	13	29650357	29653399	3042	Loss	44.44
BOE	13	31813036	31813769	733	Loss	88.89
BOE	13	33653414	33659162	5748	Loss	77.78
BOE	13	35812122	35814904	2782	Loss	77.78
BOE	13	38602386	38603200	814	Loss	22.22
BOE	13	46398852	46399455	603	Loss	22.22
BOE	13	48036067	48036904	837	Loss	33.33
BOE	13	49272326	49274748	2422	Loss	44.44
BOE	13	50907884	50908489	605	Loss	33.33
BOE	13	60114360	60116013	1653	Loss	33.33
BOE	13	63158170	63203851	45681	Gain	66.67
BOE	13	63226823	63381501	154678	Gain	55.56
BOE	13	64987881	64989439	1558	Loss	33.33
BOE	13	70072841	70073785	944	Loss	22.22
BOE	13	70188931	70190989	2058	Loss	66.67
BOE	13	70414089	70415550	1461	Loss	55.56
BOE	13	71493507	71495552	2045	Loss	88.89
BOE	13	73238902	73239650	748	Loss	33.33
BOE	13	73589699	73590404	705	Gain	22.22
BOE	13	78782598	78783552	954	Loss	66.67
BOE	13	80451973	80452530	557	Loss	33.33
BOE	14	802719	804184	1465	Loss	22.22
BOE	14	1694114	1695110	996	Loss	33.33
BOE	14	2650493	2651866	1373	Loss	55.56
BOE	14	2697917	2699664	1747	Loss	77.78
BOE	14	3065036	3065754	718	Loss	22.22
BOE	14	3582867	3584000	1133	Loss	22.22
BOE	14	3839577	3840403	826	Loss	44.44
BOE	14	4563983	4565164	1181	Loss	55.56
BOE	14	5391526	5394112	2586	Loss	22.22
BOE	14	5998334	6001137	2803	Loss	77.78
BOE	14	6296538	6297823	1285	Loss	44.44
BOE	14	7783592	7784684	1092	Loss	66.67
BOE	14	11372034	11375335	3301	Loss	44.44
BOE	14	13195601	13198264	2663	Loss	22.22
BOE	14	14461177	14462358	1181	Loss	77.78
BOE	14	15891091	15893614	2523	Loss	33.33
BOE	14	17508937	17512630	3693	Loss	88.89
BOE	14	20568722	20570289	1567	Loss	33.33
BOE	14	20571639	20572988	1349	Loss	22.22
BOE	14	20573186	20586333	13147	Loss	33.33
BOE	14	20586471	20591540	5069	Loss	22.22
BOE	14	21290819	21292448	1629	Loss	44.44
BOE	14	21488396	21489138	742	Loss	88.89
BOE	14	22751017	22752114	1097	Loss	33.33
BOE	14	23824511	23825450	939	Loss	22.22
BOE	14	26513424	26515391	1967	Loss	22.22
BOE	14	26533904	26536121	2217	Loss	33.33
BOE	14	28704047	28704772	725	Loss	33.33
BOE	14	31653435	31655368	1933	Loss	22.22
BOE	14	31825924	31827261	1337	Loss	33.33
BOE	14	31853875	31856055	2180	Loss	77.78
BOE	14	32708871	32710994	2123	Loss	77.78
BOE	14	35259158	35259936	778	Loss	88.89
BOE	14	38981457	38991653	10196	Gain	22.22
BOE	14	39235339	39235964	625	Loss	33.33
BOE	14	39539145	39540572	1427	Loss	77.78
BOE	14	41727689	41728916	1227	Loss	33.33
BOE	14	44290273	44291770	1497	Loss	55.56
BOE	14	46356777	46364573	7796	Loss	55.56
BOE	14	49915389	49917863	2474	Loss	33.33
BOE	14	52497833	52499542	1709	Loss	33.33
BOE	14	52957456	52958953	1497	Loss	44.44
BOE	14	54056982	54057684	702	Loss	22.22
BOE	14	55533356	55534704	1348	Loss	22.22
BOE	14	57900302	57901974	1672	Loss	55.56
BOE	14	61111235	61112691	1456	Loss	44.44
BOE	14	61175289	61176300	1011	Loss	22.22
BOE	14	61407947	61410676	2729	Loss	55.56
BOE	14	61996712	61997903	1191	Loss	22.22
BOE	14	66272568	66273167	599	Loss	33.33
BOE	14	69909997	69910719	722	Loss	22.22
BOE	14	70823580	70825423	1843	Loss	22.22
BOE	14	72467848	72469154	1306	Loss	66.67
BOE	14	74410420	74413473	3053	Loss	22.22
BOE	14	78737915	78739397	1482	Loss	22.22
BOE	14	83014949	83016171	1222	Loss	77.78
BOE	14	84107801	84108551	750	Loss	33.33
BOE	14	85240446	85242170	1724	Loss	22.22
BOE	14	86101898	86103916	2018	Loss	44.44
BOE	14	86379667	86380332	665	Loss	33.33
BOE	14	86536607	86538171	1564	Loss	77.78
BOE	14	86959585	86962084	2499	Loss	33.33
BOE	14	87333392	87337432	4040	Loss	22.22
BOE	14	87449990	87456361	6371	Loss	55.56
BOE	14	87920167	87927894	7727	Loss	22.22
BOE	14	88304734	88305846	1112	Loss	22.22
BOE	14	88458958	88461149	2191	Loss	33.33
BOE	14	88795578	88803384	7806	Loss	55.56
BOE	14	90094056	90094733	677	Loss	33.33
BOE	14	90129255	90130551	1296	Loss	66.67
BOE	14	90621463	90622980	1517	Loss	77.78
BOE	14	91152385	91153925	1540	Loss	22.22
BOE	14	91819665	91821460	1795	Loss	55.56
BOE	14	92542260	92545557	3297	Loss	22.22
BOE	14	93381979	93383602	1623	Loss	66.67
BOE	15	12717	141806	129089	Both	88.89
BOE	15	1012343	1014994	2651	Loss	22.22
BOE	15	1699908	1746875	46967	Loss	22.22
BOE	15	3487447	3489630	2183	Loss	88.89
BOE	15	3517503	3518418	915	Loss	77.78
BOE	15	3958064	3960641	2577	Loss	77.78
BOE	15	4707936	4714312	6376	Loss	88.89
BOE	15	7578219	7579013	794	Loss	33.33
BOE	15	8806114	8806628	514	Loss	22.22
BOE	15	11692918	11693963	1045	Loss	44.44
BOE	15	12386302	12394063	7761	Loss	22.22
BOE	15	12560998	12562852	1854	Loss	66.67
BOE	15	13044019	13044615	596	Loss	33.33
BOE	15	13159502	13161467	1965	Loss	55.56
BOE	15	13446890	13447636	746	Loss	33.33
BOE	15	15278758	15279659	901	Loss	22.22
BOE	15	19521208	19522273	1065	Loss	44.44
BOE	15	20234621	20235297	676	Loss	77.78
BOE	15	22438450	22438970	520	Loss	22.22
BOE	15	24641007	24644312	3305	Loss	77.78
BOE	15	29721996	29723774	1778	Loss	55.56
BOE	15	31281792	31283126	1334	Loss	88.89
BOE	15	32714244	32721977	7733	Loss	77.78
BOE	15	33028521	33029962	1441	Loss	44.44
BOE	15	34876130	34876952	822	Loss	22.22
BOE	15	34967685	34975559	7874	Loss	33.33
BOE	15	36002521	36256650	254129	Both	22.22
BOE	15	36282727	36283273	546	Loss	44.44
BOE	15	38350987	38351704	717	Loss	22.22
BOE	15	40109696	40112126	2430	Loss	77.78
BOE	15	42205324	42205973	649	Loss	22.22
BOE	15	42480815	42481418	603	Loss	55.56
BOE	15	44170666	44171993	1327	Loss	33.33
BOE	15	46127088	46127811	723	Loss	66.67
BOE	15	50232912	50233815	903	Loss	55.56
BOE	15	53585498	53586351	853	Loss	22.22
BOE	15	57127769	57128988	1219	Gain	33.33
BOE	15	57936416	57937695	1279	Loss	22.22
BOE	15	58603343	58604093	750	Gain	22.22
BOE	15	59858240	59859146	906	Loss	77.78
BOE	15	61485465	61488012	2547	Loss	33.33
BOE	15	61857175	61864947	7772	Loss	66.67
BOE	15	63314444	63315540	1096	Loss	77.78
BOE	15	65411317	65417294	5977	Loss	77.78
BOE	15	67620332	67621309	977	Loss	66.67
BOE	15	67622465	67623635	1170	Loss	55.56
BOE	15	68820000	68827777	7777	Loss	44.44
BOE	15	70489339	70490493	1154	Loss	55.56
BOE	15	70497662	70501839	4177	Loss	33.33
BOE	15	71782764	71783639	875	Loss	22.22
BOE	15	72152576	72160887	8311	Loss	22.22
BOE	15	72200244	72201547	1303	Loss	44.44
BOE	15	72272637	72273645	1008	Loss	22.22
BOE	15	72698859	72700116	1257	Loss	55.56
BOE	15	73124287	73125990	1703	Loss	33.33
BOE	15	73212561	73216054	3493	Loss	44.44
BOE	15	74827488	74835266	7778	Loss	66.67
BOE	15	75486643	75490842	4199	Loss	66.67
BOE	15	77136938	77137814	876	Loss	88.89
BOE	15	77290077	77290774	697	Loss	44.44
BOE	15	78698877	78701663	2786	Loss	22.22
BOE	15	78802968	78803711	743	Loss	22.22
BOE	15	78910086	78911293	1207	Loss	22.22
BOE	15	79020283	79022279	1996	Loss	44.44
BOE	15	79790918	79801370	10452	Loss	22.22
BOE	16	3976851	3977441	590	Loss	66.67
BOE	16	4589485	4590894	1409	Loss	66.67
BOE	16	5051221	5052489	1268	Loss	44.44
BOE	16	5995503	6018922	23419	Gain	88.89
BOE	16	6065094	6065577	483	Loss	22.22
BOE	16	6607046	6614960	7914	Loss	44.44
BOE	16	7038396	7039556	1160	Loss	44.44
BOE	16	7077406	7078192	786	Loss	33.33
BOE	16	8473237	8484292	11055	Loss	44.44
BOE	16	9155860	9156473	613	Loss	22.22
BOE	16	9222697	9224315	1618	Loss	44.44
BOE	16	9688102	9694420	6318	Loss	55.56
BOE	16	9703835	9704802	967	Loss	33.33
BOE	16	11899173	11899939	766	Loss	33.33
BOE	16	12310006	12310635	629	Loss	22.22
BOE	16	13376453	13378885	2432	Loss	44.44
BOE	16	14435896	14436657	761	Loss	22.22
BOE	16	14472367	14473056	689	Loss	33.33
BOE	16	14699249	14700093	844	Loss	33.33
BOE	16	15333597	15334694	1097	Loss	66.67
BOE	16	15670910	15672067	1157	Loss	22.22
BOE	16	15902956	15903987	1031	Loss	22.22
BOE	16	16106452	16107856	1404	Loss	33.33
BOE	16	23157342	23158446	1104	Loss	22.22
BOE	16	23193285	23194101	816	Loss	44.44
BOE	16	24233117	24236640	3523	Gain	22.22
BOE	16	28648470	28650323	1853	Loss	44.44
BOE	16	30031431	30032265	834	Loss	22.22
BOE	16	30368233	30370100	1867	Loss	33.33
BOE	16	30973637	30974886	1249	Loss	22.22
BOE	16	32184548	32185029	481	Gain	44.44
BOE	16	33430666	33431925	1259	Loss	88.89
BOE	16	34962010	34963346	1336	Loss	55.56
BOE	16	34983777	34985459	1682	Loss	22.22
BOE	16	35150406	35151545	1139	Loss	22.22
BOE	16	35464750	35465932	1182	Loss	44.44
BOE	16	44141686	44142527	841	Loss	22.22
BOE	16	44973078	44974800	1722	Loss	77.78
BOE	16	45738078	45741261	3183	Loss	88.89
BOE	16	51362152	51364639	2487	Loss	44.44
BOE	16	52090432	52091482	1050	Loss	22.22
BOE	16	54200280	54203318	3038	Loss	66.67
BOE	16	57194090	57195145	1055	Loss	55.56
BOE	16	61613776	61614972	1196	Loss	44.44
BOE	16	63693558	63695109	1551	Loss	77.78
BOE	16	64675285	64675993	708	Loss	44.44
BOE	16	67392183	67394139	1956	Loss	55.56
BOE	16	67987499	67988599	1100	Loss	33.33
BOE	16	73008135	73009091	956	Loss	88.89
BOE	16	77886597	77887879	1282	Loss	44.44
BOE	17	464103	467386	3283	Gain	33.33
BOE	17	889459	890478	1019	Loss	66.67
BOE	17	8767811	8768588	777	Loss	33.33
BOE	17	12448862	12449603	741	Loss	44.44
BOE	17	14205058	14205733	675	Loss	55.56
BOE	17	21449644	21451341	1697	Loss	66.67
BOE	17	22919103	22921310	2207	Both	22.22
BOE	17	23497713	23499112	1399	Loss	77.78
BOE	17	25881894	25882411	517	Loss	33.33
BOE	17	27464327	27465680	1353	Loss	66.67
BOE	17	27870824	27871760	936	Loss	66.67
BOE	17	28184523	28186803	2280	Loss	88.89
BOE	17	28582700	28584402	1702	Loss	55.56
BOE	17	29262572	29264067	1495	Loss	55.56
BOE	17	30116028	30123850	7822	Loss	66.67
BOE	17	30462130	30463198	1068	Loss	44.44
BOE	17	30556541	30559735	3194	Loss	33.33
BOE	17	30795942	30796597	655	Gain	33.33
BOE	17	32050672	32051851	1179	Loss	88.89
BOE	17	32577704	32580533	2829	Loss	66.67
BOE	17	32707275	32708841	1566	Loss	55.56
BOE	17	33373150	33376981	3831	Loss	33.33
BOE	17	33924027	33925314	1287	Loss	33.33
BOE	17	34152319	34153019	700	Loss	33.33
BOE	17	35425430	35427151	1721	Loss	88.89
BOE	17	40668242	40669760	1518	Loss	55.56
BOE	17	41285536	41286471	935	Loss	22.22
BOE	17	43389212	43389911	699	Loss	44.44
BOE	17	48333034	48333930	896	Loss	66.67
BOE	17	49016331	49017399	1068	Loss	33.33
BOE	17	49183133	49189427	6294	Loss	33.33
BOE	17	49397602	49398730	1128	Loss	77.78
BOE	17	50380142	50381322	1180	Loss	88.89
BOE	17	51265802	51266345	543	Loss	22.22
BOE	17	56264133	56268594	4461	Loss	33.33
BOE	17	59207519	59209033	1514	Loss	55.56
BOE	17	59826089	59828112	2023	Loss	66.67
BOE	17	60151301	60152801	1500	Gain	66.67
BOE	17	61544954	61552733	7779	Loss	22.22
BOE	17	61725278	61726170	892	Loss	66.67
BOE	17	65233178	65234085	907	Loss	55.56
BOE	17	67101758	67102421	663	Loss	77.78
BOE	17	67678723	67682233	3510	Loss	44.44
BOE	17	68654600	68676513	21913	Loss	33.33
BOE	17	70298817	70299889	1072	Loss	77.78
BOE	17	70909813	70917813	8000	Loss	22.22
BOE	17	71038337	71040159	1822	Loss	22.22
BOE	18	561831	563515	1684	Loss	66.67
BOE	18	4174958	4176353	1395	Loss	88.89
BOE	18	4401250	4403608	2358	Loss	88.89
BOE	18	11701667	11702344	677	Loss	44.44
BOE	18	18855229	18856494	1265	Loss	22.22
BOE	18	19393550	19395364	1814	Loss	66.67
BOE	18	19918838	19919338	500	Loss	22.22
BOE	18	20528590	20529388	798	Loss	77.78
BOE	18	22626024	22627813	1789	Loss	66.67
BOE	18	23305622	23306653	1031	Loss	22.22
BOE	18	28756690	28757591	901	Loss	77.78
BOE	18	29441548	29443039	1491	Loss	55.56
BOE	18	29547407	29549362	1955	Loss	55.56
BOE	18	32876400	32877454	1054	Loss	55.56
BOE	18	33735054	33737076	2022	Loss	77.78
BOE	18	35011208	35012023	815	Loss	88.89
BOE	18	38922976	38925716	2740	Loss	77.78
BOE	18	42727517	42729726	2209	Loss	88.89
BOE	18	44184875	44186578	1703	Loss	22.22
BOE	18	44880858	44882340	1482	Both	55.56
BOE	18	45496083	45499510	3427	Loss	44.44
BOE	18	45501315	45502185	870	Loss	33.33
BOE	18	55959884	55961180	1296	Loss	77.78
BOE	18	56361488	56362294	806	Loss	22.22
BOE	18	60175923	60807187	631264	Both	88.89
BOE	18	63030720	63031907	1187	Loss	88.89
BOE	18	63301344	63309212	7868	Loss	77.78
BOE	18	64328473	64329916	1443	Gain	44.44
BOE	18	64440606	64448400	7794	Loss	55.56
BOE	18	64729591	64730521	930	Loss	22.22
BOE	18	64973442	64974830	1388	Loss	22.22
BOE	18	66842985	66843760	775	Loss	44.44
BOE	19	1323633	1346777	23144	Loss	22.22
BOE	19	1684834	1687524	2690	Loss	44.44
BOE	19	1691008	1692812	1804	Loss	22.22
BOE	19	1774557	1775810	1253	Loss	44.44
BOE	19	1913652	1914755	1103	Loss	33.33
BOE	19	1954948	1956809	1861	Loss	44.44
BOE	19	2471105	2471619	514	Loss	22.22
BOE	19	2473184	2474517	1333	Loss	55.56
BOE	19	2516925	2519412	2487	Loss	33.33
BOE	19	2634216	2635582	1366	Loss	77.78
BOE	19	5377141	5380771	3630	Loss	55.56
BOE	19	5407490	5415218	7728	Loss	33.33
BOE	19	5615719	5617003	1284	Loss	33.33
BOE	19	11010357	11011081	724	Loss	55.56
BOE	19	16931227	16938905	7678	Loss	33.33
BOE	19	23677411	23678780	1369	Loss	66.67
BOE	19	24032044	24033225	1181	Loss	44.44
BOE	19	24721129	24721975	846	Loss	33.33
BOE	19	24726460	24727457	997	Loss	33.33
BOE	19	24968525	24970302	1777	Loss	22.22
BOE	19	29413628	29414566	938	Loss	33.33
BOE	19	31119251	31120531	1280	Loss	77.78
BOE	19	32641261	32645450	4189	Loss	55.56
BOE	19	34129282	34129951	669	Loss	22.22
BOE	19	38262253	38263428	1175	Loss	33.33
BOE	19	38263996	38264882	886	Loss	77.78
BOE	19	39268837	39270475	1638	Loss	22.22
BOE	19	43698714	43702710	3996	Gain	33.33
BOE	19	48226610	48227212	602	Loss	22.22
BOE	19	48473173	48474056	883	Loss	22.22
BOE	19	50086556	50088325	1769	Loss	33.33
BOE	19	51387019	51388162	1143	Loss	33.33
BOE	19	56300632	56304504	3872	Loss	77.78
BOE	19	57531035	57533013	1978	Loss	55.56
BOE	19	61991010	61996225	5215	Loss	55.56
BOE	20	6406327	6407199	872	Loss	33.33
BOE	20	7324559	7325845	1286	Loss	66.67
BOE	20	7962543	7963417	874	Loss	77.78
BOE	20	8096279	8098314	2035	Loss	44.44
BOE	20	12933598	12936519	2921	Loss	44.44
BOE	20	13873668	13874528	860	Loss	66.67
BOE	20	15098893	15105187	6294	Loss	33.33
BOE	20	15190284	15192512	2228	Loss	33.33
BOE	20	15872229	15873180	951	Loss	55.56
BOE	20	16041217	16042495	1278	Loss	55.56
BOE	20	17106136	17107846	1710	Loss	22.22
BOE	20	17430318	17432396	2078	Loss	33.33
BOE	20	18723093	18728166	5073	Loss	66.67
BOE	20	18928131	18930232	2101	Loss	22.22
BOE	20	19094830	19095988	1158	Loss	22.22
BOE	20	19096586	19097877	1291	Loss	22.22
BOE	20	21792204	21795249	3045	Loss	55.56
BOE	20	26746537	26748289	1752	Loss	22.22
BOE	20	27137097	27137987	890	Loss	22.22
BOE	20	30209838	30211285	1447	Loss	77.78
BOE	20	31339687	31340569	882	Loss	77.78
BOE	20	31628587	31629572	985	Loss	55.56
BOE	20	31910552	31911880	1328	Loss	77.78
BOE	20	33435278	33437579	2301	Loss	77.78
BOE	20	33939240	33946912	7672	Loss	66.67
BOE	20	34330094	34331395	1301	Loss	44.44
BOE	20	34388162	34389126	964	Loss	22.22
BOE	20	36530689	36533465	2776	Loss	66.67
BOE	20	38075337	38077350	2013	Loss	66.67
BOE	20	40412095	40413605	1510	Loss	77.78
BOE	20	43538039	43539489	1450	Loss	22.22
BOE	20	43963039	43963693	654	Loss	33.33
BOE	20	47348962	47351608	2646	Loss	55.56
BOE	20	48287394	48288043	649	Loss	44.44
BOE	20	54127192	54134983	7791	Loss	22.22
BOE	20	54593058	54593850	792	Loss	33.33
BOE	20	54910228	54911658	1430	Loss	22.22
BOE	20	57510554	57511460	906	Loss	77.78
BOE	20	59704605	59705452	847	Loss	33.33
BOE	20	61135119	61136057	938	Loss	66.67
BOE	20	61484778	61486036	1258	Loss	33.33
BOE	20	64482278	64483133	855	Loss	44.44
BOE	20	65381793	65383507	1714	Loss	44.44
BOE	20	65770812	65771744	932	Loss	55.56
BOE	20	66264468	66265377	909	Loss	55.56
BOE	20	67284382	67286376	1994	Loss	44.44
BOE	20	67561717	67569556	7839	Loss	55.56
BOE	20	68496851	68498143	1292	Loss	66.67
BOE	20	70067289	70069341	2052	Loss	66.67
BOE	20	70209299	70210350	1051	Gain	22.22
BOE	21	3208625	3209764	1139	Loss	22.22
BOE	21	3404573	3405792	1219	Loss	44.44
BOE	21	3580492	3585797	5305	Loss	55.56
BOE	21	3767920	3768990	1070	Loss	33.33
BOE	21	3952916	3953840	924	Loss	44.44
BOE	21	4375142	4377007	1865	Loss	44.44
BOE	21	5429250	5431150	1900	Both	22.22
BOE	21	6809885	6810627	742	Both	33.33
BOE	21	10174264	10174860	596	Loss	22.22
BOE	21	10375828	10376441	613	Gain	33.33
BOE	21	12037230	12038254	1024	Loss	33.33
BOE	21	12574405	12576110	1705	Loss	77.78
BOE	21	17882969	17885108	2139	Loss	22.22
BOE	21	19146520	19147731	1211	Loss	55.56
BOE	21	19397221	19403636	6415	Loss	44.44
BOE	21	23632507	23633177	670	Loss	44.44
BOE	21	27661526	27662326	800	Loss	22.22
BOE	21	28349120	28349891	771	Loss	22.22
BOE	21	28880582	28882109	1527	Loss	33.33
BOE	21	30069414	30070045	631	Loss	33.33
BOE	21	31550276	31551390	1114	Loss	66.67
BOE	21	37887853	37889618	1765	Loss	22.22
BOE	21	38013165	38014409	1244	Loss	44.44
BOE	21	38089510	38090362	852	Loss	44.44
BOE	21	38179108	38180710	1602	Loss	22.22
BOE	21	38278567	38280016	1449	Loss	33.33
BOE	21	38693307	38694288	981	Loss	77.78
BOE	21	39705645	39707988	2343	Loss	33.33
BOE	21	40629255	40631174	1919	Loss	33.33
BOE	21	41102234	41103680	1446	Loss	33.33
BOE	21	41125490	41125881	391	Loss	33.33
BOE	21	41796065	41796956	891	Loss	22.22
BOE	21	44068603	44069869	1266	Loss	22.22
BOE	21	45535326	45536522	1196	Loss	77.78
BOE	21	45613956	45614630	674	Loss	33.33
BOE	21	48906717	48912960	6243	Loss	44.44
BOE	21	49066352	49070103	3751	Loss	44.44
BOE	21	49482939	49483891	952	Loss	22.22
BOE	21	49766264	49767412	1148	Loss	66.67
BOE	21	50607813	50608583	770	Loss	55.56
BOE	21	51132993	51134095	1102	Loss	66.67
BOE	21	51561541	51562981	1440	Loss	33.33
BOE	21	51643928	51644649	721	Loss	33.33
BOE	21	54066169	54068986	2817	Loss	66.67
BOE	21	59613894	59615383	1489	Loss	33.33
BOE	21	59935900	59936470	570	Loss	22.22
BOE	21	64077687	64078841	1154	Loss	44.44
BOE	22	1257928	1262455	4527	Loss	22.22
BOE	22	5487714	5488896	1182	Loss	77.78
BOE	22	6623593	6624880	1287	Loss	22.22
BOE	22	8393210	8394000	790	Loss	55.56
BOE	22	9199656	9200753	1097	Loss	55.56
BOE	22	9714603	9718484	3881	Loss	33.33
BOE	22	10382473	10383077	604	Loss	22.22
BOE	22	14835632	14837149	1517	Loss	33.33
BOE	22	18035432	18037674	2242	Loss	77.78
BOE	22	19780459	19781618	1159	Loss	44.44
BOE	22	21560842	21561462	620	Loss	33.33
BOE	22	23250838	23252097	1259	Loss	55.56
BOE	22	24091129	24092668	1539	Loss	44.44
BOE	22	24722705	24723909	1204	Loss	77.78
BOE	22	24889275	24893225	3950	Loss	66.67
BOE	22	26315819	26317466	1647	Loss	66.67
BOE	22	29156636	29157346	710	Loss	33.33
BOE	22	29600254	29602258	2004	Loss	77.78
BOE	22	39607972	39609160	1188	Loss	55.56
BOE	22	41109859	41111106	1247	Loss	44.44
BOE	22	43578371	43579576	1205	Loss	44.44
BOE	22	44255277	44255831	554	Loss	22.22
BOE	22	44581851	44582695	844	Loss	33.33
BOE	22	51191710	51192317	607	Loss	44.44
BOE	22	57922557	57925739	3182	Both	33.33
BOE	22	59509823	59512796	2973	Loss	77.78
BOE	23	573094	582555	9461	Gain	33.33
BOE	23	3412878	3413725	847	Loss	55.56
BOE	23	3847375	3848477	1102	Loss	44.44
BOE	23	9037512	9039152	1640	Gain	55.56
BOE	23	17295529	17296360	831	Loss	44.44
BOE	23	21475277	21477049	1772	Loss	44.44
BOE	23	21550178	21551391	1213	Loss	33.33
BOE	23	23461126	23463260	2134	Loss	33.33
BOE	23	25261433	25263041	1608	Loss	22.22
BOE	23	26487719	26488665	946	Loss	66.67
BOE	23	26785738	26787490	1752	Loss	22.22
BOE	23	30313108	30314651	1543	Loss	22.22
BOE	23	34022876	34024100	1224	Loss	55.56
BOE	23	35839335	35839994	659	Loss	44.44
BOE	23	43191222	43195572	4350	Loss	22.22
BOE	23	43338131	43339156	1025	Loss	22.22
BOE	23	44569406	44572539	3133	Loss	77.78
BOE	23	44894630	44897684	3054	Loss	77.78
BOE	23	45210416	45210966	550	Loss	22.22
BOE	23	45238451	45239334	883	Loss	33.33
BOE	23	46236605	46237667	1062	Loss	44.44
BOE	23	46779866	46781113	1247	Loss	22.22
BOE	23	46855977	46857505	1528	Loss	77.78
BOE	23	46926554	46927511	957	Loss	66.67
BOE	23	47327282	47328498	1216	Loss	33.33
BOE	23	47419291	47419983	692	Loss	44.44
BOE	23	47746005	47749139	3134	Loss	33.33
BOE	23	48412297	48412897	600	Loss	22.22
BOE	24	67133	69638	2505	Loss	22.22
BOE	24	85175	89045	3870	Loss	44.44
BOE	24	1649394	1657140	7746	Loss	44.44
BOE	24	3122404	3123954	1550	Loss	77.78
BOE	24	3261295	3263610	2315	Loss	55.56
BOE	24	3293759	3294440	681	Loss	33.33
BOE	24	5031762	5033557	1795	Loss	55.56
BOE	24	6208858	6209655	797	Loss	33.33
BOE	24	6446952	6450189	3237	Loss	44.44
BOE	24	6615351	6617057	1706	Loss	44.44
BOE	24	8161248	8161955	707	Loss	22.22
BOE	24	9886417	9889567	3150	Loss	66.67
BOE	24	10173132	10174436	1304	Loss	22.22
BOE	24	10567986	10570511	2525	Loss	33.33
BOE	24	11588965	11590433	1468	Loss	44.44
BOE	24	12193721	12195513	1792	Loss	55.56
BOE	24	12387917	12389053	1136	Loss	22.22
BOE	24	12504200	12505900	1700	Loss	66.67
BOE	24	13413094	13415458	2364	Loss	22.22
BOE	24	13996807	13998294	1487	Loss	44.44
BOE	24	16741314	16741962	648	Loss	44.44
BOE	24	19136103	19138307	2204	Both	33.33
BOE	24	22694590	22695822	1232	Loss	44.44
BOE	24	23026088	23028140	2052	Loss	22.22
BOE	24	23302483	23303304	821	Loss	55.56
BOE	24	24397371	24399855	2484	Loss	33.33
BOE	24	24576379	24577164	785	Loss	55.56
BOE	24	25795516	25796333	817	Loss	77.78
BOE	24	25839651	25841649	1998	Loss	22.22
BOE	24	25886800	25888327	1527	Loss	44.44
BOE	24	26273653	26274293	640	Loss	55.56
BOE	24	27159739	27161459	1720	Loss	77.78
BOE	24	27498244	27499335	1091	Loss	22.22
BOE	24	27603165	27607310	4145	Loss	22.22
BOE	24	27700481	27701204	723	Loss	22.22
BOE	24	27724599	27726067	1468	Loss	33.33
BOE	24	36281072	36282017	945	Loss	66.67
BOE	24	38891885	38893256	1371	Loss	55.56
BOE	24	41590783	41595582	4799	Loss	44.44
BOE	24	42951468	42952230	762	Gain	22.22
BOE	24	43889088	43889751	663	Gain	55.56
BOE	24	45843976	45845230	1254	Loss	77.78
BOE	24	49546889	49548373	1484	Loss	33.33
BOE	24	52062368	52062894	526	Loss	22.22
BOE	24	52263608	52265221	1613	Loss	22.22
BOE	24	52823664	52825085	1421	Loss	44.44
BOE	24	53001919	53006017	4098	Loss	33.33
BOE	24	53643599	53651330	7731	Loss	44.44
BOE	24	59049046	59054811	5765	Loss	77.78
BOE	25	887058	893433	6375	Loss	77.78
BOE	25	4191213	4193420	2207	Loss	77.78
BOE	25	12406143	12408438	2295	Loss	44.44
BOE	25	18843775	18844751	976	Loss	22.22
BOE	25	19162320	19164018	1698	Loss	66.67
BOE	25	19426251	19427240	989	Loss	22.22
BOE	25	19456769	19457394	625	Loss	44.44
BOE	25	20596293	20596996	703	Loss	77.78
BOE	25	20872134	20873427	1293	Loss	77.78
BOE	25	21124539	21125401	862	Loss	66.67
BOE	25	21411883	21413889	2006	Loss	77.78
BOE	25	24633800	24634641	841	Loss	33.33
BOE	25	31178975	31179562	587	Loss	22.22
BOE	25	31324448	31326948	2500	Loss	55.56
BOE	25	37851260	37851927	667	Loss	22.22
BOE	25	40736861	40737606	745	Loss	22.22
BOE	26	77156	78438	1282	Loss	66.67
BOE	26	1906650	1907383	733	Loss	22.22
BOE	26	4501049	4502232	1183	Loss	77.78
BOE	26	5455438	5457190	1752	Loss	77.78
BOE	26	12807691	12808971	1280	Loss	55.56
BOE	26	16226829	16227551	722	Loss	22.22
BOE	26	18898559	18899385	826	Loss	33.33
BOE	26	19613993	19615096	1103	Loss	33.33
BOE	26	19897694	19898986	1292	Loss	33.33
BOE	26	20185161	20186128	967	Loss	55.56
BOE	26	22940284	22942106	1822	Loss	33.33
BOE	26	24167775	24168460	685	Loss	22.22
BOE	26	24539574	24540486	912	Loss	55.56
BOE	26	25658553	25659998	1445	Gain	55.56
BOE	26	28602676	28604785	2109	Loss	33.33
BOE	26	31776563	31780014	3451	Loss	44.44
BOE	26	32012850	32014395	1545	Loss	33.33
BOE	26	35444924	35446292	1368	Loss	66.67
BOE	26	38823904	38824516	612	Loss	77.78
BOE	26	39200547	39206017	5470	Loss	44.44
BOE	26	39522235	39523085	850	Loss	44.44
BOE	26	39593464	39594906	1442	Loss	55.56
BOE	26	39738256	39739542	1286	Loss	66.67
BOE	26	43456316	43457646	1330	Loss	55.56
BOE	26	43484520	43485550	1030	Loss	66.67
BOE	26	44330069	44337876	7807	Loss	77.78
BOE	26	46719116	46720370	1254	Loss	33.33
BOE	26	47651209	47652573	1364	Loss	55.56
BOE	26	48309685	48311190	1505	Loss	77.78
BOE	26	49444613	49450796	6183	Loss	33.33
BOE	26	49550779	49551505	726	Loss	33.33
BOE	27	2575614	2576674	1060	Loss	55.56
BOE	27	4044359	4046419	2060	Loss	22.22
BOE	27	8114615	8115509	894	Loss	33.33
BOE	27	8272584	8273716	1132	Both	44.44
BOE	27	9790794	9792004	1210	Both	33.33
BOE	27	11105708	11106634	926	Loss	55.56
BOE	27	11185235	11186479	1244	Loss	44.44
BOE	27	11239325	11240612	1287	Loss	33.33
BOE	27	16214207	16215843	1636	Loss	77.78
BOE	27	17872012	17873947	1935	Gain	22.22
BOE	27	19159198	19161273	2075	Loss	77.78
BOE	27	21031648	21032453	805	Loss	33.33
BOE	27	22960802	22961387	585	Loss	22.22
BOE	27	25574012	25575362	1350	Loss	33.33
BOE	27	26810201	26811488	1287	Loss	77.78
BOE	27	27029708	27037493	7785	Loss	33.33
BOE	27	27150284	27151821	1537	Loss	33.33
BOE	27	28368539	28369738	1199	Loss	77.78
BOE	27	29083982	29084938	956	Loss	77.78
BOE	27	29515691	29516268	577	Loss	22.22
BOE	27	31864668	31867812	3144	Loss	55.56
BOE	27	32066379	32067323	944	Loss	66.67
BOE	27	35538997	35540301	1304	Loss	22.22
BOE	27	35740099	35741630	1531	Loss	66.67
BOE	27	39016042	39016999	957	Loss	33.33
BOE	27	41179574	41180545	971	Loss	22.22
BOE	27	41418951	41420413	1462	Loss	44.44
BOE	27	43239573	43240263	690	Loss	66.67
BOE	28	5884633	5886751	2118	Loss	22.22
BOE	28	6931228	6931882	654	Loss	22.22
BOE	28	7680622	7682801	2179	Loss	22.22
BOE	28	7797817	7798488	671	Loss	33.33
BOE	28	8977230	8977974	744	Loss	33.33
BOE	28	9552463	9553690	1227	Loss	22.22
BOE	28	9623340	9624885	1545	Loss	55.56
BOE	28	9697310	9699226	1916	Loss	66.67
BOE	28	10425545	10426841	1296	Loss	66.67
BOE	28	11803243	11804105	862	Loss	33.33
BOE	28	19723897	19725196	1299	Loss	44.44
BOE	28	21882866	21884912	2046	Loss	44.44
BOE	28	23503747	23506592	2845	Loss	22.22
BOE	28	24574909	24577033	2124	Loss	33.33
BOE	28	30936180	30942513	6333	Loss	55.56
BOE	28	31368015	31369831	1816	Loss	55.56
BOE	28	34299147	34299879	732	Loss	22.22
BOE	28	34541646	34542338	692	Loss	44.44
BOE	28	35210982	35213044	2062	Loss	22.22
BOE	28	35444840	35446145	1305	Gain	22.22
BOE	28	35816152	35816755	603	Loss	22.22
BOE	28	38163130	38166448	3318	Gain	33.33
BOE	28	38702035	38703830	1795	Loss	66.67
BOE	28	39465741	39467164	1423	Gain	22.22
BOE	28	40483958	40485334	1376	Loss	44.44
BOE	28	41949193	41950377	1184	Loss	55.56
BOE	28	42981568	42983006	1438	Loss	77.78
BOE	28	42990491	42991411	920	Loss	55.56
BOE	28	43201182	43202349	1167	Loss	33.33
BOE	29	1136883	1138179	1296	Loss	77.78
BOE	29	1498441	1499321	880	Loss	44.44
BOE	29	1794991	1806189	11198	Gain	22.22
BOE	29	1974463	1975160	697	Loss	66.67
BOE	29	2340178	2340780	602	Loss	22.22
BOE	29	2849396	2850272	876	Loss	22.22
BOE	29	3500725	3503064	2339	Loss	66.67
BOE	29	4327219	4328036	817	Loss	22.22
BOE	29	6252429	6253487	1058	Loss	44.44
BOE	29	6360409	6362531	2122	Loss	77.78
BOE	29	6673681	6674686	1005	Loss	66.67
BOE	29	7400143	7401362	1219	Loss	55.56
BOE	29	12795657	12797864	2207	Loss	66.67
BOE	29	13132341	13134110	1769	Loss	22.22
BOE	29	13245500	13247403	1903	Loss	55.56
BOE	29	18369324	18370881	1557	Loss	55.56
BOE	29	18855179	18856093	914	Loss	55.56
BOE	29	19280155	19282114	1959	Loss	77.78
BOE	29	19313470	19314325	855	Loss	22.22
BOE	29	19894099	19894773	674	Loss	33.33
BOE	29	21220978	21222154	1176	Loss	55.56
BOE	29	22601436	22602462	1026	Loss	33.33
BOE	29	22748717	22750545	1828	Loss	33.33
BOE	29	24126624	24127602	978	Loss	77.78
BOE	29	25608701	25609771	1070	Loss	33.33
BOE	29	27210575	27211704	1129	Loss	33.33
BOE	29	30794632	30795977	1345	Loss	66.67
BOE	29	30944832	30950913	6081	Loss	66.67
BOE	29	35215148	35216365	1217	Loss	22.22
BOE	29	36794173	36898646	104473	Gain	22.22
BOE	29	38175737	38178515	2778	Loss	55.56
BOE	29	38189154	38190165	1011	Loss	33.33
BOE	29	43251862	43253140	1278	Loss	77.78
BOE	29	43801364	43802222	858	Loss	22.22
BOE	29	47533266	47533879	613	Loss	22.22
BOE	29	48206909	48207541	632	Loss	44.44
BOE	29	51070601	51071268	667	Loss	22.22
EAF	1	3173292	3174403	1111	Loss	19.32
EAF	1	3929522	3930446	924	Both	15.91
EAF	1	4251918	4252517	599	Loss	4.55
EAF	1	4377755	4385546	7791	Loss	29.55
EAF	1	4446996	4448275	1279	Loss	78.41
EAF	1	4498296	4499202	906	Loss	52.27
EAF	1	6070213	6072442	2229	Loss	2.27
EAF	1	6861143	6862134	991	Loss	88.64
EAF	1	6983020	6985418	2398	Loss	69.32
EAF	1	7316939	7323409	6470	Loss	5.68
EAF	1	7541795	7542314	519	Loss	2.27
EAF	1	7598314	7599147	833	Loss	9.09
EAF	1	7887608	7888998	1390	Loss	11.36
EAF	1	8054478	8055585	1107	Loss	17.05
EAF	1	8395980	8396958	978	Loss	34.09
EAF	1	8762382	8763269	887	Loss	7.95
EAF	1	9731737	9732377	640	Loss	26.14
EAF	1	9862562	9867019	4457	Loss	4.55
EAF	1	9910033	9913042	3009	Loss	2.27
EAF	1	10170370	10172221	1851	Loss	7.95
EAF	1	10298526	10301836	3310	Loss	12.5
EAF	1	10468665	10469329	664	Loss	23.86
EAF	1	10568483	10569573	1090	Loss	34.09
EAF	1	10662476	10663191	715	Loss	7.95
EAF	1	11117052	11118317	1265	Loss	3.41
EAF	1	11131183	11131980	797	Loss	6.82
EAF	1	11476354	11484454	8100	Loss	7.95
EAF	1	11512826	11516418	3592	Loss	6.82
EAF	1	11868455	11874081	5626	Loss	34.09
EAF	1	11875178	11876603	1425	Loss	13.64
EAF	1	11922398	11922737	339	Loss	4.55
EAF	1	12022992	12024956	1964	Loss	12.5
EAF	1	12163053	12164266	1213	Loss	37.5
EAF	1	12562322	12563405	1083	Loss	81.82
EAF	1	12565123	12566608	1485	Loss	59.09
EAF	1	12583119	12589830	6711	Loss	2.27
EAF	1	12628477	12628832	355	Loss	2.27
EAF	1	12818641	12819252	611	Loss	5.68
EAF	1	12987096	12988367	1271	Loss	38.64
EAF	1	13190851	13191736	885	Loss	60.23
EAF	1	13253286	13254116	830	Loss	63.64
EAF	1	13515135	13516556	1421	Loss	90.91
EAF	1	13523664	13525543	1879	Loss	65.91
EAF	1	13622890	13623365	475	Loss	14.77
EAF	1	13975762	13981097	5335	Loss	53.41
EAF	1	14145170	14145742	572	Loss	37.5
EAF	1	14659246	14660726	1480	Loss	63.64
EAF	1	14710054	14711357	1303	Loss	72.73
EAF	1	14726936	14729394	2458	Loss	76.14
EAF	1	15005056	15005835	779	Loss	6.82
EAF	1	15012786	15013543	757	Loss	22.73
EAF	1	15053427	15053994	567	Loss	34.09
EAF	1	15710532	15714761	4229	Loss	10.23
EAF	1	15772280	15773158	878	Loss	73.86
EAF	1	16213080	16214793	1713	Loss	7.95
EAF	1	16413864	16415610	1746	Loss	15.91
EAF	1	16608263	16609273	1010	Loss	34.09
EAF	1	16782862	16783204	342	Loss	3.41
EAF	1	16814883	16815807	924	Loss	2.27
EAF	1	16913166	16913580	414	Loss	3.41
EAF	1	16976358	16979219	2861	Loss	65.91
EAF	1	17596850	17598124	1274	Loss	2.27
EAF	1	17622297	17623605	1308	Loss	10.23
EAF	1	17983050	17988189	5139	Loss	63.64
EAF	1	18631017	18631691	674	Loss	2.27
EAF	1	18666920	18667756	836	Loss	54.55
EAF	1	20105240	20105928	688	Loss	10.23
EAF	1	20163830	20164663	833	Loss	18.18
EAF	1	21275016	21276745	1729	Loss	4.55
EAF	1	21297489	21299151	1662	Loss	11.36
EAF	1	21969067	21970083	1016	Loss	3.41
EAF	1	22170529	22171429	900	Loss	56.82
EAF	1	22444267	22445927	1660	Loss	62.5
EAF	1	24462214	24463562	1348	Loss	22.73
EAF	1	25836007	25837514	1507	Gain	9.09
EAF	1	26389975	26390725	750	Loss	4.55
EAF	1	26507274	26507911	637	Loss	61.36
EAF	1	26542387	26545014	2627	Loss	7.95
EAF	1	26609595	26610942	1347	Loss	47.73
EAF	1	26836322	26837657	1335	Loss	3.41
EAF	1	27328358	27334211	5853	Loss	19.32
EAF	1	27524290	27525052	762	Loss	3.41
EAF	1	27894210	27900928	6718	Loss	2.27
EAF	1	27933102	27933737	635	Loss	7.95
EAF	1	28146616	28147094	478	Loss	5.68
EAF	1	28322843	28325505	2662	Loss	3.41
EAF	1	28948302	28949584	1282	Loss	14.77
EAF	1	29232830	29234725	1895	Loss	4.55
EAF	1	29289398	29290039	641	Loss	64.77
EAF	1	29789806	29791063	1257	Loss	73.86
EAF	1	29808730	29823016	14286	Loss	3.41
EAF	1	29939470	29940227	757	Loss	2.27
EAF	1	30241871	30246998	5127	Loss	3.41
EAF	1	30379085	30379729	644	Loss	56.82
EAF	1	30590309	30592206	1897	Loss	13.64
EAF	1	30604082	30604761	679	Loss	6.82
EAF	1	30932971	30933283	312	Loss	2.27
EAF	1	31495736	31499662	3926	Loss	5.68
EAF	1	31653520	31654430	910	Loss	6.82
EAF	1	32036315	32037790	1475	Loss	2.27
EAF	1	32346774	32347223	449	Loss	11.36
EAF	1	32465647	32465933	286	Loss	2.27
EAF	1	32605949	32606475	526	Loss	11.36
EAF	1	32647124	32648974	1850	Loss	3.41
EAF	1	32843103	32843807	704	Loss	13.64
EAF	1	32987260	32988385	1125	Loss	14.77
EAF	1	33418732	33419170	438	Loss	3.41
EAF	1	34480832	34481898	1066	Loss	23.86
EAF	1	34545528	34548530	3002	Loss	2.27
EAF	1	34597975	34598432	457	Loss	2.27
EAF	1	34735421	34737670	2249	Loss	19.32
EAF	1	35079942	35080843	901	Loss	5.68
EAF	1	35625842	35626412	570	Loss	14.77
EAF	1	36445938	36446947	1009	Loss	39.77
EAF	1	37125285	37126672	1387	Loss	5.68
EAF	1	37176882	37178178	1296	Loss	4.55
EAF	1	37545038	37545977	939	Gain	11.36
EAF	1	38016510	38018094	1584	Loss	60.23
EAF	1	38100183	38101012	829	Loss	3.41
EAF	1	38224684	38225747	1063	Loss	7.95
EAF	1	38749155	38752478	3323	Loss	2.27
EAF	1	38806696	38807084	388	Loss	10.23
EAF	1	38898035	38899001	966	Loss	55.68
EAF	1	39072445	39073599	1154	Loss	10.23
EAF	1	39294902	39295295	393	Loss	2.27
EAF	1	39424771	39499237	74466	Both	2.27
EAF	1	39773722	39779297	5575	Loss	68.18
EAF	1	39867661	39870229	2568	Loss	39.77
EAF	1	40765266	42425509	1660243	Both	62.5
EAF	1	42485797	42487500	1703	Loss	25
EAF	1	42505679	42506296	617	Loss	36.36
EAF	1	43470725	43471235	510	Loss	6.82
EAF	1	43534820	43537213	2393	Loss	17.05
EAF	1	44450876	44456516	5640	Loss	76.14
EAF	1	44464489	44466693	2204	Loss	6.82
EAF	1	44466897	44469916	3019	Loss	19.32
EAF	1	44475323	44486422	11099	Loss	44.32
EAF	1	45086596	45092165	5569	Loss	29.55
EAF	1	45414340	45416832	2492	Loss	35.23
EAF	1	46316644	46321216	4572	Loss	84.09
EAF	1	46395495	46403273	7778	Loss	77.27
EAF	1	46615301	46616625	1324	Loss	14.77
EAF	1	47009191	47009850	659	Loss	10.23
EAF	1	47349353	47350262	909	Loss	31.82
EAF	1	47662612	47665001	2389	Loss	65.91
EAF	1	48029203	48029411	208	Loss	2.27
EAF	1	48287063	48287985	922	Both	18.18
EAF	1	48476327	48477923	1596	Loss	76.14
EAF	1	48512055	48516013	3958	Loss	56.82
EAF	1	48673253	48673997	744	Loss	13.64
EAF	1	48882491	48883092	601	Loss	7.95
EAF	1	49202422	49203343	921	Loss	5.68
EAF	1	49863771	49866269	2498	Loss	22.73
EAF	1	50028712	50030795	2083	Loss	89.77
EAF	1	50891728	50894030	2302	Loss	7.95
EAF	1	50949320	50950547	1227	Loss	2.27
EAF	1	51002597	51003444	847	Loss	20.45
EAF	1	51071303	51073451	2148	Loss	56.82
EAF	1	51665612	51667208	1596	Loss	2.27
EAF	1	52135466	52136062	596	Gain	3.41
EAF	1	52918393	52919313	920	Loss	14.77
EAF	1	53229400	53230077	677	Loss	10.23
EAF	1	53522856	53523428	572	Loss	54.55
EAF	1	53758659	53759308	649	Loss	10.23
EAF	1	54425046	54425881	835	Loss	2.27
EAF	1	54670563	54673667	3104	Loss	55.68
EAF	1	54673954	54675293	1339	Loss	31.82
EAF	1	54878371	54878789	418	Loss	18.18
EAF	1	55095786	55096764	978	Loss	2.27
EAF	1	55115789	55117211	1422	Loss	6.82
EAF	1	55224884	55226066	1182	Loss	60.23
EAF	1	55230120	55230771	651	Loss	7.95
EAF	1	56598232	56599629	1397	Loss	38.64
EAF	1	56656132	56659078	2946	Loss	2.27
EAF	1	56778524	56779653	1129	Loss	17.05
EAF	1	56916161	56918666	2505	Loss	17.05
EAF	1	57147975	57148482	507	Loss	21.59
EAF	1	57491265	57492214	949	Loss	2.27
EAF	1	57579417	57580210	793	Loss	21.59
EAF	1	57821026	57821333	307	Gain	2.27
EAF	1	57978194	57979481	1287	Loss	55.68
EAF	1	58175325	58176032	707	Loss	10.23
EAF	1	58177074	58203123	26049	Loss	6.82
EAF	1	58425800	58426343	543	Loss	2.27
EAF	1	58646677	58648965	2288	Loss	3.41
EAF	1	61826533	61828168	1635	Loss	18.18
EAF	1	62166281	62167548	1267	Loss	3.41
EAF	1	62580355	62581909	1554	Loss	27.27
EAF	1	62633892	62634807	915	Loss	2.27
EAF	1	62982385	62984079	1694	Loss	47.73
EAF	1	63325627	63326210	583	Loss	15.91
EAF	1	63731419	63733035	1616	Loss	3.41
EAF	1	63744155	63747491	3336	Loss	3.41
EAF	1	64049193	64049747	554	Loss	22.73
EAF	1	65920691	65921834	1143	Loss	3.41
EAF	1	65993710	65995714	2004	Loss	7.95
EAF	1	66287447	66289573	2126	Loss	4.55
EAF	1	66828244	66828854	610	Loss	28.41
EAF	1	66932041	66934313	2272	Loss	2.27
EAF	1	68001826	68002317	491	Loss	10.23
EAF	1	69626439	69626889	450	Loss	22.73
EAF	1	70315409	70316656	1247	Loss	14.77
EAF	1	71395276	71397570	2294	Loss	47.73
EAF	1	72517946	72518521	575	Loss	14.77
EAF	1	73681153	73681746	593	Loss	2.27
EAF	1	74048678	74052301	3623	Loss	52.27
EAF	1	74267241	74268207	966	Loss	81.82
EAF	1	74345022	74346561	1539	Loss	6.82
EAF	1	74469552	74471176	1624	Loss	2.27
EAF	1	74768220	74769049	829	Loss	3.41
EAF	1	75609601	75611005	1404	Loss	3.41
EAF	1	76009796	76014795	4999	Loss	10.23
EAF	1	76346627	76347555	928	Loss	62.5
EAF	1	76724789	76732576	7787	Loss	43.18
EAF	1	76754432	76755830	1398	Loss	3.41
EAF	1	77342663	77343645	982	Loss	3.41
EAF	1	77561756	77562466	710	Loss	92.05
EAF	1	77700085	77700872	787	Both	10.23
EAF	1	79152986	79153713	727	Loss	2.27
EAF	1	79188923	79189580	657	Gain	6.82
EAF	1	79391288	79393158	1870	Loss	80.68
EAF	1	80142477	80143732	1255	Loss	12.5
EAF	1	80145699	80146468	769	Loss	5.68
EAF	1	80747780	80748241	461	Loss	2.27
EAF	1	81169643	81169965	322	Loss	2.27
EAF	1	81342440	81343032	592	Loss	31.82
EAF	1	83638652	83639203	551	Loss	28.41
EAF	1	83760871	83761300	429	Loss	3.41
EAF	1	84155998	84158273	2275	Loss	81.82
EAF	1	84774552	84775716	1164	Loss	3.41
EAF	1	86008299	86009289	990	Loss	50
EAF	1	86021133	86021910	777	Loss	11.36
EAF	1	86056188	86056780	592	Loss	45.45
EAF	1	86242503	86243742	1239	Loss	28.41
EAF	1	86333208	86338615	5407	Loss	9.09
EAF	1	86498543	86501082	2539	Loss	5.68
EAF	1	86641075	86642167	1092	Loss	56.82
EAF	1	88479638	88480353	715	Loss	35.23
EAF	1	88542785	88543162	377	Loss	12.5
EAF	1	90137152	90137702	550	Loss	3.41
EAF	1	91025295	91031326	6031	Loss	4.55
EAF	1	91418032	91557111	139079	Loss	9.09
EAF	1	91743980	91744625	645	Loss	22.73
EAF	1	91823480	91823879	399	Loss	21.59
EAF	1	91959995	91960935	940	Loss	71.59
EAF	1	91981282	91981764	482	Loss	38.64
EAF	1	92162767	92163138	371	Loss	11.36
EAF	1	92412479	92412859	380	Loss	15.91
EAF	1	92680479	92681769	1290	Loss	15.91
EAF	1	92727864	92729127	1263	Loss	13.64
EAF	1	92754728	92757130	2402	Loss	2.27
EAF	1	92954354	92954870	516	Loss	7.95
EAF	1	93127099	93127377	278	Loss	3.41
EAF	1	93578381	93579285	904	Loss	42.05
EAF	1	93609637	93611242	1605	Loss	9.09
EAF	1	93769693	93770784	1091	Loss	3.41
EAF	1	93875900	93876301	401	Loss	2.27
EAF	1	94799012	94801571	2559	Loss	9.09
EAF	1	96379096	96382553	3457	Loss	37.5
EAF	1	96553189	96553982	793	Loss	2.27
EAF	1	96612443	96613321	878	Loss	9.09
EAF	1	98673710	98675350	1640	Loss	9.09
EAF	1	99784448	99785005	557	Loss	11.36
EAF	1	99922711	99924020	1309	Loss	17.05
EAF	1	99987679	99990901	3222	Loss	3.41
EAF	1	100374204	100374816	612	Loss	10.23
EAF	1	100656158	100657997	1839	Loss	38.64
EAF	1	100840822	100841486	664	Loss	3.41
EAF	1	100999108	100999572	464	Loss	2.27
EAF	1	101460630	101461545	915	Loss	62.5
EAF	1	101673410	101673732	322	Loss	2.27
EAF	1	101673864	101674611	747	Loss	17.05
EAF	1	101792562	101793924	1362	Loss	4.55
EAF	1	102009522	102011783	2261	Loss	60.23
EAF	1	102117797	102118471	674	Loss	60.23
EAF	1	102398820	102400677	1857	Loss	56.82
EAF	1	102451845	102452690	845	Loss	22.73
EAF	1	102821599	102824002	2403	Loss	78.41
EAF	1	102955478	102956902	1424	Loss	10.23
EAF	1	103246440	103246882	442	Loss	6.82
EAF	1	103432928	103433849	921	Loss	2.27
EAF	1	103651784	103655431	3647	Loss	3.41
EAF	1	103828866	103830434	1568	Both	5.68
EAF	1	104288525	104291036	2511	Loss	69.32
EAF	1	104614542	104615774	1232	Loss	3.41
EAF	1	105205654	105206952	1298	Loss	32.95
EAF	1	105369051	105371954	2903	Loss	82.95
EAF	1	105895816	105897309	1493	Loss	3.41
EAF	1	106118173	106118754	581	Loss	2.27
[truncated: 13,789 more rows]

## Sheet: Supplementary Table 3
Detection of copy number variants in African goats using whole genome sequence data
Supplementary Table 3: Summary of CNVR by population
					CNVR length (bp)
Population	Name	Samples	CNV State	Number of CNVRs	Mean	Median	Minimum	Maximum	Total
BOE	Boer	9	Loss	1635	2152.13	1311	377	70385	3518740
BOE	Boer	9	Gain	52	10001.5	1433	439	154678	520079
BOE	Boer	9	Both	21	55141.8	1622	742	631264	1157977
BOE	Boer	9	Overall	1708	3042.62	1318	377	631264	5196796
EAF	East African	88	Loss	4694	3026.77	1179	206	1807577	14207670
EAF	East African	88	Gain	198	11001.5	936.5	294	236347	2178299
EAF	East African	88	Both	127	141169	1644	670	2778579	17928479
EAF	East African	88	Overall	5019	6836.91	1185	206	2778579	34314448
MAD	Madagascar	27	Loss	2589	2445	1232	371	290911	6330098
MAD	Madagascar	27	Gain	92	12157	1159	302	154678	1118446
MAD	Madagascar	27	Both	48	169892	1617	670	2539701	8154831
MAD	Madagascar	27	Overall	2729	5717.62	1241	302	2539701	15603375
SAF	Southern African	36	Loss	3357	2650	1172	202	1177087	8896045
SAF	Southern African	36	Gain	133	10757.1	960	256	202977	1430693
SAF	Southern African	36	Both	75	139056	1459	703	2539701	10429225
SAF	Southern African	36	Overall	3565	5822.15	1176	202	2539701	20755963
WAF	West African	22	Loss	2600	3809.33	1209.5	253	2457795	9904249
WAF	West African	22	Gain	98	13931.1	986	375	202977	1365247
WAF	West African	22	Both	67	232991	1665	742	2788546	15610381
WAF	West African	22	Overall	2765	9721.47	1213	253	2788546	26879877

## Sheet: Supplementary Table 4
Detection of copy number variants in African goats using whole genome sequence data
Supplementary Table 4: List of global CNVR with frequency above 1%
Chromosome	Start	End	Length	State	Frequency	Breeds	Number of breeds	Populations	Number of Populations
1	868434	869181	747	Gain	1.1	SDN,TAR	2	WAF	1
1	1686140	1689321	3181	Loss	1.65	BOE,SDN,SOF	3	BOE,MAD,WAF	3
1	3173292	3174403	1111	Loss	13.19	ABR,DZD,GOG,GUE,GUM,KEF,MAA,MAN,MTB,NAI,NRW,PRW,SAA,SEA,SOU,THY	16	EAF,MAD,SAF,WAF	4
1	3929522	3930446	924	Both	13.74	ABR,AND,BAW,DZD,GAL,GOG,GUM,LGW,MAA,MEN,NSJ,PRW,SEA,SOU,THY	15	EAF,MAD,SAF	3
1	4251918	4252517	599	Loss	8.24	DZD,GOG,LGW,LND,MAA,MEN,NSJ,SEA,SOU,THY	10	EAF,MAD,SAF	3
1	4377745	4385546	7801	Loss	32.42	ABR,AND,BAW,BOE,DIA,DZD,GAL,GOG,GUM,KEF,LGW,LND,MAA,MAN,MEN,MLY,MSH,MTB,NAI,NSJ,PRW,SAA,SEA,SOF,SOU,THY,WYG	27	BOE,EAF,MAD,SAF,WAF	5
1	4446996	4448275	1279	Loss	75.82	ABR,AND,BAW,BOE,DIA,DZD,GAL,GOG,GUE,GUM,KEF,LGW,LND,MAA,MAN,MEN,MLY,MSH,MTB,NAI,NRW,NSJ,PEU,PRW,SAA,SDN,SEA,SOF,SOU,THY,WYG	31	BOE,EAF,MAD,SAF,WAF	5
1	4498286	4499202	916	Loss	43.41	ABR,AND,BAW,BOE,DIA,DZD,GAL,GOG,GUE,GUM,KEF,LGW,MAA,MAN,MEN,MLY,MSH,MTB,NAI,NRW,NSJ,PEU,PRW,SAA,SDN,SEA,SOF,SOU,THY,WYG	30	BOE,EAF,MAD,SAF,WAF	5
1	5123984	5124487	503	Loss	1.1	AND,SOF	2	MAD	1
1	5568721	5569689	968	Loss	2.75	GUE,NAI,SAA,SDN	4	EAF,WAF	2
1	6070213	6072442	2229	Loss	1.1	SAA	1	EAF	1
1	6406976	6408773	1797	Loss	1.1	NAI,SDN	2	WAF	1
1	6861143	6862134	991	Loss	86.81	ABR,AND,BAW,BOE,DIA,DZD,GAL,GOG,GUE,GUM,KEF,LGW,LND,MAA,MAN,MAU,MEN,MLY,MSH,MTB,NAI,NRW,NSJ,PEU,PRW,SAA,SDN,SEA,SOF,SOU,TAR,THY,WYG	33	BOE,EAF,MAD,SAF,WAF	5
1	6983020	6985418	2398	Loss	61.54	ABR,AND,BOE,DIA,DZD,GAL,GOG,GUM,KEF,LGW,LND,MAA,MAN,MEN,MLY,MSH,MTB,NAI,NRW,NSJ,PEU,PRW,SAA,SDN,SEA,SOF,SOU,TAR,THY,WYG	30	BOE,EAF,MAD,SAF,WAF	5
1	7316939	7323409	6470	Loss	4.4	ABR,GUM,KEF,LND,MEN,MSH,NSJ	7	EAF,MAD,SAF	3
1	7541795	7542314	519	Loss	1.1	GOG,MLY	2	EAF	1
1	7598314	7599147	833	Loss	7.14	BAW,DIA,DZD,GAL,GOG,GUM,PRW,SEA,THY,WYG	10	EAF,MAD,SAF	3
1	7887608	7888998	1390	Loss	9.34	DZD,GOG,LND,MAA,NAI,NSJ,PRW,SAA,SDN,SEA,THY,WYG	12	EAF,SAF,WAF	3
1	8054478	8055585	1107	Loss	33.52	AND,BAW,BOE,DIA,DZD,GOG,KEF,LGW,LND,MAA,MAN,MEN,MLY,MSH,MTB,NAI,NSJ,SAA,SEA,SOF,SOU,THY,WYG	23	BOE,EAF,MAD,SAF,WAF	5
1	8395980	8396958	978	Loss	26.92	ABR,AND,BAW,DZD,GAL,GOG,GUM,KEF,LGW,MAA,MAN,MEN,MLY,MSH,MTB,NAI,NRW,PEU,PRW,SAA,SDN,SEA,SOU,TAR,THY,WYG	26	EAF,MAD,SAF,WAF	4
1	8451815	8452349	534	Gain	1.65	NAI,SDN	2	WAF	1
1	8762382	8763269	887	Loss	4.95	ABR,DIA,GOG,GUM,KEF,LND,MEN,SEA	8	EAF,MAD	2
1	9731737	9732377	640	Loss	15.93	ABR,BAW,DZD,GAL,GOG,GUM,KEF,MAA,MLY,NSJ,PRW,SDN,WYG	13	EAF,SAF,WAF	3
1	9862562	9867019	4457	Loss	6.59	DZD,GUM,LGW,NSJ,PRW,SAA,SEA,THY	8	EAF,SAF	2
1	9910033	9913042	3009	Loss	1.1	GUM,MAA	2	EAF	1
1	10170370	10172221	1851	Loss	5.49	ABR,DZD,GAL,KEF,LGW,THY,WYG	7	EAF,SAF	2
1	10298526	10301836	3310	Loss	8.79	ABR,BAW,BOE,DZD,GAL,GOG,GUM,LND,MAA,MAN,NAI,PEU,PRW,SEA,WYG	15	BOE,EAF,SAF,WAF	4
1	10468665	10469329	664	Loss	19.78	AND,BAW,DZD,GAL,GOG,GUE,GUM,KEF,LGW,LND,MAA,MAN,MEN,MLY,NSJ,PRW,SEA,SOF,THY,WYG	20	EAF,MAD,SAF,WAF	4
1	10568483	10569573	1090	Loss	32.42	ABR,AND,BAW,BOE,DIA,DZD,GOG,GUE,GUM,KEF,LGW,LND,MAA,MAN,MLY,MTB,NAI,NRW,NSJ,PEU,PRW,SAA,SEA,SOU,THY,WYG	26	BOE,EAF,MAD,SAF,WAF	5
1	10662476	10663191	715	Loss	5.49	ABR,AND,BOE,GOG,GUE,MLY	6	BOE,EAF,MAD,WAF	4
1	11117052	11118317	1265	Loss	3.85	DIA,LND,MAN,MEN,NAI,SDN,WYG	7	EAF,MAD,WAF	3
1	11131183	11131980	797	Loss	3.85	GOG,KEF,SEA,THY,WYG	5	EAF,SAF	2
1	11476354	11484454	8100	Loss	6.04	ABR,BOE,GUE,KEF,MLY,PRW,TAR	7	BOE,EAF,WAF	3
1	11512826	11516418	3592	Loss	10.44	BAW,BOE,DIA,DZD,LGW,LND,MAN,MSH,NAI,NSJ,SEA,SOU,THY	13	BOE,EAF,MAD,SAF,WAF	5
1	11868455	11874081	5626	Loss	30.77	ABR,BOE,DIA,GOG,GUM,KEF,LND,MAA,MAN,MEN,MLY,MSH,MTB,NSJ,PRW,SAA,SDN,SEA,SOF,SOU,THY,WYG	22	BOE,EAF,MAD,SAF,WAF	5
1	11875178	11876603	1425	Loss	9.89	BOE,GUE,KEF,LND,MAA,NAI,NRW,SAA,SEA,SOU,TAR,WYG	12	BOE,EAF,MAD,WAF	4
1	11922398	11922737	339	Loss	3.3	DZD,LGW,LND,MAA,SEA	5	EAF,SAF	2
1	12022992	12024956	1964	Loss	9.34	BOE,GAL,GOG,KEF,LND,MAA,MTB,NSJ,SEA,THY,WYG	11	BOE,EAF,SAF	3
1	12144987	12153177	8190	Loss	2.2	SEA,SOU,THY	3	EAF,MAD,SAF	3
1	12163053	12164266	1213	Loss	34.62	ABR,BAW,BOE,DZD,GAL,GOG,GUM,KEF,LGW,LND,MAA,MAN,MEN,MLY,MSH,MTB,NAI,NRW,NSJ,PEU,PRW,SAA,SDN,SEA,SOF,SOU,THY,WYG	28	BOE,EAF,MAD,SAF,WAF	5
1	12243707	12244004	297	Loss	1.1	NSJ,THY	2	SAF	1
1	12321996	12322317	321	Loss	2.2	DZD,MAA,NAI,NSJ	4	EAF,SAF,WAF	3
1	12562322	12563405	1083	Loss	73.63	ABR,AND,BAW,BOE,DIA,DZD,GAL,GOG,GUE,GUM,KEF,LGW,LND,MAA,MAN,MEN,MLY,MSH,MTB,NAI,NRW,NSJ,PEU,PRW,SAA,SDN,SEA,SNJ,SOF,SOU,TAR,THY,WYG	33	BOE,EAF,MAD,SAF,WAF	5
1	12565123	12566608	1485	Loss	48.35	ABR,AND,BAW,BOE,DZD,GAL,GOG,GUE,GUM,KEF,LGW,LND,MAA,MAN,MEN,MLY,MSH,MTB,NAI,NRW,NSJ,PEU,PRW,SAA,SDN,SEA,SNJ,SOU,TAR,THY,WYG	31	BOE,EAF,MAD,SAF,WAF	5
1	12583119	12589830	6711	Loss	2.75	DZD,MAA,MLY,NAI,THY	5	EAF,SAF,WAF	3
1	12628477	12628832	355	Loss	1.1	MAA,SEA	2	EAF	1
1	12664574	12666531	1957	Loss	2.75	DZD,LGW,NSJ	3	SAF	1
1	12818641	12819252	611	Loss	4.4	DIA,GOG,KEF,MSH,SOF	5	EAF,MAD,SAF	3
1	12969525	12971122	1597	Loss	1.1	BOE,GUM	2	BOE,EAF	2
1	12987096	12988367	1271	Loss	30.77	ABR,AND,BAW,BOE,DIA,DZD,GAL,GOG,GUM,KEF,LGW,LND,MAA,MAN,MEN,MLY,NSJ,PRW,SAA,SEA,SOF,SOU,THY,WYG	24	BOE,EAF,MAD,SAF	4
1	13190851	13191736	885	Loss	51.1	ABR,AND,BAW,BOE,DIA,DZD,GAL,GOG,GUE,GUM,KEF,LGW,LND,MAA,MAN,MEN,MLY,MSH,MTB,NAI,NSJ,PRW,SAA,SDN,SEA,SOF,SOU,THY,WYG	29	BOE,EAF,MAD,SAF,WAF	5
1	13253284	13254116	832	Loss	54.95	AND,BAW,BOE,DIA,DZD,GAL,GOG,GUE,GUM,KEF,LGW,LND,MAA,MAN,MEN,MLY,MTB,NAI,NRW,NSJ,PRW,SAA,SDN,SEA,SOF,SOU,THY,WYG	28	BOE,EAF,MAD,SAF,WAF	5
1	13515135	13516556	1421	Loss	81.87	ABR,AND,BAW,BOE,DIA,DZD,GAL,GOG,GUE,GUM,KEF,LGW,LND,MAA,MAN,MEN,MLY,MSH,MTB,NAI,NRW,NSJ,PEU,PRW,SAA,SDN,SEA,SNJ,SOF,SOU,TAR,THY,WYG	33	BOE,EAF,MAD,SAF,WAF	5
1	13523664	13525543	1879	Loss	51.65	ABR,AND,BAW,BOE,DZD,GAL,GOG,GUE,GUM,KEF,LGW,LND,MAA,MAN,MEN,MLY,MSH,MTB,NAI,NSJ,PRW,SDN,SEA,SOF,SOU,THY,WYG	27	BOE,EAF,MAD,SAF,WAF	5
1	13622890	13623369	479	Loss	12.64	BOE,DIA,DZD,GAL,GUM,KEF,LGW,LND,MAA,MAN,NAI,NSJ,SEA,THY,WYG	15	BOE,EAF,MAD,SAF,WAF	5
1	13975762	13981097	5335	Loss	53.3	ABR,AND,BAW,BOE,DIA,DZD,GAL,GOG,GUM,KEF,LGW,LND,MAA,MAN,MAU,MEN,MLY,MSH,MTB,NAI,NRW,NSJ,PRW,SAA,SDN,SEA,SOF,SOU,TAR,THY,WYG	31	BOE,EAF,MAD,SAF,WAF	5
1	14145170	14145742	572	Loss	37.91	ABR,AND,BAW,DIA,DZD,GAL,GOG,GUE,GUM,KEF,LGW,LND,MAA,MAN,MEN,MLY,NAI,NSJ,PEU,PRW,SDN,SEA,SNJ,SOF,THY,WYG	26	EAF,MAD,SAF,WAF	4
1	14659246	14660726	1480	Loss	62.09	ABR,AND,BAW,BOE,DIA,DZD,GAL,GOG,GUE,GUM,KEF,LGW,LND,MAA,MAN,MAU,MEN,MLY,MSH,MTB,NSJ,PRW,SAA,SDN,SEA,SOF,SOU,THY,WYG	29	BOE,EAF,MAD,SAF,WAF	5
1	14710054	14711357	1303	Loss	65.38	ABR,AND,BAW,BOE,DIA,DZD,GAL,GOG,GUE,GUM,KEF,LGW,LND,MAA,MAN,MEN,MLY,MSH,MTB,NAI,NRW,NSJ,PEU,PRW,SAA,SDN,SEA,SOF,SOU,TAR,THY,WYG	32	BOE,EAF,MAD,SAF,WAF	5
1	14726936	14729399	2463	Loss	75.27	ABR,AND,BAW,BOE,DIA,DZD,GAL,GOG,GUE,GUM,KEF,LGW,LND,MAA,MAN,MEN,MLY,MSH,MTB,NAI,NRW,NSJ,PRW,SAA,SDN,SEA,SOF,SOU,TAR,THY,WYG	31	BOE,EAF,MAD,SAF,WAF	5
1	15005056	15005835	779	Loss	4.95	KEF,LND,MAA,MLY,NSJ,SEA,SOU,THY	8	EAF,MAD,SAF	3
1	15012786	15013543	757	Loss	13.74	ABR,AND,GAL,GOG,GUM,KEF,LND,MEN,MLY,NAI,PRW,SEA,SOF,WYG	14	EAF,MAD,WAF	3
1	15053427	15053994	567	Loss	28.57	AND,BOE,DZD,GAL,GOG,GUM,KEF,LGW,LND,MAA,MAN,MEN,MLY,NSJ,PRW,SDN,SEA,SOU,THY,WYG	20	BOE,EAF,MAD,SAF,WAF	5
1	15710532	15714761	4229	Loss	6.04	GOG,GUE,KEF,LND,MAA,MLY,NAI	7	EAF,WAF	2
1	15772280	15773158	878	Loss	71.98	ABR,AND,BAW,BOE,DIA,DZD,GAL,GOG,GUE,GUM,KEF,LGW,LND,MAA,MAN,MEN,MLY,MSH,MTB,NAI,NRW,NSJ,PRW,SAA,SDN,SEA,SNJ,SOF,SOU,TAR,THY,WYG	32	BOE,EAF,MAD,SAF,WAF	5
1	16213080	16214798	1718	Loss	11.54	BOE,DIA,DZD,LND,MAN,MSH,MTB,NAI,SDN,SEA,THY	11	BOE,EAF,MAD,SAF,WAF	5
1	16413864	16415610	1746	Loss	15.93	BAW,DIA,DZD,GOG,GUE,KEF,LGW,LND,MAA,NAI,NSJ,PRW,SAA,SDN,SEA,TAR,WYG	17	EAF,MAD,SAF,WAF	4
1	16608263	16609273	1010	Loss	28.02	BAW,BOE,DIA,DZD,GAL,GOG,GUM,KEF,LND,MAA,MAN,MEN,MLY,MTB,NAI,NRW,NSJ,PRW,SAA,SEA,SOF,THY,WYG	23	BOE,EAF,MAD,SAF,WAF	5
1	16782862	16783204	342	Loss	3.85	DZD,LND,MAA,MAN,THY	5	EAF,SAF	2
1	16814883	16815807	924	Loss	1.1	LND,MAN	2	EAF	1
1	16859465	16887383	27918	Loss	1.1	GUE	1	WAF	1
1	16913166	16913584	418	Loss	2.75	DZD,MAA,MAN,SDN,SEA	5	EAF,SAF,WAF	3
1	16976358	16979219	2861	Loss	65.38	ABR,AND,BAW,BOE,DIA,DZD,GAL,GOG,GUE,GUM,KEF,LGW,LND,MAA,MAN,MAU,MEN,MLY,MSH,MTB,NAI,NRW,NSJ,PEU,PRW,SAA,SDN,SEA,SNJ,SOF,SOU,TAR,THY,WYG	34	BOE,EAF,MAD,SAF,WAF	5
1	17596850	17598124	1274	Loss	1.1	MAA,WYG	2	EAF	1
1	17598575	17629113	30538	Loss	10.44	ABR,AND,DIA,DZD,GOG,KEF,MAA,MEN,MSH,NAI,NRW,NSJ,THY,WYG	14	EAF,MAD,SAF,WAF	4
1	17983050	17988189	5139	Loss	58.79	ABR,AND,BAW,BOE,DIA,DZD,GAL,GOG,GUE,GUM,KEF,LGW,LND,MAA,MAN,MEN,MLY,MSH,MTB,NAI,NRW,NSJ,PRW,SAA,SDN,SEA,SNJ,SOF,SOU,TAR,THY,WYG	32	BOE,EAF,MAD,SAF,WAF	5
1	18631017	18631691	674	Loss	3.3	DZD,GOG,MAA,NAI,NSJ	5	EAF,SAF,WAF	3
1	18666920	18667756	836	Loss	58.24	ABR,AND,BOE,DIA,DZD,GAL,GOG,GUE,GUM,KEF,LGW,LND,MAA,MAN,MAU,MEN,MLY,MSH,MTB,NAI,NRW,NSJ,PEU,PRW,SAA,SDN,SEA,SNJ,SOF,SOU,TAR,THY,WYG	33	BOE,EAF,MAD,SAF,WAF	5
1	20105240	20105928	688	Loss	8.79	BAW,BOE,DZD,GAL,GOG,KEF,LND,MAA,MAN,NSJ,SEA,THY	12	BOE,EAF,SAF	3
1	20163830	20164663	833	Loss	20.88	ABR,AND,BAW,BOE,DIA,DZD,GAL,GUM,KEF,LGW,LND,MAA,MEN,MLY,MTB,NAI,NSJ,PRW,SOU,THY	20	BOE,EAF,MAD,SAF,WAF	5
1	20936974	20937487	513	Loss	4.4	DZD,MAA,MSH,NSJ,SDN,THY	6	EAF,SAF,WAF	3
1	21275016	21276745	1729	Loss	6.04	GAL,GUE,MAA,NAI,SDN,SEA,WYG	7	EAF,WAF	2
1	21297489	21299151	1662	Loss	9.34	ABR,DZD,GAL,GUM,LND,MAN,MTB,NSJ,SAA,SEA,THY	11	EAF,SAF	2
1	21716889	21718832	1943	Loss	1.65	BOE,GUM	2	BOE,EAF	2
1	21969067	21970083	1016	Loss	2.2	GAL,GUM,KEF,MSH	4	EAF,SAF	2
1	22170529	22171438	909	Loss	48.9	ABR,BOE,DIA,DZD,GAL,GOG,GUM,KEF,LGW,LND,MAA,MAN,MAU,MEN,MLY,MSH,MTB,NAI,NSJ,PRW,SAA,SDN,SEA,SOF,SOU,THY,WYG	27	BOE,EAF,MAD,SAF,WAF	5
1	22444267	22445927	1660	Loss	55.49	ABR,AND,BAW,BOE,DIA,DZD,GAL,GOG,GUE,GUM,KEF,LGW,LND,MAA,MAN,MEN,MLY,MSH,MTB,NAI,NRW,NSJ,PRW,SAA,SDN,SEA,SOF,TAR,THY,WYG	30	BOE,EAF,MAD,SAF,WAF	5
1	22650069	22651462	1393	Loss	1.65	MEN,SDN	2	MAD,WAF	2
1	22847498	22847800	302	Loss	1.1	SEA,THY	2	EAF,SAF	2
1	24462214	24463562	1348	Loss	15.38	ABR,DZD,GAL,GOG,KEF,LGW,MAA,MEN,MLY,MSH,MTB,PRW,SEA,SOU,THY	15	EAF,MAD,SAF	3
1	25357665	25358069	404	Loss	1.1	LND,NAI	2	EAF,WAF	2
1	25836007	25837517	1510	Gain	12.64	BAW,BOE,DZD,GOG,GUE,KEF,LGW,MLY,MSH,MTB,NAI,PEU,PRW,SDN,SEA,THY,WYG	17	BOE,EAF,SAF,WAF	4
1	26389975	26390725	750	Loss	2.75	LND,MAN,MLY,THY	4	EAF,SAF	2
1	26507274	26507911	637	Loss	58.24	AND,BAW,BOE,DIA,DZD,GAL,GOG,GUE,GUM,KEF,LGW,LND,MAA,MAN,MAU,MEN,MLY,MSH,MTB,NAI,NSJ,PRW,SDN,SEA,SOF,SOU,THY,WYG	28	BOE,EAF,MAD,SAF,WAF	5
1	26542387	26545014	2627	Loss	16.48	ABR,BOE,DIA,GUM,KEF,MLY,MSH,MTB,NAI,NSJ,PEU,SAA,SDN,SOU,THY	15	BOE,EAF,MAD,SAF,WAF	5
1	26609595	26610942	1347	Loss	39.01	ABR,AND,BOE,DIA,DZD,GAL,GOG,KEF,LGW,LND,MAA,MAN,MEN,MLY,MSH,MTB,NAI,NRW,NSJ,PRW,SAA,SDN,SEA,SOF,SOU,THY,WYG	27	BOE,EAF,MAD,SAF,WAF	5
1	26836322	26837657	1335	Loss	1.65	GUM,KEF,WYG	3	EAF	1
1	27328358	27334211	5853	Loss	19.23	ABR,BAW,DZD,GAL,GOG,GUE,LGW,MAA,MEN,MLY,MTB,NAI,NRW,NSJ,PEU,PRW,SDN,SEA,SNJ,TAR,THY,WYG	22	EAF,MAD,SAF,WAF	4
1	27524290	27525052	762	Loss	1.65	GOG,GUM,PRW	3	EAF	1
1	27894210	27900928	6718	Loss	1.1	GAL,MAA	2	EAF	1
1	27933102	27933737	635	Loss	3.85	GAL,GOG,GUM,MAA,MLY	5	EAF	1
1	28146616	28147094	478	Loss	6.59	AND,DZD,GOG,MAN,MEN,MLY,SEA,SOF,THY	9	EAF,MAD,SAF	3
1	28322843	28325505	2662	Loss	2.75	DIA,KEF,MLY,PRW,THY	5	EAF,MAD,SAF	3
1	28364302	28365630	1328	Loss	2.2	BOE,NSJ	2	BOE,SAF	2
1	28948299	28949584	1285	Loss	22.53	AND,BOE,DIA,DZD,GOG,LGW,LND,MAA,MAN,MEN,MLY,MSH,MTB,NRW,NSJ,SEA,SOF,SOU,TAR,THY	20	BOE,EAF,MAD,SAF,WAF	5
1	29232830	29234725	1895	Loss	4.4	BOE,KEF,MAA,PEU,PRW,SDN	6	BOE,EAF,WAF	3
1	29289398	29290039	641	Loss	60.44	ABR,AND,BAW,BOE,DIA,DZD,GAL,GOG,GUE,GUM,KEF,LGW,LND,MAA,MAN,MEN,MLY,MSH,MTB,NAI,NRW,NSJ,PEU,PRW,SAA,SDN,SEA,SNJ,SOF,SOU,THY,WYG	32	BOE,EAF,MAD,SAF,WAF	5
1	29789806	29791065	1259	Loss	69.23	ABR,AND,BAW,BOE,DIA,DZD,GAL,GOG,GUM,KEF,LGW,LND,MAA,MAN,MEN,MLY,MSH,MTB,NAI,NRW,NSJ,PEU,PRW,SAA,SDN,SEA,SOF,SOU,TAR,THY,WYG	31	BOE,EAF,MAD,SAF,WAF	5
1	29808730	29823016	14286	Loss	4.4	GOG,LGW,MAA,MAN,NSJ,THY	6	EAF,SAF	2
1	29939470	29940227	757	Loss	1.1	SEA	1	EAF	1
1	30241871	30246998	5127	Loss	3.3	BAW,LND,MAA,NSJ,SEA	5	EAF,SAF	2
1	30379083	30379730	647	Loss	50	ABR,AND,BAW,DIA,DZD,GAL,GOG,GUE,GUM,KEF,LGW,LND,MAA,MAN,MEN,MLY,MSH,MTB,NAI,NSJ,PEU,PRW,SAA,SDN,SEA,SOF,SOU,THY,WYG	29	EAF,MAD,SAF,WAF	4
1	30590309	30592206	1897	Loss	12.64	AND,BOE,GAL,GOG,GUM,LGW,LND,MAA,MEN,MTB,NSJ,SAA,SEA,SOU,THY	15	BOE,EAF,MAD,SAF	4
1	30604082	30604761	679	Loss	6.04	AND,BOE,GOG,LND,MEN,SAA,SEA,THY	8	BOE,EAF,MAD,SAF	4
1	30932971	30933283	312	Loss	1.65	DZD,GOG,MAA	3	EAF,SAF	2
1	31495736	31499662	3926	Loss	2.75	LND,MAN,SEA	3	EAF	1
1	31653520	31654430	910	Loss	6.59	GUM,LGW,LND,MAN,MSH,NSJ,PRW	7	EAF,SAF	2
1	31993486	31994266	780	Loss	6.59	AND,DIA,MEN,SAA,SOF,SOU	6	EAF,MAD	2
1	32036315	32037790	1475	Loss	1.65	BOE,MAA,SAA	3	BOE,EAF	2
1	32346774	32347223	449	Loss	8.79	BAW,BOE,GAL,GOG,GUM,LGW,LND,MAN,MEN,MLY,NAI,SDN,SEA,SNJ,WYG	15	BOE,EAF,MAD,SAF,WAF	5
1	32424448	32425764	1316	Loss	3.85	BAW,BOE,DZD,LND,MTB,NSJ	6	BOE,EAF,SAF	3
1	32465647	32465933	286	Loss	2.2	BOE,LGW,LND,MAN	4	BOE,EAF,SAF	3
1	32605949	32606475	526	Loss	18.68	AND,BAW,BOE,DIA,GAL,GOG,GUE,LGW,MAA,MAN,MEN,MSH,NAI,NSJ,PRW,SDN,SEA,SOF,SOU,THY,WYG	21	BOE,EAF,MAD,SAF,WAF	5
1	32647124	32648974	1850	Loss	6.59	BAW,BOE,DZD,KEF,MAN,MSH,MTB,NSJ,SEA	9	BOE,EAF,SAF	3
1	32843103	32843808	705	Loss	15.93	BAW,DIA,DZD,GOG,GUM,LGW,LND,MAA,MAN,MLY,MSH,NAI,NSJ,SEA,THY	15	EAF,MAD,SAF,WAF	4
1	32987260	32988385	1125	Loss	9.34	ABR,BAW,GOG,LGW,LND,MAA,MLY,MTB,NSJ,PRW,SEA,SNJ	12	EAF,SAF	2
1	33418732	33419170	438	Loss	4.4	AND,DIA,LGW,LND,MEN,SEA,THY	7	EAF,MAD,SAF	3
1	33702491	33702827	336	Loss	1.1	DZD,NAI	2	SAF,WAF	2
1	34480822	34481898	1076	Loss	29.12	ABR,AND,BOE,DIA,DZD,GAL,GOG,GUM,KEF,LND,MAA,MAU,MEN,MLY,MSH,PRW,SEA,SOF,SOU,THY	20	BOE,EAF,MAD,SAF,WAF	5
1	34545528	34548530	3002	Loss	2.2	LND,NSJ,PRW,THY	4	EAF,SAF	2
1	34597975	34598432	457	Loss	2.2	GAL,NSJ,SEA	3	EAF,SAF	2
1	34735421	34737670	2249	Loss	14.29	ABR,DZD,GAL,GOG,GUM,KEF,LGW,LND,MLY,MSH,MTB,NAI,NSJ,PRW,SAA,SDN,SEA,THY,WYG	19	EAF,SAF,WAF	3
1	35079942	35080843	901	Loss	3.3	BOE,LND,MLY,SEA	4	BOE,EAF	2
1	35576948	35577908	960	Gain	1.65	NSJ,SEA,THY	3	EAF,SAF	2
1	35625842	35626412	570	Loss	10.44	BAW,DZD,GAL,GUM,LND,MAA,MLY,NRW,SAA,SEA,SNJ,THY,WYG	13	EAF,SAF	2
1	36417150	36418562	1412	Loss	1.65	BOE	1	BOE	1
1	36445938	36446947	1009	Loss	40.66	ABR,AND,BAW,BOE,DIA,DZD,GAL,GOG,GUM,KEF,LGW,LND,MAA,MAN,MEN,MLY,MSH,MTB,NSJ,PRW,SEA,SOF,SOU,THY,WYG	25	BOE,EAF,MAD,SAF	4
1	37125285	37126675	1390	Loss	6.59	BOE,GOG,GUM,KEF,MAA,MEN,SDN,SOF,THY	9	BOE,EAF,MAD,SAF,WAF	5
1	37176882	37178178	1296	Loss	2.2	KEF,MAA,MLY,PRW	4	EAF	1
1	37545038	37545977	939	Gain	10.44	AND,BOE,DZD,GOG,MAA,MEN,SAA,SEA,SOF,SOU,THY	11	BOE,EAF,MAD,SAF	4
1	37993103	37993401	298	Loss	1.1	GOG,THY	2	EAF,SAF	2
1	38016510	38018094	1584	Loss	65.93	ABR,AND,BAW,BOE,DIA,DZD,GAL,GOG,GUE,GUM,KEF,LGW,LND,MAA,MAN,MAU,MEN,MLY,MSH,MTB,NAI,NRW,NSJ,PEU,PRW,SAA,SDN,SEA,SNJ,SOF,SOU,TAR,THY,WYG	34	BOE,EAF,MAD,SAF,WAF	5
1	38100183	38101012	829	Loss	3.3	DZD,GUM,MEN,MSH,SEA,WYG	6	EAF,MAD,SAF	3
1	38224684	38225747	1063	Loss	9.34	BAW,DZD,LND,MAN,MEN,SAA,SEA,SOU,THY	9	EAF,MAD,SAF	3
1	38749155	38752478	3323	Loss	1.1	MAA	1	EAF	1
1	38806696	38807084	388	Loss	12.09	DIA,DZD,GOG,GUM,LGW,LND,MAA,MAN,MEN,NSJ,SEA,THY,WYG	13	EAF,MAD,SAF	3
1	38898035	38899007	972	Loss	46.7	ABR,AND,BAW,BOE,DIA,DZD,GAL,GOG,GUM,KEF,LGW,LND,MAA,MAN,MEN,MLY,MSH,MTB,NAI,NRW,NSJ,PEU,PRW,SAA,SDN,SEA,SOF,SOU,THY,WYG	30	BOE,EAF,MAD,SAF,WAF	5
1	39072445	39073599	1154	Loss	5.49	ABR,BOE,GUM,KEF,MLY,PRW,SEA	7	BOE,EAF	2
1	39294902	39295295	393	Loss	1.1	GOG,LND	2	EAF	1
1	39424771	39499237	74466	Both	1.65	MLY,MTB,SEA	3	EAF,SAF	2
1	39773722	39779301	5579	Loss	60.44	ABR,AND,BAW,BOE,DZD,GAL,GOG,GUE,GUM,KEF,LGW,LND,MAA,MAN,MAU,MEN,MLY,MSH,MTB,NAI,NRW,NSJ,PEU,PRW,SAA,SDN,SEA,SOF,SOU,THY,WYG	31	BOE,EAF,MAD,SAF,WAF	5
1	39867661	39870229	2568	Loss	35.16	ABR,BAW,BOE,DIA,DZD,GAL,GOG,GUM,KEF,LGW,LND,MAA,MAN,MAU,MEN,MLY,MSH,MTB,NAI,NRW,NSJ,PRW,SAA,SDN,SEA,SOU,THY,WYG	28	BOE,EAF,MAD,SAF,WAF	5
1	40765266	42425509	1660243	Both	61.54	ABR,AND,BAW,BOE,DIA,DZD,GAL,GOG,GUM,KEF,LGW,LND,MAA,MAN,MEN,MLY,MSH,MTB,NAI,NSJ,PRW,SAA,SDN,SEA,SOF,SOU,THY,WYG	28	BOE,EAF,MAD,SAF,WAF	5
1	42485797	42487500	1703	Loss	25.82	AND,BAW,BOE,DIA,DZD,GOG,KEF,LGW,LND,MAA,MAN,MEN,MLY,MSH,MTB,NRW,NSJ,PRW,SDN,SEA,THY,WYG	22	BOE,EAF,MAD,SAF,WAF	5
1	42505679	42506296	617	Loss	31.87	BAW,BOE,DIA,DZD,GAL,GOG,GUE,KEF,LGW,LND,MAA,MAN,MEN,MLY,MSH,MTB,NAI,NRW,NSJ,PRW,SDN,SEA,SOU,THY,WYG	25	BOE,EAF,MAD,SAF,WAF	5
1	43470725	43471235	510	Loss	4.95	GAL,GUM,MAA,PRW,SDN,SOU,WYG	7	EAF,MAD,WAF	3
1	43516963	43518643	1680	Loss	1.1	GAL,NAI	2	EAF,WAF	2
1	43534820	43537213	2393	Loss	10.44	ABR,BOE,GAL,GUM,KEF,MAA,MTB,NAI,SEA,WYG	10	BOE,EAF,SAF,WAF	4
1	43558999	43563046	4047	Loss	1.1	AND,SOU	2	MAD	1
1	44450876	44456516	5640	Loss	69.78	ABR,AND,BAW,BOE,DIA,DZD,GAL,GOG,GUE,GUM,KEF,LGW,LND,MAA,MAN,MAU,MEN,MLY,MSH,MTB,NAI,NRW,NSJ,PEU,PRW,SAA,SDN,SEA,SNJ,SOF,SOU,TAR,THY,WYG	34	BOE,EAF,MAD,SAF,WAF	5
1	44457337	44462216	4879	Loss	2.2	LND,NAI,SDN	3	EAF,WAF	2
1	44462335	44463188	853	Loss	1.1	BOE,MAA	2	BOE,EAF	2
1	44464489	44466693	2204	Loss	8.79	BOE,GOG,GUE,GUM,MAA,MAU,MLY,NAI,SDN,SEA,TAR,THY	12	BOE,EAF,SAF,WAF	4
1	44466896	44469916	3020	Loss	21.98	AND,DIA,GAL,GOG,GUE,GUM,KEF,MAA,MEN,MLY,MSH,MTB,NRW,NSJ,PEU,PRW,SDN,SEA,SOF,TAR,THY,WYG	22	EAF,MAD,SAF,WAF	4
1	44470064	44470830	766	Loss	1.65	SDN,TAR	2	WAF	1
1	44472689	44475148	2459	Loss	2.2	DZD,GOG,MEN,SDN	4	EAF,MAD,SAF,WAF	4
1	44475323	44486423	11100	Loss	45.6	ABR,AND,BOE,DIA,DZD,GAL,GOG,GUE,GUM,KEF,LGW,LND,MAA,MAN,MEN,MLY,MSH,MTB,NAI,NRW,NSJ,PEU,PRW,SAA,SDN,SEA,SOF,SOU,TAR,THY,WYG	31	BOE,EAF,MAD,SAF,WAF	5
1	44756953	44758123	1170	Loss	2.75	AND,GOG,SOU	3	EAF,MAD	2
1	45086596	45092165	5569	Loss	31.32	ABR,AND,BOE,DIA,DZD,GAL,GOG,GUE,GUM,LGW,LND,MAA,MAN,MLY,MSH,MTB,NAI,NRW,NSJ,PEU,PRW,SAA,SDN,SEA,SOF,THY,WYG	27	BOE,EAF,MAD,SAF,WAF	5
1	45414340	45416832	2492	Loss	31.32	ABR,BAW,BOE,DIA,DZD,GAL,GOG,GUE,GUM,KEF,LND,MAA,MAN,MLY,MSH,MTB,NAI,NRW,NSJ,PEU,PRW,SDN,SEA,SOF,THY,WYG	26	BOE,EAF,MAD,SAF,WAF	5
1	46316635	46321222	4587	Loss	78.57	ABR,AND,BAW,BOE,DIA,DZD,GAL,GOG,GUE,GUM,KEF,LGW,LND,MAA,MAN,MAU,MEN,MLY,MSH,MTB,NAI,NRW,NSJ,PEU,PRW,SAA,SDN,SEA,SNJ,SOF,SOU,TAR,THY,WYG	34	BOE,EAF,MAD,SAF,WAF	5
1	46395490	46403273	7783	Loss	76.92	ABR,AND,BAW,BOE,DIA,DZD,GAL,GOG,GUE,GUM,KEF,LGW,LND,MAA,MAN,MEN,MLY,MSH,MTB,NAI,NRW,NSJ,PEU,PRW,SAA,SDN,SEA,SNJ,SOF,SOU,TAR,THY,WYG	33	BOE,EAF,MAD,SAF,WAF	5
1	46615301	46616625	1324	Loss	9.34	DZD,GAL,GUM,KEF,MAA,NAI,PRW,SDN,SEA,THY,WYG	11	EAF,SAF,WAF	3
1	47009191	47009850	659	Loss	9.34	AND,BOE,GUE,LND,MLY,MTB,NRW,NSJ,SEA,WYG	10	BOE,EAF,MAD,SAF,WAF	5
1	47349353	47350262	909	Loss	24.73	ABR,BAW,BOE,DZD,GOG,GUE,GUM,KEF,LND,MAA,MAN,MEN,MLY,MTB,NSJ,PRW,SDN,SEA,SOF,SOU,THY,WYG	22	BOE,EAF,MAD,SAF,WAF	5
1	47662612	47665001	2389	Loss	63.74	ABR,AND,BAW,BOE,DIA,DZD,GAL,GOG,GUE,GUM,KEF,LGW,LND,MAA,MAN,MEN,MLY,MSH,MTB,NAI,NRW,NSJ,PRW,SAA,SDN,SEA,SOF,SOU,TAR,THY,WYG	31	BOE,EAF,MAD,SAF,WAF	5
1	48029203	48029411	208	Loss	1.1	GOG,SEA	2	EAF	1
1	48281590	48281875	285	Loss	1.1	DZD,MAA	2	EAF,SAF	2
1	48287063	48287985	922	Both	17.58	BOE,DZD,GAL,GOG,GUM,KEF,LGW,LND,MAN,MLY,MTB,NSJ,SDN,SEA,THY,WYG	16	BOE,EAF,SAF,WAF	4
1	48476327	48477928	1601	Loss	75.82	ABR,AND,BAW,BOE,DIA,DZD,GAL,GOG,GUE,GUM,KEF,LGW,LND,MAA,MAN,MAU,MEN,MLY,MSH,MTB,NAI,NRW,NSJ,PEU,PRW,SAA,SDN,SEA,SOF,SOU,TAR,THY,WYG	33	BOE,EAF,MAD,SAF,WAF	5
1	48512055	48516013	3958	Loss	52.2	ABR,AND,BAW,BOE,DIA,DZD,GAL,GOG,GUE,GUM,KEF,LGW,LND,MAA,MAN,MEN,MLY,MSH,MTB,NAI,NRW,NSJ,PRW,SAA,SDN,SEA,SOF,SOU,THY,WYG	30	BOE,EAF,MAD,SAF,WAF	5
1	48673253	48673997	744	Loss	10.44	ABR,BAW,DZD,GAL,GOG,LGW,LND,MAA,MLY,NAI,PRW,SDN,SEA,THY,WYG	15	EAF,SAF,WAF	3
1	48882491	48883092	601	Loss	7.14	BOE,GAL,MAA,MEN,NAI,SDN,SEA,THY	8	BOE,EAF,MAD,SAF,WAF	5
1	49202422	49203343	921	Loss	3.85	BOE,LND,MLY,SEA	4	BOE,EAF	2
1	49863771	49866269	2498	Loss	29.12	ABR,AND,BAW,BOE,DIA,DZD,GAL,GOG,KEF,LGW,LND,MAA,MAN,MEN,MLY,MSH,MTB,NSJ,PRW,SAA,SEA,SNJ,SOF,SOU,THY	25	BOE,EAF,MAD,SAF	4
1	50028712	50030795	2083	Loss	87.91	ABR,AND,BAW,BOE,DIA,DZD,GAL,GOG,GUE,GUM,KEF,LGW,LND,MAA,MAN,MEN,MLY,MSH,MTB,NAI,NRW,NSJ,PEU,PRW,SAA,SDN,SEA,SNJ,SOF,SOU,TAR,THY,WYG	33	BOE,EAF,MAD,SAF,WAF	5
1	50891728	50894030	2302	Loss	4.95	AND,DIA,GUM,MAA,SEA,WYG	6	EAF,MAD	2
1	50912275	50912937	662	Loss	1.1	KEF,THY	2	EAF,SAF	2
1	50949320	50950547	1227	Loss	1.1	KEF,SEA	2	EAF	1
1	51002597	51003444	847	Loss	18.13	ABR,AND,DIA,DZD,GAL,GOG,GUM,KEF,LGW,LND,MAA,MAN,MSH,NSJ,SEA,SOF,SOU,THY,WYG	19	EAF,MAD,SAF	3
1	51071303	51073451	2148	Loss	57.69	ABR,AND,BOE,DIA,DZD,GAL,GOG,GUE,GUM,KEF,LGW,LND,MAA,MAN,MEN,MLY,MSH,MTB,NAI,NSJ,PEU,PRW,SAA,SDN,SEA,SNJ,SOF,SOU,THY,WYG	30	BOE,EAF,MAD,SAF,WAF	5
1	51665612	51667208	1596	Loss	1.65	MAN,MLY,MTB	3	EAF,SAF	2
1	51768139	51769725	1586	Loss	3.3	GUE,MAA,MAU,TAR	4	EAF,WAF	2
1	52135466	52136062	596	Gain	2.2	GAL,GOG,PRW,THY	4	EAF,SAF	2
1	52918393	52919313	920	Loss	7.14	ABR,GAL,GOG,MAA,PRW,SAA,SEA	7	EAF	1
1	53229400	53230077	677	Loss	6.04	DZD,GAL,GOG,MAA,MAU,MLY,NRW,SEA	8	EAF,SAF,WAF	3
1	53522856	53523428	572	Loss	58.24	ABR,AND,BAW,BOE,DIA,DZD,GAL,GOG,GUE,GUM,KEF,LGW,LND,MAA,MAN,MAU,MEN,MLY,MSH,MTB,NAI,NRW,NSJ,PRW,SAA,SDN,SEA,SNJ,SOF,SOU,TAR,THY,WYG	33	BOE,EAF,MAD,SAF,WAF	5
1	53722532	53723117	585	Loss	2.75	GUE,NAI,SDN	3	WAF	1
1	53758659	53759310	651	Loss	13.74	ABR,AND,BAW,DZD,GAL,GOG,GUE,LND,MAA,MEN,MSH,NAI,NSJ,PRW,SDN,SEA,SOF,TAR,THY	19	EAF,MAD,SAF,WAF	4
1	54425046	54425881	835	Loss	1.1	MAA,MLY	2	EAF	1
1	54670563	54673667	3104	Loss	43.41	ABR,AND,BAW,BOE,DZD,GAL,GOG,GUE,GUM,KEF,LGW,LND,MAA,MAN,MEN,MLY,MSH,MTB,NAI,NRW,NSJ,PEU,PRW,SAA,SDN,SEA,TAR,THY,WYG	29	BOE,EAF,MAD,SAF,WAF	5
1	54673954	54675293	1339	Loss	17.58	ABR,BOE,GAL,GOG,GUM,KEF,LGW,LND,MAA,MLY,NAI,PRW,SDN,SEA,SNJ,WYG	16	BOE,EAF,SAF,WAF	4
1	54878371	54878789	418	Loss	20.33	BAW,BOE,DZD,GAL,GOG,GUM,LGW,MAA,MAN,MEN,MLY,NAI,NSJ,SAA,SDN,SEA,SOF,SOU,THY,WYG	20	BOE,EAF,MAD,SAF,WAF	5
1	55095786	55096764	978	Loss	1.65	GUM,MAU,MLY	3	EAF,WAF	2
1	55115789	55117211	1422	Loss	4.4	GAL,KEF,LGW,LND,MAA,WYG	6	EAF,SAF	2
1	55224884	55226066	1182	Loss	42.86	ABR,BAW,BOE,DZD,GAL,GOG,GUM,KEF,LGW,LND,MAA,MAN,MEN,MLY,MTB,NAI,NRW,NSJ,PRW,SDN,SEA,THY,WYG	23	BOE,EAF,MAD,SAF,WAF	5
1	55230120	55230771	651	Loss	9.89	DZD,GOG,GUM,LND,MAA,MAN,MSH,NAI,NSJ,SDN,SEA,TAR	12	EAF,SAF,WAF	3
1	56598232	56599629	1397	Loss	41.21	ABR,AND,BOE,DIA,DZD,GAL,GOG,GUM,KEF,LGW,LND,MAA,MAN,MEN,MLY,MSH,MTB,NAI,NRW,NSJ,PEU,PRW,SAA,SDN,SEA,SOF,SOU,THY,WYG	29	BOE,EAF,MAD,SAF,WAF	5
1	56656132	56659078	2946	Loss	1.1	KEF,MAA	2	EAF	1
1	56778524	56779653	1129	Loss	14.29	ABR,AND,BOE,GOG,GUM,KEF,MAA,MEN,MLY,NRW,PRW,SDN,SEA,SOU,TAR,THY,WYG	17	BOE,EAF,MAD,SAF,WAF	5
1	56916161	56918666	2505	Loss	11.54	ABR,DZD,GAL,GOG,GUM,KEF,MAA,MLY,MTB,PRW,SDN,SOF,TAR,WYG	14	EAF,MAD,SAF,WAF	4
1	57147975	57148482	507	Loss	18.13	ABR,BAW,DZD,GAL,GOG,GUE,GUM,LND,MAA,MAN,NAI,NSJ,SDN,SEA,SNJ,TAR,THY,WYG	18	EAF,SAF,WAF	3
1	57491265	57492214	949	Loss	4.95	GUE,NAI,SAA,SDN	4	EAF,WAF	2
1	57579417	57580210	793	Loss	13.74	BAW,DIA,GAL,GOG,KEF,MAA,MSH,SEA,SNJ,SOF,THY,WYG	12	EAF,MAD,SAF	3
1	57821022	57821358	336	Gain	1.65	MLY,NRW,THY	3	EAF,SAF	2
1	57978194	57979481	1287	Loss	54.4	ABR,AND,BAW,BOE,DIA,DZD,GAL,GOG,GUE,GUM,KEF,LGW,LND,MAA,MAN,MEN,MLY,MSH,MTB,NAI,NSJ,PRW,SAA,SDN,SEA,SOF,SOU,TAR,THY,WYG	30	BOE,EAF,MAD,SAF,WAF	5
1	58175325	58176032	707	Loss	8.79	ABR,BAW,GOG,GUE,LGW,LND,MAA,MAU,SDN,SEA,SNJ,THY,WYG	13	EAF,SAF,WAF	3
1	58177074	58203123	26049	Loss	6.04	ABR,GAL,GOG,GUE,GUM,KEF,MAU,NSJ,THY,WYG	10	EAF,SAF,WAF	3
1	58425800	58426343	543	Loss	3.85	DIA,GUM,MEN,SDN,SEA,SOF,SOU	7	EAF,MAD,WAF	3
1	58646677	58648965	2288	Loss	4.4	BOE,MAN,MLY,MTB,SEA,SOU	6	BOE,EAF,MAD,SAF	4
1	58692202	58692867	665	Loss	1.1	SDN,SOU	2	MAD,WAF	2
1	61826533	61828170	1637	Loss	14.84	ABR,BOE,GAL,GOG,KEF,LND,MAA,MSH,MTB,NAI,PRW,SAA,SDN,SEA,TAR	15	BOE,EAF,SAF,WAF	4
1	62166281	62167548	1267	Loss	2.2	GUE,GUM,WYG	3	EAF,WAF	2
1	62580355	62581909	1554	Loss	29.12	AND,BAW,BOE,DIA,DZD,GOG,GUM,LGW,LND,MAA,MAN,MEN,MLY,MSH,MTB,NSJ,SDN,SEA,SOF,SOU,TAR,THY,WYG	23	BOE,EAF,MAD,SAF,WAF	5
1	62633892	62634807	915	Loss	1.1	ABR,GOG	2	EAF	1
1	62982385	62984080	1695	Loss	47.25	ABR,AND,BAW,BOE,DIA,DZD,GAL,GOG,GUE,GUM,KEF,LGW,LND,MAA,MAN,MEN,MLY,MSH,MTB,NAI,NSJ,PEU,PRW,SAA,SDN,SEA,SOF,SOU,THY,WYG	30	BOE,EAF,MAD,SAF,WAF	5
1	63325627	63326210	583	Loss	7.69	ABR,GOG,GUM,KEF,MAA,MLY,NRW,PRW,SEA	9	EAF	1
1	63696387	63697482	1095	Loss	2.75	DIA,MSH,MTB,NRW	4	EAF,MAD,SAF	3
1	63731419	63733035	1616	Loss	1.65	NRW,SAA	2	EAF	1
1	63744155	63747491	3336	Loss	2.75	GUE,NRW,SAA,SDN	4	EAF,WAF	2
1	64049193	64049747	554	Loss	13.74	ABR,GAL,GOG,GUE,GUM,KEF,LND,MAA,MAN,MSH,NAI,NRW,NSJ,PRW,SEA,SNJ	16	EAF,SAF,WAF	3
1	64119685	64120351	666	Loss	3.85	NAI,SDN	2	WAF	1
1	65535058	65536091	1033	Loss	1.65	BOE	1	BOE	1
1	65920691	65921834	1143	Loss	3.3	GAL,KEF,MLY,NAI	4	EAF,WAF	2
1	65993710	65995714	2004	Loss	4.95	GOG,KEF,MAA,MAU,MTB,PRW,WYG	7	EAF,SAF,WAF	3
1	66287447	66289573	2126	Loss	4.4	GUE,GUM,MAA,NAI,SAA,SDN,SEA	7	EAF,WAF	2
1	66828244	66828854	610	Loss	18.68	AND,BOE,DIA,GAL,GOG,GUM,KEF,LGW,LND,MAA,MAN,MAU,MLY,NSJ,PRW,SEA,SOF	17	BOE,EAF,MAD,SAF,WAF	5
1	66932041	66934313	2272	Loss	6.59	BOE,GUE,KEF,NAI,SDN,SEA	6	BOE,EAF,WAF	3
1	68001826	68002317	491	Loss	7.14	DZD,GOG,GUM,MAA,MLY,SAA,SEA,SOU,THY	9	EAF,MAD,SAF	3
1	69626439	69626889	450	Loss	24.18	ABR,AND,BAW,BOE,DIA,DZD,GAL,GOG,GUM,LGW,LND,MAA,MAN,MEN,MLY,MTB,NAI,NSJ,SAA,SEA,SNJ,SOF,SOU,TAR,THY,WYG	26	BOE,EAF,MAD,SAF,WAF	5
1	70315409	70316656	1247	Loss	10.99	AND,DIA,GAL,GOG,GUM,KEF,MAA,MEN,NRW,SEA,SOF,SOU,THY,WYG	14	EAF,MAD,SAF	3
1	71395276	71397573	2297	Loss	36.26	ABR,AND,BAW,DIA,DZD,GAL,GOG,GUM,KEF,LGW,MAA,MEN,MLY,NRW,NSJ,PEU,PRW,SAA,SEA,SNJ,SOF,SOU,THY,WYG	24	EAF,MAD,SAF,WAF	4
1	71681484	71682010	526	Loss	2.75	AND,NAI,SDN	3	MAD,WAF	2
1	72418184	72419905	1721	Loss	1.1	LND,MTB	2	EAF,SAF	2
1	72517946	72518521	575	Loss	25.27	AND,BAW,DIA,DZD,GAL,GUE,KEF,LGW,LND,MAA,MAN,MEN,MSH,NAI,NRW,NSJ,PEU,PRW,SDN,SEA,SOF,SOU,TAR,THY,WYG	25	EAF,MAD,SAF,WAF	4
1	73681153	73681746	593	Loss	1.1	GAL,GUM	2	EAF	1
1	74048678	74052301	3623	Loss	49.45	ABR,AND,BAW,BOE,DIA,DZD,GAL,GOG,GUE,GUM,KEF,LGW,LND,MAA,MAN,MAU,MEN,MLY,MSH,MTB,NAI,NRW,NSJ,PEU,PRW,SDN,SEA,SNJ,SOF,SOU,TAR,THY,WYG	33	BOE,EAF,MAD,SAF,WAF	5
1	74267241	74268207	966	Loss	71.98	ABR,AND,BAW,BOE,DIA,DZD,GAL,GOG,GUE,GUM,KEF,LGW,LND,MAA,MAN,MEN,MLY,MSH,MTB,NSJ,PEU,PRW,SAA,SDN,SEA,SNJ,SOF,SOU,THY,WYG	30	BOE,EAF,MAD,SAF,WAF	5
1	74345022	74346561	1539	Loss	7.14	DZD,GOG,MAN,MEN,NSJ,SDN,SEA,SOU,THY	9	EAF,MAD,SAF,WAF	4
1	74469547	74471176	1629	Loss	2.2	ABR,DZD,KEF,THY	4	EAF,SAF	2
1	74530908	74531487	579	Loss	1.1	DZD,MAA	2	EAF,SAF	2
1	74768220	74769049	829	Loss	1.65	ABR,NRW	2	EAF	1
1	75128853	75129212	359	Gain	1.1	BAW,LGW	2	SAF	1
1	75609601	75611005	1404	Loss	3.3	BAW,GUE,LND,MLY,MTB,SEA	6	EAF,SAF,WAF	3
1	76009796	76014795	4999	Loss	16.48	BAW,BOE,DIA,DZD,GOG,GUE,GUM,KEF,LGW,MAA,MTB,NAI,NSJ,PEU,SAA,SDN,SEA,SOF,SOU,THY	20	BOE,EAF,MAD,SAF,WAF	5
1	76346627	76347555	928	Loss	63.74	ABR,AND,BAW,BOE,DIA,DZD,GAL,GOG,GUE,GUM,KEF,LGW,LND,MAA,MAN,MAU,MEN,MLY,MSH,MTB,NAI,NSJ,PRW,SAA,SDN,SEA,SNJ,SOF,SOU,TAR,THY,WYG	32	BOE,EAF,MAD,SAF,WAF	5
1	76683077	76684289	1212	Loss	1.1	GUM,NSJ	2	EAF,SAF	2
1	76724789	76732576	7787	Loss	46.7	ABR,AND,BAW,BOE,DIA,DZD,GAL,GOG,GUM,KEF,LGW,MAA,MAN,MAU,MEN,MLY,MSH,MTB,NAI,NRW,NSJ,PEU,PRW,SAA,SDN,SEA,SOF,SOU,TAR,THY,WYG	31	BOE,EAF,MAD,SAF,WAF	5
1	76738548	76738923	375	Loss	1.65	NAI,SOU,THY	3	MAD,SAF,WAF	3
1	76754432	76755830	1398	Loss	2.75	GOG,GUE,SEA,THY	4	EAF,SAF,WAF	3
1	77342663	77343645	982	Loss	1.65	GUM,WYG	2	EAF	1
1	77561756	77562466	710	Loss	87.91	ABR,AND,BAW,BOE,DIA,DZD,GAL,GOG,GUE,GUM,KEF,LGW,LND,MAA,MAN,MAU,MEN,MLY,MSH,MTB,NAI,NRW,NSJ,PEU,PRW,SAA,SDN,SEA,SNJ,SOF,SOU,TAR,THY,WYG	34	BOE,EAF,MAD,SAF,WAF	5
1	77700085	77701050	965	Both	10.99	DZD,GOG,LND,NRW,NSJ,SDN,SEA,TAR,THY	9	EAF,SAF,WAF	3
1	79152986	79153713	727	Loss	1.65	ABR,GUM,SDN	3	EAF,WAF	2
1	79188923	79189580	657	Gain	3.85	ABR,KEF,PRW,THY,WYG	5	EAF,SAF	2
1	79391288	79393158	1870	Loss	74.18	ABR,AND,BAW,BOE,DIA,DZD,GAL,GOG,GUE,GUM,KEF,LGW,LND,MAA,MAN,MAU,MEN,MLY,MSH,MTB,NAI,NRW,NSJ,PRW,SAA,SDN,SEA,SNJ,SOF,SOU,TAR,THY,WYG	33	BOE,EAF,MAD,SAF,WAF	5
1	79472399	79473910	1511	Loss	1.65	BOE,MTB,SOU	3	BOE,MAD,SAF	3
1	80142477	80143732	1255	Loss	10.99	ABR,BOE,GAL,GOG,GUM,KEF,MAA,MLY,MSH,MTB,NAI,PRW,SOU,WYG	14	BOE,EAF,MAD,SAF,WAF	5
1	80145699	80146468	769	Loss	4.4	ABR,BOE,GAL,KEF,MAA,MTB	6	BOE,EAF,SAF	3
1	80747780	80748241	461	Loss	1.1	GAL,GOG	2	EAF	1
1	81169643	81169965	322	Loss	4.4	BOE,DZD,GOG,LGW,MAN,NSJ,SDN,THY	8	BOE,EAF,SAF,WAF	4
1	81342440	81343032	592	Loss	41.21	ABR,AND,BAW,BOE,DIA,DZD,GAL,GOG,GUE,GUM,KEF,LGW,LND,MAA,MAN,MAU,MEN,MLY,MSH,MTB,NAI,NSJ,SAA,SDN,SEA,SOF,SOU,THY,WYG	29	BOE,EAF,MAD,SAF,WAF	5
1	81754636	81762461	7825	Loss	1.1	DZD	1	SAF	1
1	82849008	82850289	1281	Loss	2.75	MEN,NAI,PEU,SOU	4	MAD,WAF	2
1	83638652	83639203	551	Loss	22.53	ABR,BAW,DZD,GAL,GOG,GUE,GUM,KEF,LGW,MAA,MAN,MAU,MSH,NAI,PRW,SAA,SDN,SEA,SNJ,THY,WYG	21	EAF,SAF,WAF	3
1	83760871	83761300	429	Loss	3.85	DIA,GOG,MAA,MLY,SDN,SOF	6	EAF,MAD,WAF	3
1	84155998	84158273	2275	Loss	73.08	ABR,AND,BAW,BOE,DIA,DZD,GAL,GOG,GUE,GUM,KEF,LGW,LND,MAA,MAN,MAU,MEN,MLY,MSH,MTB,NAI,NSJ,PEU,PRW,SAA,SDN,SEA,SOF,SOU,THY,WYG	31	BOE,EAF,MAD,SAF,WAF	5
1	84415741	84419625	3884	Loss	1.65	DIA,SOF	2	MAD	1
1	84774552	84775716	1164	Loss	3.3	ABR,GUE,MAA,MAU,SDN,WYG	6	EAF,WAF	2
1	86008299	86009289	990	Loss	40.11	ABR,BAW,BOE,DIA,GAL,GOG,GUE,GUM,KEF,LGW,LND,MAA,MAN,MAU,MLY,MSH,MTB,NAI,NRW,NSJ,PEU,PRW,SAA,SDN,SEA,TAR,THY,WYG	28	BOE,EAF,MAD,SAF,WAF	5
1	86021133	86021910	777	Loss	13.19	ABR,AND,GOG,GUE,GUM,MAA,MAU,MLY,NAI,NSJ,SDN,SNJ,TAR,THY,WYG	15	EAF,MAD,SAF,WAF	4
1	86056188	86056780	592	Loss	31.32	ABR,AND,BAW,BOE,DIA,DZD,GAL,GOG,GUM,KEF,LGW,MAA,MAN,MLY,NSJ,PRW,SAA,SDN,SEA,SNJ,THY,WYG	22	BOE,EAF,MAD,SAF,WAF	5
1	86242503	86243742	1239	Loss	19.78	ABR,BAW,BOE,GAL,GOG,GUM,KEF,LGW,MAA,MAN,MLY,MTB,NAI,NRW,SAA,SDN,SEA,THY,WYG	19	BOE,EAF,SAF,WAF	4
1	86333208	86338615	5407	Loss	9.89	GAL,GOG,GUE,KEF,MAA,MAU,MLY,MTB,NAI,NSJ,SDN,THY,WYG	13	EAF,SAF,WAF	3
1	86498543	86501082	2539	Loss	5.49	BOE,DZD,GAL,GOG,LGW,LND,NSJ,SEA	8	BOE,EAF,SAF	3
1	86641075	86642167	1092	Loss	46.7	ABR,AND,BAW,BOE,DZD,GAL,GOG,GUM,KEF,LGW,LND,MAA,MAN,MEN,MLY,MSH,MTB,NAI,NSJ,PRW,SDN,SEA,SNJ,SOF,SOU,TAR,THY,WYG	28	BOE,EAF,MAD,SAF,WAF	5
1	87127914	87134784	6870	Loss	2.75	DZD,GUM,LGW,MTB,SOF	5	EAF,MAD,SAF	3
1	88479638	88480354	716	Loss	30.77	ABR,DZD,GAL,GOG,GUE,GUM,KEF,LGW,LND,MAA,MAN,MLY,MSH,NAI,NSJ,PEU,PRW,SDN,SEA,TAR,THY,WYG	22	EAF,SAF,WAF	3
1	88542785	88543162	377	Loss	12.64	AND,BOE,GOG,KEF,LGW,LND,MAA,MAN,MEN,MLY,NAI,NSJ,SDN,SEA,SOU,THY	16	BOE,EAF,MAD,SAF,WAF	5
1	90137152	90137702	550	Loss	2.75	BOE,GOG,GUM,MLY	4	BOE,EAF	2
1	91025295	91031326	6031	Loss	3.85	BOE,GAL,MLY,MTB,PRW	5	BOE,EAF,SAF	3
1	91418032	91557111	139079	Loss	4.95	GAL,GOG,GUM,KEF,LND,MAA,SDN,WYG	8	EAF,WAF	2
1	91743980	91744625	645	Loss	17.03	ABR,BAW,DZD,GAL,GOG,GUE,GUM,KEF,LGW,LND,MAA,MAN,MAU,MLY,NAI,NRW,NSJ,PRW,SEA,SOU,THY	21	EAF,MAD,SAF,WAF	4
1	91823480	91823879	399	Loss	21.43	BAW,BOE,DZD,GAL,GOG,GUM,LND,MAA,MAN,MSH,NAI,NSJ,PRW,SDN,SEA,SOF,SOU,THY	18	BOE,EAF,MAD,SAF,WAF	5
1	91854447	91854673	226	Loss	1.1	DZD,TAR	2	SAF,WAF	2
1	91959995	91960935	940	Loss	60.44	ABR,AND,BAW,BOE,DIA,DZD,GAL,GOG,GUM,KEF,LGW,LND,MAA,MAN,MEN,MLY,MSH,MTB,NAI,NSJ,PEU,PRW,SAA,SEA,SOF,SOU,THY,WYG	28	BOE,EAF,MAD,SAF,WAF	5
1	91981279	91981766	487	Loss	36.81	ABR,BAW,BOE,DIA,DZD,GAL,GOG,GUE,GUM,KEF,LGW,LND,MAA,MAN,MLY,MSH,MTB,NSJ,PRW,SDN,SEA,SOU,THY,WYG	24	BOE,EAF,MAD,SAF,WAF	5
1	92162767	92163138	371	Loss	11.54	DZD,GOG,LND,MAA,MAN,NAI,NSJ,SDN,SEA,THY	10	EAF,SAF,WAF	3
1	92412479	92412859	380	Loss	17.03	AND,BAW,DZD,GAL,GOG,GUM,LGW,LND,MAA,MEN,MLY,MTB,NSJ,SEA,SOF,THY	16	EAF,MAD,SAF	3
1	92680479	92681769	1290	Loss	13.19	AND,BAW,BOE,GOG,GUE,GUM,KEF,MLY,MSH,NRW,PRW,SAA,SEA,SOU,WYG	15	BOE,EAF,MAD,SAF,WAF	5
1	92727864	92729127	1263	Loss	9.89	ABR,BOE,DIA,DZD,GAL,GOG,GUE,KEF,MAA,MLY,SAA,SEA,SNJ,SOU,THY	15	BOE,EAF,MAD,SAF,WAF	5
1	92754728	92757130	2402	Loss	1.1	GUM	1	EAF	1
1	92954354	92954870	516	Loss	17.58	ABR,AND,BOE,DIA,DZD,GAL,GUM,LGW,LND,MAN,MEN,MSH,NSJ,SDN,SEA,SOF,SOU,THY	18	BOE,EAF,MAD,SAF,WAF	5
1	92968173	92968667	494	Gain	1.65	NAI,SAA	2	EAF,WAF	2
1	93127099	93127377	278	Loss	3.85	LGW,MAA,NSJ,SEA,THY	5	EAF,SAF	2
1	93578381	93579285	904	Loss	39.56	ABR,AND,BAW,DIA,GAL,GOG,GUM,KEF,LGW,LND,MAA,MAN,MEN,MLY,MSH,NAI,NRW,NSJ,PRW,SAA,SDN,SEA,SOF,SOU,THY	25	EAF,MAD,SAF,WAF	4
1	93609637	93611242	1605	Loss	4.95	GUM,KEF,MLY,MSH,NRW,WYG	6	EAF,SAF	2
1	93769693	93770784	1091	Loss	3.3	GUM,MSH,SAA	3	EAF,SAF	2
1	93833790	93834792	1002	Gain	1.1	BOE,MLY	2	BOE,EAF	2
1	93875900	93876301	401	Loss	1.65	GOG,GUE,SEA	3	EAF,WAF	2
1	94778090	94781286	3196	Both	1.65	AND,BOE,SAA	3	BOE,EAF,MAD	3
1	94799012	94801571	2559	Loss	8.79	BOE,GAL,GOG,GUE,LGW,MAA,MEN,MSH,MTB,PEU,PRW,SEA,WYG	13	BOE,EAF,MAD,SAF,WAF	5
1	95205512	95206246	734	Loss	1.1	AND,SOU	2	MAD	1
1	96379096	96382553	3457	Loss	31.87	ABR,AND,BAW,BOE,DIA,DZD,GAL,GOG,GUM,KEF,LGW,MAA,MLY,MSH,NAI,NRW,PEU,PRW,SAA,SDN,SEA,SOF,SOU,TAR,THY,WYG	26	BOE,EAF,MAD,SAF,WAF	5
1	96553189	96553982	793	Loss	1.1	LND,MAN	2	EAF	1
1	96612443	96613321	878	Loss	13.19	DIA,DZD,GAL,GOG,KEF,LGW,MLY,MSH,NAI,NSJ,PRW,SAA,SDN,SEA,SOF,THY	16	EAF,MAD,SAF,WAF	4
1	98673710	98675350	1640	Loss	6.04	ABR,GUM,KEF,MAA,NAI,SDN,SEA,WYG	8	EAF,WAF	2
1	99391025	99391386	361	Loss	1.1	THY	1	SAF	1
1	99784448	99785005	557	Loss	9.34	DZD,LND,MAA,MAN,MLY,PRW,SDN,SEA,SOF,THY	10	EAF,MAD,SAF,WAF	4
1	99922711	99924020	1309	Loss	14.29	DIA,DZD,GAL,GOG,GUE,KEF,LND,MAA,MAN,NAI,NRW,NSJ,SEA,SOF,THY,WYG	16	EAF,MAD,SAF,WAF	4
1	99987679	99990901	3222	Loss	1.65	ABR,GAL,MAA	3	EAF	1
1	100374204	100374816	612	Loss	5.49	DZD,GOG,KEF,MAA,SNJ,WYG	6	EAF,SAF	2
1	100535653	100539506	3853	Loss	1.65	BOE,MLY	2	BOE,EAF	2
1	100656158	100657997	1839	Loss	37.91	ABR,BAW,BOE,DIA,DZD,GAL,GOG,GUM,KEF,LGW,LND,MAA,MAN,MEN,MLY,MTB,NAI,NSJ,PEU,PRW,SDN,SEA,SOF,SOU,THY,WYG	26	BOE,EAF,MAD,SAF,WAF	5
1	100840822	100841486	664	Loss	2.2	MLY,PRW,THY	3	EAF,SAF	2
1	100999108	100999572	464	Loss	3.3	BOE,LGW,LND,MEN,SEA	5	BOE,EAF,MAD,SAF	4
1	101460630	101461545	915	Loss	65.38	ABR,AND,BAW,BOE,DIA,DZD,GAL,GOG,GUE,GUM,KEF,LGW,LND,MAA,MAN,MAU,MEN,MLY,MSH,MTB,NAI,NRW,NSJ,PEU,PRW,SAA,SDN,SEA,SNJ,SOF,SOU,THY,WYG	33	BOE,EAF,MAD,SAF,WAF	5
1	101673410	101673732	322	Loss	2.2	LND,MEN,SEA,TAR	4	EAF,MAD,WAF	3
1	101673864	101674611	747	Loss	9.89	GOG,GUM,KEF,LGW,LND,MAA,MLY,NAI,PRW,THY,WYG	11	EAF,SAF,WAF	3
1	101792562	101793924	1362	Loss	6.04	BOE,KEF,LND,MAN,NAI,SAA	6	BOE,EAF,WAF	3
1	102009522	102011783	2261	Loss	46.7	ABR,AND,BAW,BOE,DIA,DZD,GAL,GOG,GUE,GUM,KEF,LGW,LND,MAA,MEN,MLY,MTB,NAI,NSJ,PRW,SAA,SDN,SEA,SNJ,SOF,SOU,THY,WYG	28	BOE,EAF,MAD,SAF,WAF	5
1	102117797	102118471	674	Loss	53.85	AND,BAW,BOE,DIA,DZD,GAL,GOG,GUE,GUM,KEF,LGW,LND,MAA,MAN,MEN,MLY,MSH,MTB,NAI,NSJ,PEU,PRW,SAA,SEA,SOF,SOU,THY,WYG	28	BOE,EAF,MAD,SAF,WAF	5
1	102398820	102400677	1857	Loss	54.4	ABR,BAW,BOE,DIA,DZD,GAL,GOG,GUE,GUM,KEF,LGW,LND,MAA,MAN,MEN,MLY,MSH,MTB,NAI,NRW,NSJ,PEU,PRW,SAA,SDN,SEA,SOF,SOU,TAR,THY,WYG	31	BOE,EAF,MAD,SAF,WAF	5
1	102451845	102452690	845	Loss	31.32	ABR,AND,BAW,BOE,DZD,GOG,GUE,GUM,KEF,LGW,LND,MAA,MAN,MEN,MSH,MTB,NAI,NSJ,PEU,SAA,SDN,SOF,SOU,TAR,THY,WYG	26	BOE,EAF,MAD,SAF,WAF	5
1	102821599	102824002	2403	Loss	65.38	ABR,AND,BAW,BOE,DIA,DZD,GAL,GOG,GUM,KEF,LGW,LND,MAA,MAN,MEN,MLY,MSH,MTB,NAI,NRW,NSJ,PRW,SAA,SDN,SEA,SNJ,SOF,SOU,TAR,THY,WYG	31	BOE,EAF,MAD,SAF,WAF	5
1	102955478	102956902	1424	Loss	7.14	AND,GAL,GOG,GUM,KEF,MAA,MSH,NAI,SAA,SOF,WYG	11	EAF,MAD,SAF,WAF	4
1	103246440	103246882	442	Loss	3.85	GOG,LND,MAA,NSJ,SEA	5	EAF,SAF	2
1	103264607	103265322	715	Loss	2.75	AND,BOE,MSH,SEA	4	BOE,EAF,MAD,SAF	4
1	103432928	103433849	921	Loss	4.4	BOE,LND,MAN	3	BOE,EAF	2
1	103651784	103655431	3647	Loss	2.2	BOE,LND,MLY,SEA	4	BOE,EAF	2
1	103828866	103830434	1568	Both	2.75	ABR,GUM,MAA,PRW	4	EAF	1
1	104288525	104291036	2511	Loss	54.95	ABR,AND,BAW,BOE,DIA,DZD,GAL,GOG,GUM,KEF,LGW,LND,MAA,MAN,MEN,MLY,MSH,MTB,NRW,NSJ,PEU,PRW,SEA,SOF,SOU,THY,WYG	27	BOE,EAF,MAD,SAF,WAF	5
1	104614542	104615774	1232	Loss	1.65	LND,MLY,SEA	3	EAF	1
1	105205654	105206952	1298	Loss	29.67	ABR,AND,BOE,GAL,GOG,GUM,KEF,LND,MAA,MAN,MEN,MLY,MSH,MTB,NAI,NSJ,PRW,SDN,SEA,SOF,THY,WYG	22	BOE,EAF,MAD,SAF,WAF	5
1	105209910	105210530	620	Loss	1.65	DZD,NSJ,SEA	3	EAF,SAF	2
1	105369051	105371955	2904	Loss	78.57	ABR,AND,BAW,BOE,DIA,DZD,GAL,GOG,GUE,GUM,KEF,LGW,LND,MAA,MAN,MAU,MEN,MLY,MSH,MTB,NAI,NRW,NSJ,PRW,SAA,SDN,SEA,SNJ,SOF,SOU,THY,WYG	32	BOE,EAF,MAD,SAF,WAF	5
1	105895816	105897309	1493	Loss	1.65	ABR,GUM,LND	3	EAF	1
1	106040019	106040449	430	Loss	1.65	LGW,MAA	2	EAF,SAF	2
1	106118173	106118754	581	Loss	1.1	GAL,WYG	2	EAF	1
1	107029990	107037242	7252	Loss	1.1	KEF	1	EAF	1
1	107436997	107438709	1712	Loss	4.4	DIA,DZD,GOG,MAA,NSJ,SAA,SOF	7	EAF,MAD,SAF	3
1	107800303	107805437	5134	Loss	1.1	AND,SOU	2	MAD	1
1	107878649	107881588	2939	Loss	14.84	ABR,AND,BOE,GOG,GUM,KEF,LGW,MAA,MEN,MLY,MSH,NAI,PRW,SDN,SEA,SOF,WYG	17	BOE,EAF,MAD,SAF,WAF	5
1	108001732	108002542	810	Loss	4.95	BAW,BOE,KEF,LGW,MLY,MTB,SEA	7	BOE,EAF,SAF	3
1	108167910	108169412	1502	Loss	89.01	ABR,AND,BAW,BOE,DIA,DZD,GAL,GOG,GUE,GUM,KEF,LGW,LND,MAA,MAN,MAU,MEN,MLY,MSH,MTB,NAI,NRW,NSJ,PEU,PRW,SAA,SDN,SEA,SNJ,SOF,SOU,TAR,THY,WYG	34	BOE,EAF,MAD,SAF,WAF	5
1	108620367	108625072	4705	Loss	12.64	BAW,DZD,GAL,GOG,GUM,LGW,MAA,MLY,MSH,NRW,NSJ,PRW,SEA,THY,WYG	15	EAF,SAF	2
1	109657370	109658236	866	Loss	4.4	BAW,KEF,LGW,MAA,PRW	5	EAF,SAF	2
1	110631914	110632500	586	Loss	1.65	GAL,GOG,GUM	3	EAF	1
1	111907560	111908927	1367	Loss	7.69	ABR,DZD,GAL,MLY,NAI,SEA,TAR,WYG	8	EAF,SAF,WAF	3
1	111952764	111954312	1548	Loss	40.11	ABR,AND,BAW,BOE,DIA,DZD,GAL,GOG,GUM,KEF,LGW,LND,MAA,MAN,MEN,MLY,MTB,NAI,NRW,NSJ,PRW,SAA,SDN,SEA,SNJ,SOF,SOU,THY,WYG	29	BOE,EAF,MAD,SAF,WAF	5
1	112250638	112252329	1691	Loss	80.22	ABR,AND,BAW,BOE,DIA,DZD,GAL,GOG,GUE,GUM,KEF,LGW,LND,MAA,MAN,MAU,MEN,MLY,MSH,MTB,NAI,NRW,NSJ,PEU,PRW,SAA,SDN,SEA,SNJ,SOF,SOU,TAR,THY,WYG	34	BOE,EAF,MAD,SAF,WAF	5
1	112303658	112304596	938	Loss	1.65	LGW,NSJ,SEA	3	EAF,SAF	2
1	112396180	112397687	1507	Loss	79.67	ABR,AND,BAW,BOE,DIA,DZD,GAL,GOG,GUE,GUM,KEF,LGW,LND,MAA,MAN,MAU,MEN,MLY,MSH,MTB,NAI,NRW,NSJ,PEU,PRW,SAA,SDN,SEA,SNJ,SOF,SOU,TAR,THY,WYG	34	BOE,EAF,MAD,SAF,WAF	5
1	112537658	112539384	1726	Loss	1.65	BOE,PEU,SEA	3	BOE,EAF,WAF	3
1	112791204	112793336	2132	Loss	89.01	ABR,AND,BAW,BOE,DIA,DZD,GAL,GOG,GUE,GUM,KEF,LGW,LND,MAA,MAN,MEN,MLY,MSH,MTB,NAI,NRW,NSJ,PEU,PRW,SAA,SDN,SEA,SNJ,SOF,SOU,TAR,THY,WYG	33	BOE,EAF,MAD,SAF,WAF	5
1	112926516	112927111	595	Loss	19.23	ABR,DIA,DZD,GAL,GOG,GUE,GUM,KEF,LGW,LND,MAA,MAN,MEN,NAI,NSJ,PRW,SEA,SOU,THY,WYG	20	EAF,MAD,SAF,WAF	4
1	113124252	113126192	1940	Both	14.84	DIA,GUM,KEF,LGW,LND,MAA,MAN,MEN,MLY,MSH,NSJ,PRW,SEA,SOF,SOU,THY	16	EAF,MAD,SAF	3
1	113347502	113348636	1134	Loss	12.64	ABR,AND,BOE,DIA,DZD,KEF,MAN,MEN,SDN,SEA,SOF,SOU,THY,WYG	14	BOE,EAF,MAD,SAF,WAF	5
1	113435862	113437209	1347	Loss	3.85	BOE,MTB,NAI,SDN,SEA	5	BOE,EAF,SAF,WAF	4
1	113466606	113468943	2337	Loss	1.1	NAI	1	WAF	1
1	113510311	113513863	3552	Both	9.34	ABR,GOG,GUM,KEF,LGW,NAI,PRW,SEA,THY,WYG	10	EAF,SAF,WAF	3
1	113628963	113629510	547	Loss	10.99	AND,DZD,GOG,LND,MAA,MAN,MEN,MLY,PRW,SEA,THY,WYG	12	EAF,MAD,SAF	3
1	113722088	113722710	622	Loss	56.59	ABR,AND,BAW,BOE,DIA,DZD,GAL,GOG,GUE,GUM,KEF,LGW,LND,MAA,MAN,MAU,MEN,MLY,MSH,MTB,NAI,NRW,NSJ,PRW,SAA,SDN,SEA,SOF,SOU,TAR,THY,WYG	32	BOE,EAF,MAD,SAF,WAF	5
1	113879943	113881703	1760	Loss	8.24	BOE,GAL,GOG,LGW,LND,MAA,MAN,NSJ,SAA,SDN,SEA,THY	12	BOE,EAF,SAF,WAF	4
1	113986487	113991358	4871	Loss	13.74	ABR,AND,DIA,GOG,LGW,MAA,MEN,NAI,PRW,SAA,SDN,SOF,SOU	13	EAF,MAD,SAF,WAF	4
1	114102862	114103291	429	Loss	1.65	LGW,SEA,THY	3	EAF,SAF	2
1	114290606	114291438	832	Loss	2.75	GUE,LND,MTB	3	EAF,SAF,WAF	3
1	114587772	114590629	2857	Gain	6.59	ABR,BOE,DZD,MAN,SDN,SEA,WYG	7	BOE,EAF,SAF,WAF	4
1	114640523	114641027	504	Loss	36.26	ABR,AND,BOE,DZD,GAL,GOG,GUM,KEF,LGW,LND,MAA,MAN,MEN,MSH,NSJ,PRW,SDN,SEA,SOF,SOU,THY,WYG	22	BOE,EAF,MAD,SAF,WAF	5
1	114931460	114932080	620	Loss	51.65	ABR,AND,BAW,BOE,DZD,GAL,GOG,GUE,GUM,KEF,LGW,LND,MAA,MAN,MEN,MLY,MSH,MTB,NAI,NSJ,PRW,SAA,SDN,SEA,SNJ,SOU,TAR,THY,WYG	29	BOE,EAF,MAD,SAF,WAF	5
1	115869487	115869912	425	Loss	1.65	MEN,NAI,SEA	3	EAF,MAD,WAF	3
1	115907636	115908391	755	Loss	1.1	BOE,SEA	2	BOE,EAF	2
1	116067369	116068654	1285	Loss	20.33	AND,BOE,DIA,DZD,GOG,LGW,LND,MAA,MAN,MLY,MTB,NAI,NSJ,PRW,SDN,SEA,SOU,THY,WYG	19	BOE,EAF,MAD,SAF,WAF	5
1	116503603	116504453	850	Loss	29.12	ABR,AND,BOE,DZD,GAL,GUE,GUM,KEF,LND,MAA,MAN,MEN,MLY,MSH,MTB,NAI,NSJ,PRW,SDN,SEA,SOF,SOU,THY	23	BOE,EAF,MAD,SAF,WAF	5
1	117012384	117016847	4463	Loss	1.1	KEF,LND	2	EAF	1
1	117102031	117102998	967	Loss	14.84	BOE,DZD,GOG,GUM,KEF,LND,MAA,MAN,MEN,MSH,NSJ,SEA,SOF,SOU,THY	15	BOE,EAF,MAD,SAF	4
1	118969449	118970385	936	Loss	2.75	DZD,LGW,MAA,PRW	4	EAF,SAF	2
1	119151365	119152696	1331	Loss	2.75	LND,MTB,NSJ,THY	4	EAF,SAF	2
1	119318340	119318933	593	Loss	36.81	ABR,BAW,BOE,DZD,GAL,GOG,GUE,GUM,KEF,LGW,LND,MAA,MAN,MAU,MLY,MSH,MTB,NSJ,PRW,SAA,SDN,SEA,SNJ,SOF,SOU,THY,WYG	27	BOE,EAF,MAD,SAF,WAF	5
1	119332561	119333147	586	Loss	8.79	ABR,DZD,GOG,GUM,KEF,MAA,MLY,PRW,SEA,THY	10	EAF,SAF	2
1	119442929	119443898	969	Loss	1.1	MTB,SAA	2	EAF,SAF	2
1	119888587	119889766	1179	Loss	24.73	AND,BAW,BOE,DIA,DZD,GOG,GUM,LND,MAA,MAN,MLY,MSH,MTB,NAI,NSJ,SDN,SEA,SOU,THY	19	BOE,EAF,MAD,SAF,WAF	5
1	120625426	120633292	7866	Loss	40.66	ABR,AND,BOE,DIA,DZD,GAL,GOG,GUE,GUM,KEF,LND,MAA,MAN,MEN,MLY,MSH,MTB,NRW,NSJ,PEU,PRW,SAA,SDN,SEA,SOU,THY,WYG	27	BOE,EAF,MAD,SAF,WAF	5
1	120739102	120740117	1015	Loss	1.1	NAI,SDN	2	WAF	1
1	120953726	120954715	989	Loss	62.64	ABR,AND,BAW,BOE,DIA,DZD,GAL,GOG,GUM,KEF,LGW,LND,MAA,MAN,MLY,MSH,MTB,NAI,NSJ,PEU,PRW,SAA,SDN,SEA,SOF,SOU,TAR,THY,WYG	29	BOE,EAF,MAD,SAF,WAF	5
1	121041744	121042718	974	Loss	74.18	ABR,AND,BAW,BOE,DIA,DZD,GAL,GOG,GUE,GUM,KEF,LGW,LND,MAA,MAN,MAU,MEN,MLY,MSH,MTB,NAI,NRW,NSJ,PEU,PRW,SAA,SDN,SEA,SOF,SOU,TAR,THY,WYG	33	BOE,EAF,MAD,SAF,WAF	5
1	121257321	121259154	1833	Loss	7.69	DZD,LGW,MAA,MAN,MSH,NSJ,SEA,THY,WYG	9	EAF,SAF	2
1	121869095	121869920	825	Loss	6.04	BAW,KEF,LGW,LND,MAN,MSH,SEA,THY	8	EAF,SAF	2
1	121890331	121895220	4889	Loss	2.75	GAL,GOG,MLY,SDN,SOU	5	EAF,MAD,WAF	3
1	122265819	122268263	2444	Loss	34.07	BAW,BOE,DIA,DZD,GAL,GOG,KEF,LGW,LND,MAA,MAN,MLY,MSH,MTB,NAI,NSJ,PRW,SAA,SDN,SEA,SOF,SOU,THY,WYG	24	BOE,EAF,MAD,SAF,WAF	5
1	122372115	122373599	1484	Loss	2.75	LND,MAN,NSJ	3	EAF,SAF	2
1	122432616	122433620	1004	Loss	76.37	ABR,AND,BAW,BOE,DIA,DZD,GAL,GOG,GUE,GUM,KEF,LGW,LND,MAA,MAN,MEN,MLY,MSH,MTB,NAI,NRW,NSJ,PRW,SAA,SDN,SEA,SNJ,SOF,SOU,TAR,THY,WYG	32	BOE,EAF,MAD,SAF,WAF	5
1	122528378	122529625	1247	Loss	1.1	MAN	1	EAF	1
1	123224990	123227010	2020	Loss	1.65	BOE,MSH,SOU	3	BOE,MAD,SAF	3
1	123448409	123449782	1373	Loss	5.49	ABR,BOE,DZD,KEF,MAA,PRW,SDN,SEA	8	BOE,EAF,SAF,WAF	4
1	123544375	123585338	40963	Loss	1.1	MTB,SOU	2	MAD,SAF	2
1	123683124	123684647	1523	Loss	1.65	BAW,SEA,WYG	3	EAF,SAF	2
1	124215948	124219072	3124	Loss	8.79	GOG,LGW,LND,MAA,MAN,MLY,MSH,NSJ,THY	9	EAF,SAF	2
1	124366402	124367057	655	Loss	76.37	ABR,AND,BAW,BOE,DZD,GAL,GOG,GUE,GUM,KEF,LGW,LND,MAA,MAN,MAU,MEN,MLY,MSH,MTB,NAI,NRW,NSJ,PRW,SAA,SDN,SEA,SNJ,SOF,SOU,TAR,THY,WYG	32	BOE,EAF,MAD,SAF,WAF	5
1	124383198	124386759	3561	Loss	10.99	AND,DZD,GAL,GOG,KEF,MAA,MAN,NAI,NRW,PRW,SDN,SEA,SOU	13	EAF,MAD,SAF,WAF	4
1	124575853	124578121	2268	Loss	4.4	BOE,MAN,MSH,SEA	4	BOE,EAF,SAF	3
1	125218333	125219007	674	Loss	11.54	GAL,GUE,LND,MAA,MAU,MTB,NAI,PEU,PRW,SAA,SDN,SEA,TAR,THY	14	EAF,SAF,WAF	3
1	125274130	125274994	864	Loss	1.1	AND,NRW	2	EAF,MAD	2
1	126396055	126411421	15366	Gain	1.1	SEA,THY	2	EAF,SAF	2
1	126791414	126792403	989	Loss	3.3	DZD,KEF,NSJ,WYG	4	EAF,SAF	2
1	127167313	127168886	1573	Loss	1.1	MLY	1	EAF	1
1	127227523	127227842	319	Loss	1.65	LGW,MEN,SEA	3	EAF,MAD,SAF	3
1	128556736	128564486	7750	Loss	92.31	ABR,AND,BAW,BOE,DIA,DZD,GAL,GOG,GUE,GUM,KEF,LGW,LND,MAA,MAN,MEN,MLY,MSH,MTB,NAI,NRW,NSJ,PEU,PRW,SAA,SDN,SEA,SNJ,SOF,SOU,TAR,THY,WYG	33	BOE,EAF,MAD,SAF,WAF	5
1	128580927	128581402	475	Loss	2.2	GUE,GUM,NAI,PEU	4	EAF,WAF	2
1	129377975	129378839	864	Loss	1.65	GUE	1	WAF	1
1	129612293	129651394	39101	Gain	1.1	MAU,NAI	2	WAF	1
1	132506834	132507663	829	Loss	7.14	AND,DIA,GAL,GOG,MEN,MSH,MTB,PRW,SAA,SEA,THY	11	EAF,MAD,SAF	3
1	133690354	133691293	939	Loss	42.31	ABR,AND,BAW,DIA,GAL,GOG,GUE,GUM,KEF,MAA,MAN,MAU,MEN,MLY,MSH,NAI,NRW,NSJ,PRW,SAA,SDN,SEA,SNJ,SOF,SOU,TAR,THY,WYG	28	EAF,MAD,SAF,WAF	4
1	134297421	134298718	1297	Loss	50	ABR,AND,BAW,BOE,DIA,DZD,GAL,GOG,GUE,GUM,KEF,LGW,LND,MAA,MAN,MLY,MSH,MTB,NAI,NRW,NSJ,PEU,PRW,SAA,SDN,SEA,SOF,SOU,TAR,THY,WYG	31	BOE,EAF,MAD,SAF,WAF	5
1	135815363	135816609	1246	Loss	3.85	GAL,LND,MSH,THY	4	EAF,SAF	2
1	135844929	135845501	572	Loss	1.65	GAL,GUE,KEF	3	EAF,WAF	2
1	136099696	136101584	1888	Loss	1.1	GUM,NRW	2	EAF	1
1	136293089	136300423	7334	Loss	14.29	BOE,DZD,GAL,GOG,LGW,LND,MAA,MAN,NAI,NRW,PRW,SEA,SOF,THY,WYG	15	BOE,EAF,MAD,SAF,WAF	5
1	136358012	136365777	7765	Loss	6.59	GAL,GOG,LND,MAA,MAN,NRW,PRW,SAA	8	EAF	1
1	136406392	136408422	2030	Loss	2.75	GOG,LND,MAA,SEA,WYG	5	EAF	1
1	136589281	136590548	1267	Loss	23.63	BAW,BOE,DIA,GAL,GOG,KEF,LND,MAA,MAN,MEN,MLY,MTB,NAI,SAA,SDN,SEA,SNJ,SOF,SOU,THY,WYG	21	BOE,EAF,MAD,SAF,WAF	5
1	136761652	136762096	444	Loss	2.2	GOG,LND,NAI,THY	4	EAF,SAF,WAF	3
1	137059467	137060189	722	Loss	3.85	BOE,KEF,LND,MAA,NSJ,WYG	6	BOE,EAF,SAF	3
1	137346389	137347021	632	Gain	1.65	BOE,MSH,MTB	3	BOE,SAF	2
1	137407408	137408705	1297	Loss	2.2	ABR,GUM,PRW,SAA	4	EAF	1
1	137506283	137507567	1284	Loss	23.63	ABR,BAW,GAL,GOG,GUE,GUM,KEF,LGW,LND,MAA,MAN,MAU,MLY,MSH,MTB,NAI,NRW,SDN,SEA,SOF,SOU,TAR,THY,WYG	24	EAF,MAD,SAF,WAF	4
1	137673120	137709818	36698	Both	1.1	KEF,PRW	2	EAF	1
1	137891271	137893148	1877	Loss	45.05	AND,BAW,BOE,DIA,DZD,GAL,GOG,GUE,KEF,LGW,LND,MAA,MAN,MEN,MLY,MSH,MTB,NAI,NRW,NSJ,PEU,PRW,SDN,SEA,SOF,SOU,THY,WYG	28	BOE,EAF,MAD,SAF,WAF	5
1	138213063	138213754	691	Loss	3.85	GUE,MAU,NRW,SDN,TAR,WYG	6	EAF,WAF	2
1	138428910	138429624	714	Loss	23.08	BAW,BOE,DZD,GOG,GUE,GUM,LGW,LND,MAA,MAN,MEN,MSH,NSJ,SDN,SEA,SOF,SOU,THY	18	BOE,EAF,MAD,SAF,WAF	5
1	138457818	138459389	1571	Loss	84.07	ABR,AND,BAW,BOE,DIA,DZD,GAL,GOG,GUE,GUM,KEF,LGW,LND,MAA,MAN,MAU,MEN,MLY,MSH,MTB,NAI,NRW,NSJ,PRW,SAA,SDN,SEA,SOF,SOU,TAR,THY,WYG	32	BOE,EAF,MAD,SAF,WAF	5
1	138545995	138546482	487	Loss	6.59	BOE,GAL,GUM,KEF,LND,NSJ,SDN,SEA,SNJ,SOU	10	BOE,EAF,MAD,SAF,WAF	5
1	138763260	138763708	448	Loss	1.1	BOE,NSJ	2	BOE,SAF	2
1	139849003	139850063	1060	Loss	63.74	ABR,AND,BAW,BOE,DIA,DZD,GAL,GOG,GUE,GUM,KEF,LGW,LND,MAA,MAN,MAU,MEN,MLY,MSH,MTB,NAI,NRW,NSJ,PRW,SDN,SEA,SNJ,SOF,SOU,TAR,THY,WYG	32	BOE,EAF,MAD,SAF,WAF	5
1	139908964	139909903	939	Both	26.37	ABR,AND,BAW,DZD,GAL,GOG,GUM,KEF,LGW,MAA,MEN,MSH,NSJ,PEU,PRW,SAA,SDN,SEA,SOF,SOU,TAR,THY	22	EAF,MAD,SAF,WAF	4
1	139956218	139958880	2662	Loss	1.65	ABR,GUE,NAI	3	EAF,WAF	2
1	140663772	140664981	1209	Loss	1.1	DZD,WYG	2	EAF,SAF	2
1	140769069	140776800	7731	Loss	41.21	ABR,AND,BAW,BOE,DIA,DZD,GAL,GOG,GUE,GUM,KEF,LGW,LND,MAA,MLY,MSH,MTB,NAI,NRW,NSJ,PRW,SAA,SDN,SEA,SOF,TAR,THY,WYG	28	BOE,EAF,MAD,SAF,WAF	5
1	140833539	140834171	632	Loss	2.75	GAL,MAA,NRW,WYG	4	EAF	1
1	141076263	141077486	1223	Loss	64.84	ABR,AND,BOE,DIA,DZD,GAL,GOG,GUE,GUM,KEF,LND,MAA,MAN,MAU,MEN,MLY,MSH,MTB,NAI,NRW,NSJ,PEU,PRW,SAA,SDN,SEA,SNJ,SOF,SOU,TAR,THY,WYG	32	BOE,EAF,MAD,SAF,WAF	5
1	141767635	141768275	640	Loss	12.64	ABR,GAL,GOG,KEF,LGW,MAA,MAU,MLY,MSH,MTB,NSJ,PRW,SDN,SEA,THY,WYG	16	EAF,SAF,WAF	3
1	141959116	141960056	940	Both	5.49	ABR,GAL,GUE,GUM,KEF,NAI,PEU,SDN,TAR	9	EAF,WAF	2
1	141970856	141971767	911	Loss	9.34	DZD,GOG,KEF,LGW,MAN,MAU,MSH,MTB,NSJ,SEA	10	EAF,SAF,WAF	3
1	142461453	142461945	492	Loss	4.4	AND,MEN,MTB,NAI,NSJ,SOU,THY	7	MAD,SAF,WAF	3
1	145381909	145382414	505	Loss	10.44	AND,DZD,GUE,GUM,KEF,MAU,NAI,SDN,SOF,SOU,TAR,THY	12	EAF,MAD,SAF,WAF	4
1	145752413	145753324	911	Gain	1.1	NRW,WYG	2	EAF	1
1	146204138	146212007	7869	Loss	1.65	GAL,MAA,WYG	3	EAF	1
1	146334691	146336203	1512	Loss	84.62	ABR,AND,BAW,BOE,DIA,DZD,GAL,GOG,GUE,GUM,KEF,LGW,LND,MAA,MAN,MAU,MEN,MLY,MSH,MTB,NAI,NRW,NSJ,PEU,PRW,SAA,SDN,SEA,SNJ,SOF,SOU,TAR,THY,WYG	34	BOE,EAF,MAD,SAF,WAF	5
1	146561858	146564574	2716	Loss	60.99	ABR,AND,BAW,BOE,DZD,GAL,GOG,GUE,GUM,KEF,LGW,LND,MAA,MAU,MEN,MLY,MSH,MTB,NAI,NRW,NSJ,PEU,PRW,SAA,SDN,SEA,SNJ,SOF,TAR,THY,WYG	31	BOE,EAF,MAD,SAF,WAF	5
1	146724041	146725090	1049	Loss	3.85	MAA,SDN,SEA,SOF,THY	5	EAF,MAD,SAF,WAF	4
1	147007795	147008227	432	Loss	4.4	AND,BOE,DZD,LGW,NSJ,SOF,SOU,THY	8	BOE,MAD,SAF	3
1	148396131	148398490	2359	Loss	92.31	ABR,AND,BAW,BOE,DIA,DZD,GAL,GOG,GUE,GUM,KEF,LGW,LND,MAA,MAN,MAU,MEN,MLY,MSH,MTB,NAI,NRW,NSJ,PEU,PRW,SAA,SDN,SEA,SNJ,SOF,SOU,TAR,THY,WYG	34	BOE,EAF,MAD,SAF,WAF	5
1	148786452	148786793	341	Loss	2.2	BOE,MAA,SDN,TAR	4	BOE,EAF,WAF	3
1	149133197	149134476	1279	Loss	7.69	AND,LND,MEN,MTB,SEA,SOF,SOU	7	EAF,MAD,SAF	3
1	149295367	149296305	938	Loss	17.03	ABR,BAW,BOE,DIA,DZD,GAL,GOG,GUM,KEF,LGW,MLY,MTB,NSJ,PEU,SAA,SEA,WYG	17	BOE,EAF,MAD,SAF,WAF	5
1	150913822	150918160	4338	Loss	1.1	MTB,SEA	2	EAF,SAF	2
1	151524474	151524910	436	Loss	1.65	LND,SDN,THY	3	EAF,SAF,WAF	3
1	151605556	151606253	697	Loss	1.1	GOG,LGW	2	EAF,SAF	2
1	152188500	152188834	334	Gain	1.1	MSH,SEA	2	EAF,SAF	2
1	152359919	152360429	510	Loss	1.65	MSH,PEU,SDN	3	SAF,WAF	2
1	152788365	152789909	1544	Loss	1.1	MLY,MTB	2	EAF,SAF	2
1	152944842	152946531	1689	Loss	87.91	ABR,AND,BAW,BOE,DIA,DZD,GAL,GOG,GUE,GUM,KEF,LGW,LND,MAA,MAN,MEN,MLY,MSH,MTB,NAI,NRW,NSJ,PRW,SAA,SDN,SEA,SNJ,SOF,SOU,TAR,THY,WYG	32	BOE,EAF,MAD,SAF,WAF	5
1	153260347	153261128	781	Loss	7.69	ABR,DIA,KEF,MAN,MTB,SEA,SOF,WYG	8	EAF,MAD,SAF	3
1	156381308	156383411	2103	Loss	41.76	ABR,BAW,DIA,DZD,GAL,GOG,GUE,GUM,KEF,LGW,LND,MAA,MAN,MAU,MEN,MLY,MSH,MTB,NSJ,PRW,SDN,SEA,SNJ,SOF,TAR,THY,WYG	27	EAF,MAD,SAF,WAF	4
2	101924	103183	1259	Loss	84.62	ABR,AND,BAW,BOE,DIA,DZD,GAL,GOG,GUE,GUM,KEF,LGW,LND,MAA,MAN,MAU,MEN,MLY,MSH,MTB,NAI,NRW,NSJ,PEU,PRW,SAA,SDN,SEA,SNJ,SOF,SOU,TAR,THY,WYG	34	BOE,EAF,MAD,SAF,WAF	5
2	473079	473409	330	Loss	1.65	MSH,NSJ,TAR	3	SAF,WAF	2
2	1128239	1129239	1000	Loss	88.46	ABR,AND,BAW,BOE,DIA,DZD,GAL,GOG,GUE,GUM,KEF,LGW,LND,MAA,MAN,MAU,MEN,MLY,MSH,MTB,NAI,NRW,NSJ,PEU,PRW,SAA,SDN,SEA,SNJ,SOF,SOU,TAR,THY,WYG	34	BOE,EAF,MAD,SAF,WAF	5
2	3242359	3246437	4078	Loss	44.51	ABR,AND,BAW,BOE,DIA,DZD,GOG,GUE,GUM,KEF,LGW,LND,MAA,MAN,MEN,MLY,MSH,MTB,NAI,NRW,NSJ,SDN,SEA,SOF,SOU,TAR,THY,WYG	28	BOE,EAF,MAD,SAF,WAF	5
2	3601370	3611527	10157	Loss	1.1	MAU,SEA	2	EAF,WAF	2
2	4327206	4328681	1475	Loss	1.1	AND,MTB	2	MAD,SAF	2
2	4679234	4681456	2222	Loss	1.1	MSH,SEA	2	EAF,SAF	2
2	5383746	5384833	1087	Both	9.89	DZD,GUE,LND,MAA,MAN,MSH,NSJ,SAA,SDN,SEA,SNJ	11	EAF,SAF,WAF	3
2	5715594	5716334	740	Loss	1.1	MTB	1	SAF	1
2	6566451	6567306	855	Loss	2.75	GAL,KEF,WYG	3	EAF	1
2	6808160	6809402	1242	Loss	26.37	ABR,AND,BOE,GAL,GUE,KEF,MAA,MAN,MAU,MEN,MLY,MSH,MTB,NAI,NSJ,PEU,SDN,SEA,SNJ,SOF,SOU,TAR,THY,WYG	24	BOE,EAF,MAD,SAF,WAF	5
2	6852629	6853593	964	Loss	3.3	BOE,MAN,MAU,MTB,NSJ,SEA	6	BOE,EAF,SAF,WAF	4
2	7227499	7229481	1982	Loss	8.24	ABR,AND,DZD,GOG,KEF,MEN,MSH,SDN,SEA,THY	10	EAF,MAD,SAF,WAF	4
2	8698174	8699094	920	Loss	1.1	GUE	1	WAF	1
2	8742153	8742620	467	Loss	1.1	SDN	1	WAF	1
2	11432612	11434200	1588	Loss	65.38	ABR,AND,BAW,BOE,DZD,GAL,GOG,GUE,GUM,KEF,LGW,LND,MAA,MAN,MEN,MLY,MSH,MTB,NAI,NRW,NSJ,PEU,PRW,SAA,SDN,SEA,SNJ,SOF,SOU,TAR,THY,WYG	32	BOE,EAF,MAD,SAF,WAF	5
2	11743926	11744334	408	Loss	6.04	BAW,GOG,GUE,MAN,MEN,NSJ,SDN,THY	8	EAF,MAD,SAF,WAF	4
2	12977102	12980019	2917	Loss	1.1	GUE,NAI	2	WAF	1
2	15248917	15250072	1155	Loss	32.42	AND,BOE,DZD,GOG,GUE,GUM,KEF,LND,MAU,MEN,MLY,MSH,MTB,NAI,NSJ,SDN,SEA,SOF,SOU,TAR,THY,WYG	22	BOE,EAF,MAD,SAF,WAF	5
2	15298048	15299028	980	Loss	1.1	DZD,SEA	2	EAF,SAF	2
2	16307437	16307950	513	Loss	2.2	LGW,NSJ,SDN	3	SAF,WAF	2
2	16416231	16416614	383	Gain	11.54	AND,DZD,GAL,GOG,LND,MAA,MAN,MAU,MEN,MSH,MTB,SAA,SDN,SEA,SOU,TAR,THY	17	EAF,MAD,SAF,WAF	4
2	16533069	16534361	1292	Loss	93.41	ABR,AND,BAW,BOE,DIA,DZD,GAL,GOG,GUE,GUM,KEF,LGW,LND,MAA,MAN,MEN,MLY,MSH,MTB,NAI,NRW,NSJ,PEU,PRW,SAA,SDN,SEA,SNJ,SOF,SOU,TAR,THY,WYG	33	BOE,EAF,MAD,SAF,WAF	5
2	16979436	16980231	795	Loss	3.3	BOE,MEN,MLY,SOF	4	BOE,EAF,MAD	3
2	17094825	17095556	731	Loss	1.65	NAI,SDN,TAR	3	WAF	1
2	18078592	18080383	1791	Loss	70.33	ABR,AND,BAW,BOE,DIA,DZD,GAL,GOG,GUE,GUM,KEF,LGW,LND,MAA,MAN,MAU,MEN,MLY,MSH,MTB,NAI,NRW,NSJ,PEU,PRW,SAA,SDN,SEA,SOF,SOU,TAR,THY,WYG	33	BOE,EAF,MAD,SAF,WAF	5
2	18168495	18169500	1005	Loss	6.59	ABR,GOG,GUM,MAA,NSJ,SDN,SEA,SNJ	8	EAF,SAF,WAF	3
2	18323924	18325429	1505	Both	2.75	BOE,DIA,GUE,PRW,SEA	5	BOE,EAF,MAD,WAF	4
2	18757552	18758421	869	Loss	1.65	GAL,GOG,MEN	3	EAF,MAD	2
2	18847252	18849311	2059	Loss	2.75	GUM,KEF,MAA	3	EAF	1
2	18891397	18892681	1284	Loss	3.3	DZD,GOG,LND,MEN,MLY,SEA	6	EAF,MAD,SAF	3
2	18908303	18909682	1379	Loss	45.05	ABR,AND,BAW,BOE,DIA,DZD,GAL,GOG,GUE,GUM,KEF,LGW,LND,MAA,MAN,MEN,MLY,MSH,MTB,NAI,NSJ,PEU,PRW,SAA,SDN,SEA,SOF,SOU,THY,WYG	30	BOE,EAF,MAD,SAF,WAF	5
2	19163919	19165148	1229	Loss	2.2	GUM,MAA,SEA	3	EAF	1
2	19555190	19556027	837	Loss	8.24	BOE,LND,MLY,MTB,SEA,SOU	6	BOE,EAF,MAD,SAF	4
2	19723120	19723646	526	Loss	10.99	AND,BAW,BOE,DZD,GOG,LND,MEN,MLY,MSH,MTB,PEU,SDN,SOU	13	BOE,EAF,MAD,SAF,WAF	5
2	19814863	19815422	559	Loss	1.65	NAI,SDN	2	WAF	1
2	20105961	20106876	915	Loss	6.59	BOE,GAL,GOG,MAA,MEN,MLY,NRW,SEA,SOU,WYG	10	BOE,EAF,MAD	3
2	21643310	21644070	760	Loss	2.2	BOE,GUM,KEF,SEA	4	BOE,EAF	2
2	21861939	21863713	1774	Loss	37.36	ABR,AND,BOE,DIA,DZD,GAL,GOG,GUM,KEF,LGW,LND,MAA,MAN,MEN,MLY,MSH,MTB,NAI,NRW,NSJ,PRW,SAA,SDN,SEA,SNJ,SOF,SOU,TAR,THY,WYG	30	BOE,EAF,MAD,SAF,WAF	5
2	21875994	21877084	1090	Loss	2.2	GOG,MAA,MLY	3	EAF	1
2	22047406	22048815	1409	Loss	9.89	BAW,GAL,GUM,KEF,LGW,LND,MAA,MEN,MLY,NRW,SEA,WYG	12	EAF,MAD,SAF	3
2	22049540	22049966	426	Loss	1.65	GUE,MAA,SEA	3	EAF,WAF	2
2	22906773	22907168	395	Loss	1.65	BOE,DZD,GOG	3	BOE,EAF,SAF	3
2	22910969	22911732	763	Loss	35.71	ABR,AND,BAW,BOE,DZD,GAL,GOG,GUE,GUM,KEF,LGW,LND,MAA,MLY,NAI,NRW,NSJ,PEU,PRW,SDN,SEA,TAR,THY,WYG	24	BOE,EAF,MAD,SAF,WAF	5
2	23099517	23101522	2005	Loss	12.64	ABR,BAW,DZD,GAL,GOG,GUM,KEF,LND,MAA,MAN,MSH,NAI,NRW,PRW,SAA,SEA,SOF,THY,WYG	19	EAF,MAD,SAF,WAF	4
2	23278513	23283954	5441	Loss	9.89	AND,DZD,GOG,KEF,LGW,MAA,MAN,MLY,MSH,NAI,NRW,SDN,SEA,THY	14	EAF,MAD,SAF,WAF	4
2	23376141	23378244	2103	Loss	3.85	DZD,GOG,KEF,MAA,MLY,SOF,THY	7	EAF,MAD,SAF	3
2	23738223	23739367	1144	Loss	28.57	ABR,AND,BOE,DZD,GAL,GOG,GUE,KEF,LND,MAA,MAU,MEN,MLY,MSH,MTB,PEU,PRW,SAA,SDN,SEA,SNJ,SOU,WYG	23	BOE,EAF,MAD,SAF,WAF	5
2	23833298	23836495	3197	Loss	1.1	MLY,SAA	2	EAF	1
2	24402044	24409781	7737	Loss	32.97	ABR,AND,BAW,BOE,DIA,DZD,GAL,GOG,GUM,KEF,LGW,LND,MAA,MAN,MLY,MSH,MTB,NAI,NSJ,PEU,PRW,SEA,SOF,SOU,THY,WYG	26	BOE,EAF,MAD,SAF,WAF	5
2	24421205	24421886	681	Loss	23.63	ABR,AND,BAW,BOE,DIA,DZD,GOG,GUM,KEF,LND,MAA,MAN,MLY,MTB,NAI,NSJ,PRW,SEA,SOU,THY	20	BOE,EAF,MAD,SAF,WAF	5
2	24494341	24495992	1651	Loss	2.75	KEF,MAA,NAI,NRW	4	EAF,WAF	2
2	25216690	25217256	566	Loss	2.75	AND,GUE,LND,MAN,SDN	5	EAF,MAD,WAF	3
2	25286806	25287424	618	Loss	6.04	ABR,BAW,GOG,GUM,KEF,MAA,NAI,SAA,SDN,THY,WYG	11	EAF,SAF,WAF	3
2	25799557	25800170	613	Loss	6.04	BOE,KEF,LND,MAA,NSJ,SDN,SEA,SOF	8	BOE,EAF,MAD,SAF,WAF	5
2	26732388	26733706	1318	Both	12.64	BAW,DZD,GUM,KEF,LGW,MAA,MAN,MLY,MSH,NAI,NSJ,PRW,SEA,THY,WYG	15	EAF,SAF,WAF	3
2	26951208	26952637	1429	Loss	1.1	NRW	1	EAF	1
2	27185337	27186229	892	Loss	17.03	AND,BOE,DIA,DZD,GAL,GOG,LGW,MEN,MLY,MSH,MTB,NSJ,PRW,SEA,SOF,THY,WYG	17	BOE,EAF,MAD,SAF	4
2	27330422	27331488	1066	Loss	39.56	ABR,BOE,DZD,GAL,GOG,GUE,GUM,KEF,LND,MAA,MAN,MLY,MSH,MTB,NAI,NSJ,PEU,PRW,SDN,SEA,SOF,SOU,TAR,THY,WYG	25	BOE,EAF,MAD,SAF,WAF	5
2	28526960	28527683	723	Loss	42.31	AND,BAW,BOE,DIA,DZD,GAL,GOG,GUE,GUM,KEF,LND,MAA,MAN,MEN,MLY,MSH,MTB,NAI,PRW,SAA,SDN,SEA,SOF,SOU,TAR,THY,WYG	27	BOE,EAF,MAD,SAF,WAF	5
2	30010388	30011099	711	Loss	1.1	GUM,SEA	2	EAF	1
2	30852032	30852644	612	Loss	1.65	MAU,MLY,SAA	3	EAF,WAF	2
2	32397163	32399083	1920	Loss	2.75	DZD,PEU,THY	3	SAF,WAF	2
2	33632106	33634837	2731	Loss	2.2	DIA,GOG,LND	3	EAF,MAD	2
2	34109762	34110692	930	Loss	7.69	AND,BAW,DZD,MAN,MLY,NSJ,PRW,SEA,SOF,THY	10	EAF,MAD,SAF	3
2	34218121	34219544	1423	Loss	30.77	AND,BAW,BOE,DZD,GAL,GOG,GUM,KEF,LGW,LND,MAA,MEN,MLY,MTB,NRW,NSJ,PRW,SAA,SEA,SNJ,SOF,THY,WYG	23	BOE,EAF,MAD,SAF	4
2	34438826	34439825	999	Loss	43.41	ABR,AND,BAW,BOE,DIA,DZD,GAL,GOG,GUM,KEF,LGW,LND,MAA,MAN,MEN,MLY,MSH,MTB,NSJ,PRW,SEA,SNJ,SOF,SOU,THY,WYG	26	BOE,EAF,MAD,SAF	4
2	35675017	35675457	440	Gain	29.12	BAW,BOE,DIA,DZD,GOG,GUM,KEF,LGW,LND,MAA,MAN,MEN,MLY,MSH,MTB,NAI,NSJ,PEU,PRW,SDN,SEA,SNJ,SOF,SOU,TAR,THY,WYG	27	BOE,EAF,MAD,SAF,WAF	5
2	35775847	35776434	587	Loss	5.49	BOE,DIA,DZD,LND,MEN,NSJ,SEA,SOF	8	BOE,EAF,MAD,SAF	4
2	35882920	35886042	3122	Loss	4.4	BOE,MLY,SEA	3	BOE,EAF	2
2	35896028	35897305	1277	Loss	2.75	GAL,GOG,GUM,NRW,SEA	5	EAF	1
2	36380250	36380628	378	Loss	2.2	GOG,MAA,THY	3	EAF,SAF	2
2	36559000	36559910	910	Loss	1.1	KEF	1	EAF	1
2	38430053	38431978	1925	Loss	3.85	GOG,LND,NAI,SOU,THY	5	EAF,MAD,SAF,WAF	4
2	38708314	38710149	1835	Loss	11.54	ABR,AND,DIA,GUM,KEF,MAN,MEN,MTB,NSJ,SEA,SOF,SOU,WYG	13	EAF,MAD,SAF	3
2	38735468	38736594	1126	Loss	3.85	AND,DIA,MEN,MTB,SOU	5	MAD,SAF	2
2	38984918	39008056	23138	Loss	2.2	BAW,MAA,MLY,SEA	4	EAF,SAF	2
2	40273623	40274575	952	Gain	6.04	AND,MEN,SOF,SOU	4	MAD	1
2	40668633	40669218	585	Loss	3.85	DZD,KEF,LGW,LND,NSJ,SEA	6	EAF,SAF	2
2	41903560	41905718	2158	Loss	37.36	ABR,AND,BAW,BOE,DZD,GAL,GOG,GUE,GUM,KEF,LGW,LND,MAA,MAN,MLY,MSH,MTB,NAI,NSJ,PEU,PRW,SAA,SDN,SEA,SNJ,SOU,THY,WYG	28	BOE,EAF,MAD,SAF,WAF	5
2	41909107	41910609	1502	Loss	6.59	ABR,AND,DZD,LND,MSH,NRW,NSJ,SEA,THY	9	EAF,MAD,SAF	3
2	42222403	42225035	2632	Loss	1.65	MTB,SDN,SOU	3	MAD,SAF,WAF	3
2	42567912	42569845	1933	Loss	12.09	ABR,BOE,DZD,GAL,GOG,GUM,LND,MAN,MLY,MTB,SEA,THY,WYG	13	BOE,EAF,SAF	3
2	42570047	42571494	1447	Loss	48.9	ABR,AND,BAW,BOE,DIA,DZD,GAL,GOG,GUE,GUM,KEF,LGW,LND,MAA,MEN,MLY,MTB,NAI,NRW,NSJ,PEU,PRW,SAA,SDN,SEA,SOF,SOU,THY,WYG	29	BOE,EAF,MAD,SAF,WAF	5
2	42625128	42626300	1172	Loss	2.2	BAW,GOG,KEF,LND	4	EAF,SAF	2
2	42868193	42871275	3082	Loss	1.65	SEA,WYG	2	EAF	1
2	42932491	42933855	1364	Loss	30.77	ABR,DZD,GAL,GOG,GUE,GUM,KEF,LND,MAA,MEN,MLY,MSH,NAI,NRW,NSJ,PRW,SAA,SDN,SEA,SOF,SOU,THY,WYG	23	EAF,MAD,SAF,WAF	4
2	42953739	42955771	2032	Loss	25.82	ABR,AND,BAW,BOE,DIA,DZD,GAL,GOG,GUE,GUM,KEF,LND,MAA,MAN,MEN,MTB,NAI,PRW,SAA,SDN,SEA,SOF,SOU,THY,WYG	25	BOE,EAF,MAD,SAF,WAF	5
2	43720881	43765114	44233	Gain	2.75	BAW,LGW,NSJ,THY	4	SAF	1
2	43924822	43925708	886	Loss	6.04	ABR,GUM,KEF,LND,MAN,NRW,PRW,SAA,SEA	9	EAF	1
2	44507479	44508293	814	Loss	1.1	ABR,SDN	2	EAF,WAF	2
2	44730960	44731906	946	Loss	58.79	ABR,AND,BAW,BOE,DIA,DZD,GAL,GOG,GUE,GUM,KEF,LGW,LND,MAA,MAN,MAU,MLY,MSH,MTB,NAI,NRW,NSJ,PEU,PRW,SAA,SDN,SEA,SOF,SOU,TAR,THY,WYG	32	BOE,EAF,MAD,SAF,WAF	5
2	44944706	44945162	456	Loss	1.65	SEA,THY	2	EAF,SAF	2
2	45111871	45112724	853	Loss	1.1	MAA,SDN	2	EAF,WAF	2
2	45112890	45114456	1566	Loss	2.2	LND,SEA,TAR,THY	4	EAF,SAF,WAF	3
2	45119132	45120303	1171	Loss	1.1	SDN	1	WAF	1
2	45781191	45783983	2792	Loss	9.34	BOE,LND,MEN,MTB,SDN,SEA,SOU,TAR	8	BOE,EAF,MAD,SAF,WAF	5
2	45950790	45952817	2027	Loss	2.75	ABR,LND,MAA,MSH,PEU	5	EAF,SAF,WAF	3
2	46704534	46705430	896	Loss	6.04	BOE,GUE,LND,MAA,NRW,SAA,SDN,TAR	8	BOE,EAF,WAF	3
2	47263000	47263939	939	Gain	5.49	BOE,DZD,KEF,LGW,MLY,NAI,NSJ,SEA,THY	9	BOE,EAF,SAF,WAF	4
2	47523991	47525154	1163	Loss	5.49	ABR,AND,GAL,MAA,MEN,PRW,SOF,SOU	8	EAF,MAD	2
2	47771266	47772520	1254	Both	1.1	MLY	1	EAF	1
2	48626656	48626904	248	Loss	1.1	MAA	1	EAF	1
2	49128654	49129190	536	Loss	12.09	DZD,GAL,GOG,KEF,MAA,MEN,NAI,NSJ,PRW,SDN,SEA,SOF,SOU,TAR	14	EAF,MAD,SAF,WAF	4
2	49294712	49297597	2885	Loss	4.4	ABR,BAW,DZD,LGW,PRW,SEA,WYG	7	EAF,SAF	2
2	49915048	49915998	950	Loss	7.14	GAL,KEF,LND,NSJ,PRW,SDN,SEA,SOU,THY,WYG	10	EAF,MAD,SAF,WAF	4
2	50461695	50462262	567	Loss	3.3	GUM,LND,PRW,SEA	4	EAF	1
2	50651992	50652361	369	Loss	2.75	BAW,DZD,NSJ,THY	4	SAF	1
2	51041126	51043111	1985	Loss	11.54	BOE,GUM,LND,MAA,MAN,MEN,MLY,MSH,NAI,NSJ,PRW,SEA,THY	13	BOE,EAF,MAD,SAF,WAF	5
2	51411116	51418858	7742	Loss	69.78	ABR,AND,BAW,BOE,DIA,DZD,GAL,GOG,GUE,GUM,KEF,LGW,LND,MAA,MAN,MEN,MLY,MSH,MTB,NAI,NSJ,PEU,PRW,SDN,SEA,SNJ,SOF,SOU,TAR,THY,WYG	31	BOE,EAF,MAD,SAF,WAF	5
2	51576013	51576470	457	Loss	7.14	DZD,GOG,LND,MSH,NSJ,THY	6	EAF,SAF	2
2	51691474	51691958	484	Loss	1.1	BOE,SEA	2	BOE,EAF	2
2	51845217	51846246	1029	Loss	4.4	AND,SOF,SOU	3	MAD	1
2	52079720	52084533	4813	Loss	2.2	ABR,GOG,WYG	3	EAF	1
2	52593308	52594442	1134	Loss	2.2	MLY	1	EAF	1
2	52865781	52867414	1633	Loss	37.91	ABR,AND,BAW,BOE,DIA,DZD,GAL,GOG,GUE,GUM,KEF,LGW,LND,MAA,MAN,MEN,MLY,MSH,MTB,NRW,NSJ,PRW,SEA,SOU,TAR,THY,WYG	27	BOE,EAF,MAD,SAF,WAF	5
2	53407239	53408470	1231	Loss	15.38	DZD,GAL,GOG,GUM,KEF,LGW,LND,MAA,MEN,MLY,MTB,PRW,SAA,SDN,SEA,SNJ,THY	17	EAF,MAD,SAF,WAF	4
2	53543263	53544031	768	Loss	2.2	BOE,MAN,MLY,NSJ	4	BOE,EAF,SAF	3
2	53560169	53561304	1135	Loss	71.98	ABR,AND,BAW,BOE,DIA,DZD,GAL,GOG,GUM,KEF,LGW,LND,MAA,MAN,MAU,MEN,MLY,MSH,MTB,NAI,NRW,NSJ,PEU,PRW,SAA,SDN,SEA,SOF,SOU,THY,WYG	31	BOE,EAF,MAD,SAF,WAF	5
2	53638840	53640761	1921	Loss	36.26	ABR,BAW,DZD,GAL,GOG,GUM,LGW,LND,MAA,MAN,MEN,MLY,MSH,MTB,NAI,NSJ,PEU,PRW,SEA,SOF,THY,WYG	22	EAF,MAD,SAF,WAF	4
2	53668425	53669043	618	Loss	42.31	ABR,AND,BAW,BOE,DZD,GAL,GOG,GUE,GUM,KEF,LGW,LND,MAA,MAN,MEN,MLY,NAI,NRW,NSJ,PRW,SDN,SEA,SOF,SOU,TAR,THY,WYG	27	BOE,EAF,MAD,SAF,WAF	5
2	53696607	53698726	2119	Loss	87.91	ABR,AND,BAW,BOE,DIA,DZD,GAL,GOG,GUE,GUM,KEF,LGW,LND,MAA,MAN,MAU,MEN,MLY,MSH,MTB,NAI,NRW,NSJ,PEU,PRW,SAA,SDN,SEA,SOF,SOU,TAR,THY,WYG	33	BOE,EAF,MAD,SAF,WAF	5
2	54185765	54187594	1829	Loss	13.19	ABR,DZD,GAL,GOG,KEF,MAA,MLY,NAI,PRW,SAA,SDN,SEA,WYG	13	EAF,SAF,WAF	3
2	54326370	54327102	732	Loss	19.78	ABR,AND,DIA,DZD,GAL,GOG,GUM,KEF,LND,MAA,MAU,MEN,NAI,PRW,SAA,SDN,SEA,SOU,THY,WYG	20	EAF,MAD,SAF,WAF	4
2	54542382	54545466	3084	Loss	58.24	ABR,AND,BAW,BOE,DIA,DZD,GAL,GOG,GUE,GUM,KEF,LGW,LND,MAA,MAN,MAU,MEN,MLY,MSH,MTB,NAI,NSJ,PEU,PRW,SAA,SDN,SEA,SOF,SOU,TAR,THY,WYG	32	BOE,EAF,MAD,SAF,WAF	5
2	55037876	55039452	1576	Loss	1.1	ABR,MAA	2	EAF	1
2	55318468	55321115	2647	Loss	3.3	AND,GAL,GOG,MTB,PEU	5	EAF,MAD,SAF,WAF	4
2	55368156	55369144	988	Loss	19.78	AND,DIA,DZD,GAL,GOG,GUE,KEF,MAA,MEN,MLY,MSH,MTB,NAI,NSJ,PRW,SEA,SOF,SOU,THY	19	EAF,MAD,SAF,WAF	4
2	55813623	55816915	3292	Loss	55.49	ABR,AND,BOE,DIA,DZD,GAL,GOG,GUE,GUM,KEF,LND,MAA,MAN,MAU,MEN,MLY,MSH,MTB,NAI,NSJ,PEU,PRW,SAA,SDN,SEA,SNJ,SOF,SOU,TAR,THY,WYG	31	BOE,EAF,MAD,SAF,WAF	5
2	56131425	56132769	1344	Loss	1.1	LND,MTB	2	EAF,SAF	2
2	56633093	56633716	623	Loss	27.47	ABR,BAW,BOE,DZD,GOG,GUE,KEF,LGW,LND,MAA,MAN,MLY,MSH,MTB,NAI,NRW,NSJ,PRW,SEA,SNJ,THY,WYG	22	BOE,EAF,SAF,WAF	4
2	56735493	56739650	4157	Loss	10.99	BOE,GOG,GUE,MAA,MAN,MEN,NAI,NSJ,SDN,TAR,THY	11	BOE,EAF,MAD,SAF,WAF	5
2	57040013	57040646	633	Loss	24.18	AND,DZD,GAL,GOG,GUE,KEF,LGW,LND,MAA,MAN,MAU,MLY,MSH,MTB,NSJ,PRW,SAA,SDN,SEA,SOF,SOU,THY,WYG	23	EAF,MAD,SAF,WAF	4
2	57332074	57333933	1859	Loss	23.63	ABR,BAW,BOE,DIA,DZD,GOG,GUM,LGW,LND,MAA,MAN,MEN,MLY,NRW,NSJ,PRW,SAA,SEA,SOF,THY,WYG	21	BOE,EAF,MAD,SAF	4
2	57556503	57557172	669	Loss	2.75	GAL,GOG,GUE,GUM,NRW	5	EAF,WAF	2
2	58153113	58154014	901	Loss	38.46	AND,BAW,BOE,DZD,GOG,GUM,KEF,LGW,LND,MAA,MEN,MLY,MSH,MTB,NAI,NRW,NSJ,PEU,PRW,SAA,SDN,SEA,SOF,SOU,THY,WYG	26	BOE,EAF,MAD,SAF,WAF	5
2	58217954	58218599	645	Loss	10.44	ABR,BOE,GOG,KEF,LGW,LND,MAA,MLY,NSJ,PRW,SDN,SEA,THY	13	BOE,EAF,SAF,WAF	4
2	58421676	58422618	942	Loss	17.03	ABR,BAW,DZD,GAL,GOG,KEF,LGW,MAA,MLY,PRW,SDN,SEA,THY,WYG	14	EAF,SAF,WAF	3
2	58424932	58426728	1796	Loss	8.24	DZD,GOG,GUM,LGW,LND,MAA,MAN,NSJ,SEA	9	EAF,SAF	2
2	58647181	58648780	1599	Loss	1.65	MLY	1	EAF	1
2	58927731	58929776	2045	Loss	5.49	ABR,GOG,GUM,KEF,MTB,PEU,SDN,SOU	8	EAF,MAD,SAF,WAF	4
2	58937293	58938201	908	Loss	4.95	ABR,GAL,GOG,KEF,LND,MTB,SDN,SOU	8	EAF,MAD,SAF,WAF	4
2	59169520	59170091	571	Gain	2.75	DZD,GOG,MEN,SEA,SOU	5	EAF,MAD,SAF	3
2	60122607	60123788	1181	Loss	2.2	ABR,KEF,SEA	3	EAF	1
2	60136918	60137420	502	Loss	3.85	GOG,LND,MAA,MAN,NSJ,THY	6	EAF,SAF	2
2	60148721	60149846	1125	Loss	2.2	ABR,BAW,MLY,SEA	4	EAF,SAF	2
2	60359341	60360389	1048	Both	9.34	BAW,BOE,DZD,GUM,KEF,LGW,LND,MAN,NSJ,PRW,TAR	11	BOE,EAF,SAF,WAF	4
2	60372015	60372630	615	Loss	1.1	MAA,SEA	2	EAF	1
2	60409077	60412342	3265	Loss	1.1	MAA,MLY	2	EAF	1
2	60620356	60621073	717	Loss	19.23	BAW,DZD,GAL,GOG,GUM,KEF,LGW,LND,MAA,MAN,MLY,NSJ,PRW,SEA,SOU,THY,WYG	17	EAF,MAD,SAF	3
2	60635254	60635751	497	Loss	8.24	BAW,DZD,GOG,MAA,MEN,NSJ,PRW,SDN,SEA,THY	10	EAF,MAD,SAF,WAF	4
2	60636294	60636678	384	Loss	2.2	DZD,MAN,SEA	3	EAF,SAF	2
2	60798116	60798614	498	Loss	1.1	MEN,THY	2	MAD,SAF	2
2	60841987	60844730	2743	Loss	87.36	ABR,AND,BAW,BOE,DIA,DZD,GAL,GOG,GUE,GUM,KEF,LGW,LND,MAA,MAN,MAU,MEN,MLY,MSH,MTB,NAI,NRW,NSJ,PEU,PRW,SAA,SDN,SEA,SNJ,SOF,SOU,TAR,THY,WYG	34	BOE,EAF,MAD,SAF,WAF	5
2	61042176	61043301	1125	Loss	3.3	BAW,LND,MLY,NSJ,SEA,SOF	6	EAF,MAD,SAF	3
2	61192690	61194225	1535	Loss	1.65	BOE,SEA	2	BOE,EAF	2
2	61263287	61265425	2138	Loss	18.13	BAW,BOE,DZD,GAL,GOG,GUM,KEF,LGW,LND,MAA,MAU,MLY,NAI,NSJ,PRW,SDN,SEA,SOU,THY,WYG	20	BOE,EAF,MAD,SAF,WAF	5
2	62017196	62018269	1073	Loss	1.1	NRW,SAA	2	EAF	1
2	62136890	62140571	3681	Loss	1.65	KEF,MAA,PRW	3	EAF	1
2	62292853	62293496	643	Loss	14.29	AND,GUE,LGW,LND,MAA,MAN,MEN,MSH,NAI,SDN,SEA,SOF,SOU,THY	14	EAF,MAD,SAF,WAF	4
2	62419201	62419734	533	Loss	3.3	DZD,GOG,LGW,SDN,SEA	5	EAF,SAF,WAF	3
2	62777181	62782541	5360	Loss	2.2	MEN,SOF	2	MAD	1
2	65298346	65299639	1293	Loss	1.1	MAA	1	EAF	1
2	66145326	66146368	1042	Gain	10.99	LND,MAA,MAN,MLY,NAI,NSJ,PEU,SDN,SOF,TAR	10	EAF,MAD,SAF,WAF	4
2	66259348	66291889	32541	Loss	1.1	SDN,TAR	2	WAF	1
2	66669635	66670140	505	Loss	15.38	BAW,BOE,DZD,GOG,LND,MAA,MEN,MSH,NSJ,SAA,SDN,SEA,SOF,TAR,THY,WYG	16	BOE,EAF,MAD,SAF,WAF	5
2	67216209	67216840	631	Loss	1.1	MEN,SOU	2	MAD	1
2	67376116	67378019	1903	Loss	8.24	AND,BOE,DIA,GUM,LND,MAA,MEN,MLY,MSH,SAA,SOF,SOU	12	BOE,EAF,MAD,SAF	4
2	67408789	67409152	363	Loss	1.65	GOG,SEA,TAR	3	EAF,WAF	2
2	67654668	67655029	361	Loss	1.1	MAN,SEA	2	EAF	1
2	67869587	67871230	1643	Loss	42.31	ABR,BAW,BOE,DIA,DZD,GAL,GOG,GUE,GUM,KEF,LGW,LND,MAA,MAN,MEN,MLY,MTB,NAI,NRW,NSJ,PEU,PRW,SDN,SEA,SOF,SOU,THY,WYG	28	BOE,EAF,MAD,SAF,WAF	5
2	68029287	68037039	7752	Loss	11.54	ABR,BOE,GOG,GUM,KEF,MAA,MLY,MSH,MTB,NSJ,PRW,SEA,WYG	13	BOE,EAF,SAF	3
2	68260825	68261202	377	Loss	1.1	MAA,SDN	2	EAF,WAF	2
2	68900774	68903755	2981	Loss	2.2	GAL,MAA,SEA	3	EAF	1
2	68978922	68981229	2307	Loss	67.58	ABR,AND,BAW,BOE,DIA,DZD,GAL,GOG,GUM,KEF,LGW,LND,MAA,MAN,MEN,MLY,MSH,MTB,NAI,NRW,NSJ,PEU,PRW,SAA,SDN,SEA,SOF,SOU,TAR,THY,WYG	31	BOE,EAF,MAD,SAF,WAF	5
2	69292262	69293521	1259	Loss	38.46	AND,BOE,DZD,GAL,GOG,GUE,GUM,KEF,LND,MAA,MAN,MEN,MLY,MSH,MTB,NAI,NRW,NSJ,PEU,PRW,SAA,SDN,SEA,SOF,SOU,THY,WYG	27	BOE,EAF,MAD,SAF,WAF	5
2	69397168	69399441	2273	Loss	29.67	ABR,BAW,BOE,DZD,GAL,GOG,GUM,KEF,LGW,MAA,MAN,MLY,MSH,NSJ,PEU,PRW,SAA,SDN,SEA,SOF,SOU,TAR,THY,WYG	24	BOE,EAF,MAD,SAF,WAF	5
2	69555496	69556223	727	Loss	1.1	GUM,WYG	2	EAF	1
2	69709760	69710405	645	Loss	21.43	ABR,BAW,BOE,DZD,GOG,GUM,LGW,LND,MAA,MAN,MLY,MSH,NSJ,SAA,SEA,THY,WYG	17	BOE,EAF,SAF	3
2	69829224	69830872	1648	Loss	50	ABR,AND,BAW,BOE,DIA,DZD,GAL,GOG,GUE,GUM,KEF,LGW,LND,MAA,MAN,MEN,MLY,MSH,MTB,NAI,NRW,NSJ,PEU,PRW,SAA,SDN,SEA,SNJ,SOF,SOU,TAR,THY,WYG	33	BOE,EAF,MAD,SAF,WAF	5
2	70095266	70096205	939	Loss	8.79	DIA,GUM,KEF,MAN,MEN,MLY,MTB,SEA,SOF,SOU,WYG	11	EAF,MAD,SAF	3
2	70610283	70611315	1032	Loss	74.18	ABR,AND,BAW,BOE,DIA,DZD,GAL,GOG,GUE,GUM,KEF,LGW,LND,MAA,MAN,MEN,MLY,MSH,MTB,NAI,NRW,NSJ,PEU,PRW,SAA,SDN,SEA,SOF,SOU,THY,WYG	31	BOE,EAF,MAD,SAF,WAF	5
2	70864726	70866651	1925	Loss	1.1	KEF,MAA	2	EAF	1
2	72339940	72340553	613	Loss	9.34	DZD,GAL,GOG,GUE,LND,MAA,MAN,NAI,NSJ,SDN,SEA,SOF,THY	13	EAF,MAD,SAF,WAF	4
2	72552599	72555569	2970	Loss	8.79	DZD,KEF,MAN,MSH,NRW,NSJ,SAA,SEA,SOF,THY	10	EAF,MAD,SAF	3
2	72602879	72603293	414	Loss	3.3	DZD,GOG,MAA,NSJ,SEA	5	EAF,SAF	2
2	73257895	73259277	1382	Loss	2.2	BOE,MLY,SOU	3	BOE,EAF,MAD	3
2	74288024	74288593	569	Loss	43.96	AND,BAW,BOE,DIA,DZD,GAL,GOG,GUE,GUM,KEF,LGW,LND,MAA,MAN,MAU,MEN,MLY,MSH,NAI,NSJ,PRW,SDN,SEA,SOF,SOU,TAR,THY,WYG	28	BOE,EAF,MAD,SAF,WAF	5
2	74666064	74667825	1761	Loss	15.38	ABR,DZD,GUM,KEF,LGW,LND,MAA,MAN,MTB,NAI,NSJ,SDN,SEA,WYG	14	EAF,SAF,WAF	3
2	75731500	75735919	4419	Loss	5.49	ABR,GAL,MEN,MTB,SOF,SOU,WYG	7	EAF,MAD,SAF	3
2	75877296	75877993	697	Loss	48.35	ABR,AND,BAW,BOE,DIA,DZD,GAL,GOG,GUE,GUM,KEF,LGW,LND,MAA,MAN,MEN,MLY,MSH,MTB,NAI,NRW,NSJ,PRW,SDN,SEA,SOF,SOU,THY,WYG	29	BOE,EAF,MAD,SAF,WAF	5
2	76018126	76019405	1279	Loss	8.24	BOE,GUE,MAN,MLY,MTB,SDN,SEA,WYG	8	BOE,EAF,SAF,WAF	4
2	76069914	76070904	990	Loss	63.19	ABR,AND,BAW,BOE,DIA,DZD,GAL,GOG,GUE,GUM,KEF,LGW,LND,MAA,MAN,MEN,MLY,MSH,MTB,NAI,NRW,NSJ,PRW,SAA,SDN,SEA,SNJ,SOF,SOU,TAR,THY,WYG	32	BOE,EAF,MAD,SAF,WAF	5
2	76509189	76510243	1054	Loss	1.1	AND,BOE	2	BOE,MAD	2
2	76647856	76657181	9325	Loss	6.59	BOE,GOG,MAA,NSJ,SDN,SEA,THY,WYG	8	BOE,EAF,SAF,WAF	4
2	77083415	77083876	461	Loss	8.79	BAW,DZD,GOG,MSH,NSJ,SDN,SEA,THY,WYG	9	EAF,SAF,WAF	3
2	77543827	77544755	928	Loss	4.95	GOG,LGW,LND,MAN,MLY,NSJ,SEA,SOF,WYG	9	EAF,MAD,SAF	3
2	77546082	77546531	449	Loss	2.75	DZD,LND,MAN,NSJ	4	EAF,SAF	2
2	77578290	77579700	1410	Loss	31.87	ABR,AND,BOE,DZD,GAL,GOG,GUM,KEF,LGW,LND,MAA,MAN,MEN,MLY,MSH,MTB,NAI,NSJ,PRW,SAA,SDN,SEA,SOF,SOU,TAR,THY,WYG	27	BOE,EAF,MAD,SAF,WAF	5
2	79361398	79362929	1531	Loss	1.65	MLY,MSH,PRW	3	EAF,SAF	2
2	79584336	79584704	368	Gain	1.65	LND,MAN,SEA	3	EAF	1
2	79995148	79996268	1120	Loss	42.31	ABR,AND,BAW,BOE,DIA,DZD,GAL,GOG,GUM,KEF,LGW,LND,MAA,MAN,MEN,MLY,NRW,NSJ,PRW,SAA,SDN,SEA,SOF,SOU,THY,WYG	26	BOE,EAF,MAD,SAF,WAF	5
2	80899058	80900538	1480	Loss	1.65	ABR,MTB,SDN	3	EAF,SAF,WAF	3
2	81536206	81536555	349	Loss	2.2	GOG,MTB,NSJ,THY	4	EAF,SAF	2
2	81755191	81766686	11495	Gain	1.1	LGW,THY	2	SAF	1
2	81781436	81781964	528	Loss	12.64	AND,BAW,DZD,LGW,LND,MAN,MEN,NSJ,SDN,SEA,SOF,THY	12	EAF,MAD,SAF,WAF	4
2	81932990	81934068	1078	Loss	7.14	BAW,DZD,KEF,LGW,MAA,MSH,NAI,NSJ,THY,WYG	10	EAF,SAF,WAF	3
2	81935642	81936301	659	Loss	2.75	DIA,MEN,NSJ,SOF	4	MAD,SAF	2
2	81949971	81950326	355	Loss	1.1	SEA,THY	2	EAF,SAF	2
2	82106527	82106955	428	Loss	1.65	NSJ,SEA,THY	3	EAF,SAF	2
2	82879255	82880377	1122	Gain	1.1	MAA,NSJ	2	EAF,SAF	2
2	83552297	83553111	814	Loss	77.47	ABR,AND,BAW,BOE,DIA,DZD,GAL,GOG,GUE,GUM,KEF,LGW,LND,MAA,MAN,MEN,MLY,MSH,MTB,NAI,NRW,NSJ,PEU,PRW,SAA,SDN,SEA,SOF,SOU,TAR,THY,WYG	32	BOE,EAF,MAD,SAF,WAF	5
2	83634078	83648534	14456	Loss	2.75	BOE,MLY,MSH,SEA	4	BOE,EAF,SAF	3
2	85200566	85201530	964	Loss	20.88	ABR,BAW,DIA,DZD,GAL,GOG,GUM,KEF,LGW,MAA,MAN,MLY,MTB,NRW,PRW,SAA,SEA,SNJ,SOF,THY,WYG	21	EAF,MAD,SAF	3
2	85619046	85619926	880	Loss	7.14	AND,BOE,DIA,LND,MEN,MLY,SEA,SOF,SOU	9	BOE,EAF,MAD	3
2	85975569	85976571	1002	Loss	34.07	BAW,BOE,DIA,DZD,GAL,GOG,GUM,KEF,LGW,LND,MAA,MAN,MLY,MSH,MTB,NSJ,PRW,SAA,SDN,SEA,SOU,THY,WYG	23	BOE,EAF,MAD,SAF,WAF	5
2	86176866	86177511	645	Loss	17.03	AND,BOE,DZD,GAL,GOG,GUM,KEF,LGW,LND,MAA,MAN,MLY,MSH,NSJ,PEU,SOF,SOU,THY,WYG	19	BOE,EAF,MAD,SAF,WAF	5
2	86202211	86203684	1473	Loss	73.63	ABR,AND,BAW,BOE,DIA,DZD,GAL,GOG,GUM,KEF,LGW,LND,MAA,MAN,MEN,MLY,MSH,MTB,NAI,NRW,NSJ,PEU,PRW,SAA,SDN,SEA,SNJ,SOF,SOU,THY,WYG	31	BOE,EAF,MAD,SAF,WAF	5
2	86643190	86645126	1936	Loss	52.2	ABR,AND,BAW,BOE,DIA,DZD,GAL,GOG,GUE,GUM,KEF,LGW,LND,MAA,MAN,MEN,MLY,MSH,MTB,NAI,NRW,PEU,PRW,SAA,SDN,SEA,SOF,SOU,THY,WYG	30	BOE,EAF,MAD,SAF,WAF	5
2	86659420	86660054	634	Loss	32.97	ABR,AND,BAW,BOE,DIA,DZD,GAL,GOG,GUE,GUM,KEF,LGW,LND,MAA,MEN,MLY,MSH,MTB,NRW,PRW,SAA,SDN,SEA,SOF,SOU,THY,WYG	27	BOE,EAF,MAD,SAF,WAF	5
2	86679369	86681859	2490	Loss	44.51	ABR,BAW,BOE,DIA,DZD,GAL,GOG,GUE,GUM,KEF,LGW,LND,MAA,MAN,MEN,MLY,MSH,MTB,NAI,NRW,NSJ,PRW,SAA,SDN,SEA,SOF,THY,WYG	28	BOE,EAF,MAD,SAF,WAF	5
2	86981581	86982712	1131	Loss	85.71	ABR,AND,BAW,BOE,DIA,DZD,GAL,GOG,GUE,GUM,KEF,LGW,LND,MAA,MAN,MEN,MLY,MSH,MTB,NAI,NRW,NSJ,PEU,PRW,SAA,SDN,SEA,SNJ,SOF,SOU,TAR,THY,WYG	33	BOE,EAF,MAD,SAF,WAF	5
2	87177722	87178615	893	Loss	15.93	BAW,BOE,DZD,GUE,GUM,KEF,LGW,LND,MAA,MAN,MEN,NSJ,PRW,SEA,SOF,THY	16	BOE,EAF,MAD,SAF,WAF	5
2	87307727	87308999	1272	Loss	1.1	GUM	1	EAF	1
2	87686490	87687201	711	Loss	4.95	ABR,GAL,GOG,MAA,PRW,SEA,SOU	7	EAF,MAD	2
2	88851644	88852407	763	Loss	2.75	GAL,SAA,SEA	3	EAF	1
2	89089317	89090298	981	Loss	3.85	ABR,SEA,SNJ,SOU,WYG	5	EAF,MAD	2
2	89921677	89923086	1409	Loss	89.56	ABR,AND,BAW,BOE,DIA,DZD,GAL,GOG,GUE,GUM,KEF,LGW,LND,MAA,MAN,MEN,MLY,MSH,MTB,NAI,NRW,NSJ,PEU,PRW,SAA,SDN,SEA,SNJ,SOF,SOU,TAR,THY,WYG	33	BOE,EAF,MAD,SAF,WAF	5
2	90307652	90308477	825	Loss	2.2	BOE,MLY,MSH	3	BOE,EAF,SAF	3
2	90930966	90934359	3393	Loss	42.86	AND,BAW,BOE,DZD,GAL,KEF,LGW,LND,MAA,MAN,MEN,MLY,MSH,MTB,NAI,NSJ,SAA,SDN,SEA,SOF,SOU,TAR,THY,WYG	24	BOE,EAF,MAD,SAF,WAF	5
2	91049334	91049681	347	Loss	2.2	DZD,NSJ,THY	3	SAF	1
2	91192996	93152150	1959154	Both	89.01	ABR,AND,BAW,BOE,DIA,DZD,GAL,GOG,GUE,GUM,KEF,LGW,LND,MAA,MAN,MAU,MEN,MLY,MSH,MTB,NAI,NRW,NSJ,PEU,PRW,SAA,SDN,SEA,SNJ,SOF,SOU,TAR,THY,WYG	34	BOE,EAF,MAD,SAF,WAF	5
2	93186026	93186506	480	Loss	2.75	LND,NSJ,SEA	3	EAF,SAF	2
2	93920543	93920968	425	Loss	1.1	DZD,NSJ	2	SAF	1
2	94072383	94088615	16232	Gain	1.65	SEA,THY	2	EAF,SAF	2
2	94317944	94328025	10081	Loss	2.2	DZD,MAN,MSH,SEA	4	EAF,SAF	2
2	94886964	94887986	1022	Loss	12.09	BOE,GOG,GUM,KEF,LND,MAA,MAN,MLY,MTB,NAI,NRW,PRW,SAA,SEA,SOF,THY,WYG	17	BOE,EAF,MAD,SAF,WAF	5
2	95197059	95197982	923	Loss	22.53	ABR,AND,BAW,BOE,DIA,DZD,GAL,GOG,GUM,KEF,LGW,MAA,MEN,MLY,MTB,NAI,NSJ,PRW,SDN,SOF,THY,WYG	22	BOE,EAF,MAD,SAF,WAF	5
2	95368748	95373802	5054	Loss	1.65	NAI,PEU,SDN	3	WAF	1
2	95762397	95762971	574	Loss	10.99	DZD,GAL,GOG,GUM,KEF,MAA,NSJ,PEU,SEA,SOF,THY,WYG	12	EAF,MAD,SAF,WAF	4
2	97439818	97440369	551	Loss	36.81	ABR,AND,BAW,BOE,DZD,GAL,GOG,GUE,GUM,KEF,LND,MAA,MAU,MEN,MLY,MSH,NAI,NSJ,PRW,SAA,SDN,SEA,SOF,SOU,TAR,THY,WYG	27	BOE,EAF,MAD,SAF,WAF	5
2	97982834	97983720	886	Loss	1.1	MLY	1	EAF	1
2	98274673	98275419	746	Loss	11.54	ABR,BAW,DZD,GAL,GOG,GUM,LGW,MAA,MSH,NAI,NRW,NSJ,PRW,SDN,SEA	15	EAF,SAF,WAF	3
2	98575429	98576063	634	Loss	8.24	BAW,GAL,GOG,KEF,LGW,MAA,MLY,NSJ,PRW,SEA	10	EAF,SAF	2
2	99681581	99682107	526	Loss	2.75	LGW,MAU,MSH,SDN,WYG	5	EAF,SAF,WAF	3
2	101648926	101649465	539	Loss	39.56	ABR,AND,BAW,BOE,DZD,GAL,GOG,GUE,GUM,KEF,LGW,LND,MAA,MAN,MAU,MEN,MLY,MSH,MTB,NAI,NSJ,PRW,SAA,SDN,SEA,SOF,SOU,TAR,THY,WYG	30	BOE,EAF,MAD,SAF,WAF	5
2	101827949	101831878	3929	Loss	4.4	ABR,GOG,KEF,MAA,MLY,NRW,WYG	7	EAF	1
2	102183001	102183389	388	Loss	7.69	BAW,DZD,GOG,LND,NSJ,SDN,SEA,THY	8	EAF,SAF,WAF	3
2	102576001	102576486	485	Loss	1.65	NSJ,SOF	2	MAD,SAF	2
2	102883994	102884223	229	Loss	1.1	NSJ,SEA	2	EAF,SAF	2
2	103119771	103232764	112993	Both	25.27	AND,BAW,DZD,GAL,GOG,GUM,KEF,LND,MAA,MEN,MLY,NRW,NSJ,PRW,SAA,SDN,SEA,SOF,SOU,THY	20	EAF,MAD,SAF,WAF	4
2	103265377	103269357	3980	Loss	5.49	ABR,DIA,GAL,GOG,MTB,PRW,SEA,WYG	8	EAF,MAD,SAF	3
2	103951412	103951942	530	Loss	7.69	BAW,DZD,GOG,MAA,MAN,NAI,NSJ,SEA,THY,WYG	10	EAF,SAF,WAF	3
2	104949704	104951859	2155	Loss	1.65	BOE,MTB,SOU	3	BOE,MAD,SAF	3
2	105515241	105529856	14615	Gain	1.1	BOE,SEA	2	BOE,EAF	2
2	105811288	105811862	574	Loss	3.85	GOG,KEF,MAA,MLY,SOF	5	EAF,MAD	2
2	106099234	106099958	724	Loss	10.99	ABR,AND,BOE,GOG,KEF,MAN,MLY,MSH,MTB,NAI,PEU,SDN,TAR	13	BOE,EAF,MAD,SAF,WAF	5
2	106611076	106615273	4197	Loss	18.68	ABR,BOE,DZD,GAL,GOG,GUM,KEF,LND,MAA,NAI,NRW,NSJ,PRW,SDN,SEA,SNJ,THY,WYG	18	BOE,EAF,SAF,WAF	4
2	106873834	106874241	407	Loss	1.65	BAW,LND,NSJ	3	EAF,SAF	2
2	106911806	106912527	721	Loss	3.85	GAL,KEF,MLY,TAR	4	EAF,WAF	2
2	106950866	106951787	921	Loss	10.44	BOE,DIA,DZD,GAL,GOG,LGW,MAA,MAU,MLY,NSJ,SDN,SOF,THY,WYG	14	BOE,EAF,MAD,SAF,WAF	5
2	107537895	107539112	1217	Loss	8.24	AND,GAL,GOG,GUM,MAA,PRW,SEA,SOF,SOU,THY	10	EAF,MAD,SAF	3
2	107815264	107817112	1848	Both	4.4	DZD,LND,NAI,NSJ,SDN,TAR	6	EAF,SAF,WAF	3
2	108058567	108058950	383	Loss	4.4	BAW,GOG,MAN,MEN,SDN,SEA,TAR	7	EAF,MAD,SAF,WAF	4
2	108068017	108068946	929	Loss	15.93	AND,BOE,DZD,GAL,GOG,GUM,LGW,LND,MEN,NAI,NSJ,PRW,SDN,SEA,SOF,SOU,THY,WYG	18	BOE,EAF,MAD,SAF,WAF	5
2	108473634	108474149	515	Loss	18.68	BOE,DZD,GOG,GUE,KEF,MAN,MEN,NAI,NSJ,SDN,SEA,TAR,THY,WYG	14	BOE,EAF,MAD,SAF,WAF	5
2	108527119	108527987	868	Loss	18.13	ABR,AND,BAW,BOE,GAL,GOG,GUE,GUM,KEF,LGW,MAA,MEN,MLY,MSH,NRW,PEU,PRW,SDN,SEA,SOF,SOU,THY,WYG	23	BOE,EAF,MAD,SAF,WAF	5
2	109151719	109152096	377	Loss	4.95	DZD,GOG,NSJ,SDN,SEA,TAR	6	EAF,SAF,WAF	3
2	110108873	110109803	930	Loss	4.4	ABR,GAL,KEF,MAA,MLY,WYG	6	EAF	1
2	110211556	110212421	865	Loss	2.2	ABR,LND,SDN,SEA	4	EAF,WAF	2
2	110413439	110417998	4559	Loss	1.1	SOU	1	MAD	1
2	110444951	110445644	693	Loss	10.99	BAW,BOE,DZD,GAL,GOG,LGW,MAA,NSJ,PRW,THY,WYG	11	BOE,EAF,SAF	3
2	110514744	110516356	1612	Loss	52.75	ABR,AND,BAW,BOE,DIA,DZD,GAL,GOG,GUM,KEF,LGW,LND,MAA,MAN,MAU,MEN,MLY,MSH,MTB,NAI,NSJ,PRW,SAA,SDN,SEA,SOF,SOU,THY,WYG	29	BOE,EAF,MAD,SAF,WAF	5
2	110529074	110529276	202	Loss	1.65	DZD,MAA,THY	3	EAF,SAF	2
2	110566599	110568037	1438	Loss	28.57	ABR,AND,BAW,DIA,DZD,GAL,GOG,GUE,GUM,KEF,LGW,MAA,MEN,MLY,MSH,MTB,NRW,NSJ,PRW,SAA,SEA,SOF,SOU,TAR,WYG	25	EAF,MAD,SAF,WAF	4
2	111033150	111033473	323	Gain	2.2	DIA,MEN,SDN,SEA	4	EAF,MAD,WAF	3
2	111517205	111519314	2109	Loss	2.2	KEF,NRW,SAA	3	EAF	1
2	112027175	112027669	494	Loss	1.1	MEN,SOU	2	MAD	1
2	112044943	112055831	10888	Loss	1.1	NAI,SDN	2	WAF	1
2	113951852	113952569	717	Gain	1.1	NRW,SAA	2	EAF	1
2	114249821	114250164	343	Loss	2.2	GOG,MAN,SDN,SEA	4	EAF,WAF	2
2	114681689	114683392	1703	Loss	4.4	ABR,DZD,MAA,MLY,NSJ,SEA	6	EAF,SAF	2
2	115076719	115077449	730	Loss	7.69	ABR,GAL,GOG,GUE,GUM,NRW,PRW,SDN,SEA,SNJ,WYG	11	EAF,WAF	2
2	115715723	115717210	1487	Loss	53.3	ABR,AND,BAW,BOE,DIA,DZD,GAL,GOG,GUE,GUM,KEF,LGW,LND,MAA,MAN,MAU,MEN,MLY,MSH,MTB,NAI,NRW,NSJ,PRW,SAA,SDN,SEA,SNJ,SOF,SOU,TAR,THY,WYG	33	BOE,EAF,MAD,SAF,WAF	5
2	116142945	116143756	811	Both	5.49	BOE,GOG,KEF,MEN,PRW,SDN,SOU,THY	8	BOE,EAF,MAD,SAF,WAF	5
2	116896771	116899568	2797	Loss	82.42	ABR,AND,BAW,BOE,DIA,DZD,GAL,GOG,GUE,GUM,KEF,LGW,LND,MAA,MAN,MEN,MLY,MSH,MTB,NAI,NRW,NSJ,PRW,SAA,SDN,SEA,SNJ,SOF,SOU,TAR,THY,WYG	32	BOE,EAF,MAD,SAF,WAF	5
2	117294075	117295027	952	Loss	8.79	AND,BAW,GOG,KEF,LGW,MEN,NSJ,SAA,SOU,THY,WYG	11	EAF,MAD,SAF	3
2	117930532	117931432	900	Loss	1.1	BOE,SEA	2	BOE,EAF	2
2	118813405	118845079	31674	Loss	4.4	GOG,MAA,MEN,MLY,PRW,THY	6	EAF,MAD,SAF	3
2	119081898	119083086	1188	Loss	2.2	BOE,NRW,SAA	3	BOE,EAF	2
2	119137251	119138718	1467	Loss	37.91	ABR,AND,BAW,BOE,DIA,DZD,GAL,GOG,GUM,KEF,LGW,LND,MAA,MAN,MEN,MLY,MSH,MTB,NSJ,PRW,SAA,SDN,SEA,SOF,SOU,WYG	26	BOE,EAF,MAD,SAF,WAF	5
2	119453035	119453759	724	Loss	40.66	ABR,BAW,BOE,DIA,DZD,GAL,GOG,GUE,GUM,KEF,MAA,MAN,MEN,MLY,MSH,NAI,NSJ,PEU,PRW,SAA,SDN,SEA,SNJ,SOF,SOU,THY,WYG	27	BOE,EAF,MAD,SAF,WAF	5
2	119784861	119785752	891	Loss	1.1	NAI,SDN	2	WAF	1
2	119974353	119975940	1587	Loss	13.74	ABR,BAW,DZD,GUM,KEF,LGW,LND,MAA,MLY,NSJ,SAA,SDN,SEA,THY,WYG	15	EAF,SAF,WAF	3
2	119981853	119982498	645	Loss	13.74	BOE,DZD,LND,MAN,MSH,NAI,NSJ,SEA,THY	9	BOE,EAF,SAF,WAF	4
2	120008992	120010917	1925	Loss	3.85	BOE,DIA,GAL,MTB,NAI,SAA	6	BOE,EAF,MAD,SAF,WAF	5
2	120171423	120172063	640	Loss	9.34	DZD,GOG,KEF,LGW,LND,MAN,MSH,SEA,THY	9	EAF,SAF	2
2	120537307	120538953	1646	Loss	1.65	MAA,NRW,NSJ	3	EAF,SAF	2
2	121085023	121086011	988	Loss	13.19	ABR,AND,DIA,GAL,GUE,GUM,KEF,LGW,LND,MAA,MEN,MSH,PEU,PRW,SDN,SEA,SOF,SOU,WYG	19	EAF,MAD,SAF,WAF	4
2	121723489	121724006	517	Loss	28.57	BAW,DZD,GAL,GOG,GUM,KEF,LGW,LND,MAA,MAN,MEN,MSH,NSJ,SDN,SEA,SOF,SOU,TAR,THY,WYG	20	EAF,MAD,SAF,WAF	4
2	121900919	121902573	1654	Loss	86.26	ABR,AND,BAW,BOE,DIA,DZD,GAL,GOG,GUE,GUM,KEF,LGW,LND,MAA,MAN,MAU,MEN,MLY,MSH,MTB,NAI,NRW,NSJ,PEU,PRW,SAA,SDN,SEA,SNJ,SOF,SOU,TAR,THY,WYG	34	BOE,EAF,MAD,SAF,WAF	5
2	122391120	122391716	596	Loss	11.54	ABR,DZD,GOG,GUE,KEF,LGW,MAA,MEN,NAI,PRW,SDN,SEA,SOF,SOU,TAR,THY	16	EAF,MAD,SAF,WAF	4
2	122417291	122417630	339	Loss	1.1	GAL,SEA	2	EAF	1
2	122449789	122451271	1482	Loss	69.23	ABR,AND,BAW,BOE,DIA,DZD,GAL,GOG,GUE,GUM,KEF,LGW,LND,MAA,MAN,MEN,MLY,MSH,MTB,NAI,NRW,NSJ,PEU,PRW,SAA,SDN,SEA,SOF,SOU,TAR,THY,WYG	32	BOE,EAF,MAD,SAF,WAF	5
2	122888502	122889079	577	Loss	24.18	ABR,AND,BOE,DZD,GAL,GOG,GUE,GUM,KEF,LND,MAA,MAU,MEN,MTB,NAI,NSJ,PEU,SAA,SDN,SEA,SOF,SOU,THY,WYG	24	BOE,EAF,MAD,SAF,WAF	5
2	123569233	123577019	7786	Loss	50	ABR,AND,BAW,BOE,DIA,DZD,GAL,GOG,GUE,KEF,LGW,LND,MAA,MAN,MEN,MLY,MSH,MTB,NRW,NSJ,PRW,SAA,SEA,SOF,SOU,TAR,THY,WYG	28	BOE,EAF,MAD,SAF,WAF	5
2	124246106	124247978	1872	Loss	60.44	ABR,AND,BAW,BOE,DIA,DZD,GAL,GOG,GUE,GUM,KEF,LGW,LND,MAA,MAN,MEN,MLY,MSH,MTB,NAI,NRW,NSJ,PEU,PRW,SAA,SDN,SEA,SNJ,SOF,SOU,TAR,THY,WYG	33	BOE,EAF,MAD,SAF,WAF	5
2	124314622	124315924	1302	Loss	57.14	ABR,AND,BAW,BOE,DIA,DZD,GAL,GOG,GUE,GUM,KEF,LND,MAA,MAN,MAU,MEN,MLY,MSH,MTB,NAI,NRW,NSJ,PEU,PRW,SAA,SDN,SEA,SNJ,SOF,SOU,TAR,THY,WYG	33	BOE,EAF,MAD,SAF,WAF	5
2	124893239	124898617	5378	Loss	2.2	GAL,GUM,KEF,WYG	4	EAF	1
2	124994742	124995951	1209	Loss	1.1	MEN	1	MAD	1
2	125040635	125041700	1065	Loss	9.34	ABR,DZD,GAL,GOG,GUM,LGW,MAA,MEN,MLY,NSJ,THY	11	EAF,MAD,SAF	3
2	125181364	125183431	2067	Loss	14.84	AND,DIA,DZD,GOG,KEF,MAA,MEN,MLY,MTB,NAI,NRW,PRW,SDN,SEA,SOU,WYG	16	EAF,MAD,SAF,WAF	4
2	125423628	125424405	777	Loss	47.25	ABR,BAW,BOE,DIA,DZD,GAL,GOG,GUM,KEF,LGW,LND,MAA,MAN,MEN,MLY,MSH,MTB,NAI,NSJ,PRW,SAA,SEA,SOF,SOU,THY,WYG	26	BOE,EAF,MAD,SAF,WAF	5
2	125428483	125429832	1349	Loss	75.27	ABR,AND,BAW,BOE,DIA,DZD,GAL,GOG,GUM,KEF,LGW,LND,MAA,MAN,MEN,MLY,MSH,MTB,NAI,NRW,NSJ,PEU,PRW,SAA,SDN,SEA,SNJ,SOF,SOU,TAR,THY,WYG	32	BOE,EAF,MAD,SAF,WAF	5
2	125485024	125486184	1160	Loss	2.2	BOE,MTB,SOU	3	BOE,MAD,SAF	3
2	125486427	125489076	2649	Both	2.2	MTB,NSJ,SEA,THY	4	EAF,SAF	2
2	125566819	125568406	1587	Loss	47.8	ABR,BAW,BOE,DIA,DZD,GAL,GOG,GUE,GUM,KEF,LGW,LND,MAA,MAN,MAU,MEN,MLY,MSH,MTB,NSJ,PRW,SDN,SEA,SOF,SOU,TAR,THY,WYG	28	BOE,EAF,MAD,SAF,WAF	5
2	125849955	125851445	1490	Loss	12.64	DIA,GOG,GUM,LGW,LND,MAA,MAN,MSH,NAI,NSJ,PEU,PRW,SAA,SEA,THY,WYG	16	EAF,MAD,SAF,WAF	4
2	125903159	125906752	3593	Loss	46.15	ABR,BOE,DIA,DZD,GAL,GOG,GUE,GUM,KEF,LGW,LND,MAA,MEN,MLY,MSH,MTB,NAI,NRW,NSJ,PRW,SAA,SDN,SEA,SNJ,SOF,SOU,TAR,THY,WYG	29	BOE,EAF,MAD,SAF,WAF	5
2	126261418	126262513	1095	Loss	1.1	KEF,MLY	2	EAF	1
2	127045964	127047108	1144	Loss	3.3	MLY,PRW,SEA	3	EAF	1
2	127084378	127086679	2301	Loss	28.02	ABR,AND,BOE,DIA,DZD,GAL,GOG,KEF,LGW,LND,MEN,MLY,MTB,NRW,NSJ,SAA,SEA,SOF,SOU,THY,WYG	21	BOE,EAF,MAD,SAF	4
2	127163868	127165213	1345	Gain	7.14	GOG,KEF,LGW,LND,PRW,SEA,SOU,THY	8	EAF,MAD,SAF	3
2	127178229	127179684	1455	Loss	2.75	BOE,MTB,WYG	3	BOE,EAF,SAF	3
2	127296203	127299877	3674	Loss	16.48	ABR,BOE,DZD,GAL,GOG,GUM,KEF,LGW,LND,MAA,MAN,MLY,NAI,NSJ,PRW,SDN,SEA	17	BOE,EAF,SAF,WAF	4
2	127468047	127469111	1064	Loss	78.57	ABR,AND,BAW,BOE,DIA,DZD,GAL,GOG,GUE,GUM,KEF,LGW,LND,MAA,MAN,MAU,MEN,MLY,MSH,MTB,NAI,NRW,NSJ,PEU,PRW,SAA,SDN,SEA,SNJ,SOF,SOU,TAR,THY,WYG	34	BOE,EAF,MAD,SAF,WAF	5
2	127726822	127727625	803	Loss	5.49	BAW,GUM,MAA,MEN,PRW,SDN,THY,WYG	8	EAF,MAD,SAF,WAF	4
2	127785793	127786829	1036	Loss	1.1	GUM,KEF	2	EAF	1
2	127937710	127938748	1038	Loss	7.69	BAW,BOE,DZD,GUM,LGW,LND,MAA,MLY,MTB,NSJ,THY	11	BOE,EAF,SAF	3
2	128815379	128816240	861	Loss	5.49	ABR,BOE,KEF,MAN,PRW,SAA,SDN	7	BOE,EAF,WAF	3
2	128889632	128890063	431	Loss	1.1	GOG	1	EAF	1
2	129181266	129182350	1084	Loss	44.51	ABR,BAW,BOE,DIA,DZD,GAL,GOG,GUE,GUM,KEF,LGW,LND,MAA,MEN,MLY,MSH,MTB,NAI,NRW,PRW,SAA,SDN,SEA,SNJ,TAR,THY,WYG	27	BOE,EAF,MAD,SAF,WAF	5
2	129878010	129878913	903	Both	43.96	ABR,AND,BAW,BOE,DIA,DZD,GAL,GOG,KEF,LGW,LND,MAA,MAN,MEN,MSH,MTB,NSJ,PEU,PRW,SEA,SNJ,SOF,SOU,TAR,THY,WYG	26	BOE,EAF,MAD,SAF,WAF	5
2	130081310	130081993	683	Loss	20.88	BAW,BOE,DZD,GOG,KEF,LGW,LND,MAA,MAN,MEN,MLY,MTB,NAI,NSJ,SEA,SOF,SOU,THY,WYG	19	BOE,EAF,MAD,SAF,WAF	5
2	130362125	130364119	1994	Both	4.95	ABR,BOE,GUM,MLY,MSH,NRW,WYG	7	BOE,EAF,SAF	3
2	130484951	130486241	1290	Loss	38.46	ABR,BOE,DZD,GAL,GOG,GUE,GUM,KEF,LGW,LND,MAA,MAN,MEN,MLY,MSH,MTB,NAI,NSJ,PRW,SAA,SDN,SEA,THY,WYG	24	BOE,EAF,MAD,SAF,WAF	5
2	130716475	130717231	756	Loss	56.04	AND,BAW,BOE,DIA,DZD,GAL,GOG,GUE,GUM,KEF,LGW,LND,MAA,MAN,MEN,MLY,MSH,MTB,NRW,NSJ,PRW,SAA,SDN,SEA,SNJ,SOF,SOU,TAR,THY,WYG	30	BOE,EAF,MAD,SAF,WAF	5
2	130717412	130720866	3454	Loss	29.67	AND,BAW,BOE,DZD,GAL,GOG,GUE,KEF,LGW,LND,MAA,MAN,MEN,MLY,MSH,MTB,NSJ,SAA,SEA,SNJ,SOF,SOU,TAR,THY,WYG	25	BOE,EAF,MAD,SAF,WAF	5
2	130723680	130725003	1323	Loss	6.04	GAL,LND,MEN,MLY,NSJ,SEA,SOU,THY	8	EAF,MAD,SAF	3
2	130725454	130731264	5810	Loss	18.68	AND,BAW,BOE,DZD,GAL,GOG,GUE,GUM,LGW,MAA,MAN,MEN,MLY,NSJ,PRW,SDN,SEA,SNJ,SOF,SOU,TAR,THY,WYG	23	BOE,EAF,MAD,SAF,WAF	5
2	131030182	131031841	1659	Loss	2.2	AND,MTB,SOF,SOU	4	MAD,SAF	2
2	131419762	131420272	510	Loss	4.4	AND,BAW,LND,MEN,NAI,SDN,SOF,SOU	8	EAF,MAD,SAF,WAF	4
2	131535722	131537093	1371	Loss	12.64	ABR,BAW,BOE,LND,MAA,MSH,NRW,NSJ,SAA,SEA,THY,WYG	12	BOE,EAF,SAF	3
2	132374169	132375279	1110	Loss	77.47	ABR,AND,BAW,BOE,DIA,DZD,GAL,GOG,GUE,GUM,KEF,LGW,LND,MAA,MAN,MAU,MEN,MLY,MSH,MTB,NAI,NRW,NSJ,PEU,PRW,SAA,SDN,SEA,SNJ,SOF,SOU,TAR,THY,WYG	34	BOE,EAF,MAD,SAF,WAF	5
2	132412160	132412855	695	Loss	1.65	NSJ,SDN,TAR	3	SAF,WAF	2
2	132438990	132441094	2104	Loss	13.74	DZD,GAL,GOG,GUE,KEF,LND,MAA,MAN,MLY,MSH,NAI,NSJ,PRW,SEA,THY	15	EAF,SAF,WAF	3
2	132502914	132503630	716	Loss	1.65	DZD,WYG	2	EAF,SAF	2
2	133018780	133019573	793	Loss	19.78	ABR,AND,BAW,BOE,DIA,GAL,GOG,GUM,KEF,MAA,MEN,MLY,NAI,PRW,SOF,SOU,WYG	17	BOE,EAF,MAD,SAF,WAF	5
2	133022912	133024173	1261	Loss	18.13	ABR,AND,BAW,BOE,DZD,GOG,GUM,KEF,LGW,MAA,MAN,NAI,NRW,PRW,SAA,SDN,SEA,TAR,THY,WYG	20	BOE,EAF,MAD,SAF,WAF	5
2	133525244	133527140	1896	Loss	1.1	MLY,WYG	2	EAF	1
2	133729820	133730458	638	Loss	9.89	ABR,BAW,DZD,KEF,LND,MAN,NSJ,SEA,SOU,THY	10	EAF,MAD,SAF	3
2	133847227	133889121	41894	Loss	14.84	BAW,BOE,GAL,GOG,GUM,KEF,LND,MAA,MAN,MLY,MSH,NRW,NSJ,PRW,SEA,THY,WYG	17	BOE,EAF,SAF	3
2	134001678	134002573	895	Loss	1.1	MAA,WYG	2	EAF	1
2	134017297	134018119	822	Loss	11.54	BOE,GAL,GOG,GUE,LGW,LND,MAA,MAN,MLY,MSH,MTB,NRW,NSJ,SEA,THY,WYG	16	BOE,EAF,SAF,WAF	4
2	134027841	134038473	10632	Gain	1.65	BOE,MTB	2	BOE,SAF	2
2	134052805	134053591	786	Loss	72.53	ABR,AND,BAW,BOE,DIA,DZD,GAL,GOG,GUE,GUM,KEF,LGW,LND,MAA,MAN,MAU,MEN,MLY,MSH,MTB,NAI,NRW,NSJ,PRW,SAA,SDN,SEA,SNJ,SOF,SOU,TAR,THY,WYG	33	BOE,EAF,MAD,SAF,WAF	5
2	134314354	134316404	2050	Loss	2.75	MAA,MLY,MTB	3	EAF,SAF	2
2	134438470	134442657	4187	Loss	1.65	GUE,NAI	2	WAF	1
2	134796785	134798232	1447	Both	1.1	DZD,GAL	2	EAF,SAF	2
2	134977947	134978817	870	Loss	2.75	GUE,NAI,SDN	3	WAF	1
2	135356204	135357490	1286	Loss	5.49	ABR,GAL,KEF,LND,PRW,SDN,SEA,WYG	8	EAF,WAF	2
2	136253467	136255720	2253	Loss	1.1	BOE,MSH	2	BOE,SAF	2
2	136345421	136346496	1075	Loss	22.53	ABR,AND,BAW,BOE,DIA,GAL,GOG,GUE,GUM,LGW,LND,MAA,MEN,MLY,MSH,NAI,PEU,PRW,SDN,SEA,SOF,SOU,THY	23	BOE,EAF,MAD,SAF,WAF	5
2	136427320	136430736	3416	Loss	4.4	DIA,MSH,NAI,PRW,SDN,SOF,WYG	7	EAF,MAD,SAF,WAF	4
3	158217	159696	1479	Loss	32.97	AND,BAW,BOE,DIA,DZD,GAL,GOG,GUE,GUM,KEF,LGW,LND,MAA,MAN,MLY,MSH,MTB,NAI,NSJ,PRW,SAA,SDN,SEA,SNJ,SOF,SOU,THY,WYG	28	BOE,EAF,MAD,SAF,WAF	5
3	209265	212943	3678	Loss	4.4	GAL,LND,MAA,MTB,NRW,SDN,SEA,WYG	8	EAF,SAF,WAF	3
3	949243	955850	6607	Both	7.69	BOE,DIA,GOG,LGW,MTB,NRW,SAA,SDN,SEA,SOF,SOU,THY	12	BOE,EAF,MAD,SAF,WAF	5
3	1794090	1795035	945	Loss	1.65	AND,MEN	2	MAD	1
3	1801866	1802625	759	Loss	1.65	DIA,MAN,SOF	3	EAF,MAD	2
3	1952549	1954520	1971	Loss	1.1	AND,SOU	2	MAD	1
3	2267625	2268351	726	Loss	30.22	ABR,AND,DIA,DZD,GAL,GOG,GUM,KEF,MAA,MEN,MSH,NAI,NRW,NSJ,PEU,PRW,SAA,SDN,SEA,SOF,SOU,TAR,WYG	23	EAF,MAD,SAF,WAF	4
3	2611137	2611851	714	Loss	2.75	GAL,SEA,SNJ,WYG	4	EAF	1
3	2878489	2898548	20059	Loss	1.1	NRW	1	EAF	1
3	4209984	4210535	551	Loss	3.3	AND,GAL,MEN,MTB,SOF	5	EAF,MAD,SAF	3
3	5005028	5005870	842	Loss	1.1	NAI	1	WAF	1
3	5668700	5669455	755	Loss	1.65	AND,MEN,SOU	3	MAD	1
3	5794079	5794729	650	Loss	4.4	GAL,GOG,MAA,MLY,NAI,NRW,SEA	7	EAF,WAF	2
3	6023560	6024419	859	Loss	14.29	AND,DZD,GAL,GUE,GUM,MAA,MAN,MEN,MLY,NAI,NSJ,PRW,SAA,SDN,SEA,SNJ,SOU,THY,WYG	19	EAF,MAD,SAF,WAF	4
3	7142125	7142736	611	Loss	9.34	AND,GAL,GOG,GUE,LND,MEN,NRW,NSJ,PRW,SEA,SOU,WYG	12	EAF,MAD,SAF,WAF	4
3	7184574	7185483	909	Loss	3.3	ABR,GOG,GUM,PRW,SEA	5	EAF	1
3	8026198	8027206	1008	Loss	5.49	AND,BOE,MEN,NAI,NRW,SAA,SDN,SOU	8	BOE,EAF,MAD,WAF	4
3	9377263	9379547	2284	Loss	14.84	ABR,AND,BOE,GAL,GOG,GUM,KEF,LND,MAU,MSH,NAI,PEU,SAA,SDN,SEA,TAR,THY,WYG	18	BOE,EAF,MAD,SAF,WAF	5
3	9605438	9606347	909	Loss	2.75	BAW,BOE,LND,SDN,TAR	5	BOE,EAF,SAF,WAF	4
3	11477789	11479263	1474	Both	5.49	ABR,DZD,LGW,MLY,NSJ,PRW,SNJ,THY	8	EAF,SAF	2
3	11800935	11802770	1835	Loss	3.3	LND,MSH,MTB	3	EAF,SAF	2
3	11877183	11878096	913	Loss	1.1	BAW,MTB	2	SAF	1
3	12283749	12287077	3328	Loss	1.65	GUM,MAA,WYG	3	EAF	1
3	12952341	12959730	7389	Loss	4.4	GAL,KEF,SAA,SEA,SNJ,WYG	6	EAF	1
3	13278186	13279737	1551	Loss	4.95	ABR,GAL,GOG,LGW,MAA,WYG	6	EAF,SAF	2
3	13422441	13422944	503	Loss	1.1	MSH,TAR	2	SAF,WAF	2
3	13769567	13771007	1440	Loss	6.59	AND,BAW,BOE,DZD,GAL,LND,MAA,MAN,MTB,NAI,NSJ,THY	12	BOE,EAF,MAD,SAF,WAF	5
3	14136353	14136825	472	Loss	1.1	MAN,TAR	2	EAF,WAF	2
3	14244285	14247427	3142	Loss	1.65	GAL,LGW,NSJ	3	EAF,SAF	2
3	14448920	14449603	683	Loss	21.98	AND,BOE,DIA,GAL,GOG,KEF,LND,MAA,MAN,MEN,MSH,MTB,NSJ,SAA,SEA,SOF,SOU,TAR,THY	19	BOE,EAF,MAD,SAF,WAF	5
3	17212357	17214063	1706	Both	5.49	AND,GAL,GOG,MEN,MLY,MTB,WYG	7	EAF,MAD,SAF	3
3	17272059	17273076	1017	Loss	2.2	ABR,GAL,GOG,MTB	4	EAF,SAF	2
3	17827440	17828610	1170	Loss	16.48	ABR,AND,GAL,GOG,GUM,KEF,MAA,MAU,MLY,NAI,NRW,PEU,PRW,SAA,SDN,SOU,THY,WYG	18	EAF,MAD,SAF,WAF	4
3	17841871	17842700	829	Loss	6.59	BOE,GUM,KEF,LND,MLY,MSH,MTB,NAI,SDN,TAR,THY	11	BOE,EAF,SAF,WAF	4
3	17926148	17927280	1132	Loss	52.75	ABR,AND,BAW,BOE,DZD,GAL,GOG,KEF,LGW,LND,MAA,MAN,MEN,MLY,MSH,MTB,NAI,NRW,NSJ,PRW,SAA,SDN,SEA,SNJ,SOF,SOU,THY,WYG	28	BOE,EAF,MAD,SAF,WAF	5
3	18475793	18476065	272	Loss	1.1	BAW,BOE	2	BOE,SAF	2
3	19232181	19232734	553	Loss	1.65	SDN,SEA,THY	3	EAF,SAF,WAF	3
3	20048246	20050953	2707	Loss	91.21	ABR,AND,BAW,BOE,DIA,DZD,GAL,GOG,GUE,GUM,KEF,LGW,LND,MAA,MAN,MAU,MEN,MLY,MSH,MTB,NAI,NRW,NSJ,PEU,PRW,SAA,SDN,SEA,SNJ,SOF,SOU,TAR,THY,WYG	34	BOE,EAF,MAD,SAF,WAF	5
3	20974041	20977030	2989	Loss	1.1	THY	1	SAF	1
3	22380363	22382517	2154	Loss	1.1	DZD	1	SAF	1
3	22710622	22711728	1106	Loss	1.65	MLY,MSH	2	EAF,SAF	2
3	24302487	24303025	538	Loss	1.1	BAW,MAA	2	EAF,SAF	2
3	25000569	25002624	2055	Loss	3.85	ABR,NAI,SDN,TAR	4	EAF,WAF	2
3	25178466	25179479	1013	Loss	56.04	ABR,AND,BAW,BOE,DIA,DZD,GAL,GOG,GUE,GUM,KEF,LGW,LND,MAA,MAN,MEN,MLY,MSH,MTB,NAI,NSJ,PEU,PRW,SAA,SDN,SEA,SOF,SOU,TAR,THY,WYG	31	BOE,EAF,MAD,SAF,WAF	5
3	25213129	25213967	838	Loss	3.3	GAL,MAA,NSJ,SEA	4	EAF,SAF	2
3	25679281	25679733	452	Gain	1.65	GOG,KEF,WYG	3	EAF	1
3	26100394	26101147	753	Loss	1.1	MSH	1	SAF	1
3	27200859	27201462	603	Loss	4.95	DZD,LND,MAA,MAN,SDN,SEA,THY	7	EAF,SAF,WAF	3
3	29786247	29786643	396	Loss	1.1	NSJ,THY	2	SAF	1
3	30281533	30284050	2517	Loss	52.75	ABR,AND,BAW,BOE,DZD,GAL,GOG,GUE,GUM,KEF,LGW,LND,MAA,MAN,MAU,MEN,MLY,MSH,MTB,NAI,NSJ,PEU,PRW,SAA,SDN,SEA,SOF,SOU,THY,WYG	30	BOE,EAF,MAD,SAF,WAF	5
3	30474109	30474888	779	Loss	1.65	GOG,PEU,SDN	3	EAF,WAF	2
3	30714392	30715103	711	Loss	24.18	DIA,DZD,GAL,GOG,GUM,KEF,LGW,LND,MAA,MEN,MLY,MTB,NRW,PRW,SDN,SEA,SOF,SOU,THY,WYG	20	EAF,MAD,SAF,WAF	4
3	31249299	31250135	836	Loss	18.13	ABR,AND,BOE,GAL,GOG,GUE,GUM,KEF,LND,MEN,MLY,MTB,NAI,NRW,NSJ,SAA,SDN,SEA,SOU	19	BOE,EAF,MAD,SAF,WAF	5
3	31324520	31325901	1381	Loss	1.65	KEF,PRW,SOU	3	EAF,MAD	2
3	31973699	31975910	2211	Loss	6.59	GOG,MAA,MAN,NSJ,SAA,SEA,THY,WYG	8	EAF,SAF	2
3	32086562	32087092	530	Loss	19.23	BOE,DZD,GAL,GUE,GUM,KEF,LGW,MAA,MAN,MLY,MSH,MTB,NSJ,PRW,SDN,SEA,SOU,TAR,THY,WYG	20	BOE,EAF,MAD,SAF,WAF	5
3	34629632	34632746	3114	Loss	14.84	ABR,AND,BOE,GAL,GUE,KEF,MEN,MLY,PRW,SOF,SOU	11	BOE,EAF,MAD,WAF	4
3	34693510	34695823	2313	Both	1.1	SAA	1	EAF	1
3	35187308	35188213	905	Gain	6.04	GAL,GOG,GUM,KEF,MAA,MLY,NSJ	7	EAF,SAF	2
3	35277011	35278199	1188	Loss	8.79	AND,BOE,DZD,KEF,LGW,MAN,MEN,SDN,SEA,SOU,THY	11	BOE,EAF,MAD,SAF,WAF	5
3	35494677	35495864	1187	Loss	18.13	ABR,DIA,GOG,GUM,KEF,MAA,MEN,MLY,NSJ,PRW,SEA,SOF,SOU,THY,WYG	15	EAF,MAD,SAF	3
3	35557501	35559007	1506	Loss	1.65	PRW,SAA,WYG	3	EAF	1
3	35569483	35570306	823	Both	12.64	BAW,DZD,GAL,GOG,LGW,LND,MAA,MAN,MLY,MSH,NSJ,PRW,SEA,THY,WYG	15	EAF,SAF	2
3	35701587	35703799	2212	Loss	78.02	ABR,AND,BAW,BOE,DIA,DZD,GAL,GOG,GUE,GUM,KEF,LGW,LND,MAA,MAN,MAU,MEN,MLY,MSH,MTB,NAI,NRW,NSJ,PRW,SAA,SDN,SEA,SOF,SOU,TAR,THY,WYG	32	BOE,EAF,MAD,SAF,WAF	5
3	35859180	35865981	6801	Loss	1.1	GUE,SDN	2	WAF	1
3	36131380	36132356	976	Gain	1.1	ABR	1	EAF	1
3	36993257	36994097	840	Loss	29.12	ABR,BAW,BOE,GAL,GOG,GUE,GUM,KEF,LGW,LND,MAA,MAN,MLY,MSH,MTB,NSJ,PEU,PRW,SDN,SEA,SOU,THY,WYG	23	BOE,EAF,MAD,SAF,WAF	5
3	38104548	38105949	1401	Loss	47.8	ABR,AND,BAW,BOE,DIA,DZD,GAL,GOG,GUM,KEF,LGW,LND,MAA,MAN,MEN,MLY,MSH,MTB,NAI,NSJ,PEU,PRW,SAA,SDN,SEA,SOF,SOU,THY,WYG	29	BOE,EAF,MAD,SAF,WAF	5
3	38300263	38300848	585	Loss	2.2	AND,SOF	2	MAD	1
3	39069669	39070045	376	Loss	1.1	MAA,THY	2	EAF,SAF	2
3	41315601	41316182	581	Loss	26.92	BOE,DZD,GAL,GOG,GUE,GUM,LGW,LND,MAA,MAN,MAU,MEN,MSH,MTB,NAI,NSJ,PRW,SDN,SEA,SOU,TAR,THY,WYG	23	BOE,EAF,MAD,SAF,WAF	5
3	42284490	42285342	852	Loss	6.59	AND,DIA,GUM,MEN,MSH,PEU,SOF,SOU	8	EAF,MAD,SAF,WAF	4
3	42834988	42836615	1627	Loss	10.44	AND,DIA,MEN,MTB,SOF,SOU	6	MAD,SAF	2
3	44062053	44064032	1979	Loss	17.03	ABR,AND,BOE,GOG,GUM,LND,MAA,MAN,MLY,MSH,MTB,NRW,NSJ,PEU,PRW,SAA,SDN,SOU,TAR,THY,WYG	21	BOE,EAF,MAD,SAF,WAF	5
3	44223033	44223721	688	Loss	40.66	ABR,BAW,BOE,DIA,DZD,GAL,GOG,GUM,KEF,LGW,LND,MAA,MAN,MEN,MLY,MTB,NRW,NSJ,PEU,PRW,SAA,SEA,SOF,SOU,TAR,THY,WYG	27	BOE,EAF,MAD,SAF,WAF	5
3	45105437	45105779	342	Loss	1.1	MAA,THY	2	EAF,SAF	2
3	45171010	45171757	747	Loss	25.27	ABR,AND,BAW,BOE,DIA,DZD,GAL,GUE,GUM,KEF,LND,MAA,MAN,MEN,MLY,MTB,NAI,PRW,SDN,SEA,SOF,SOU,TAR	23	BOE,EAF,MAD,SAF,WAF	5
3	45323043	45324447	1404	Loss	26.37	ABR,BOE,DIA,DZD,GOG,GUE,GUM,KEF,LND,MAA,MEN,MLY,MSH,MTB,NAI,NRW,NSJ,PRW,SAA,SDN,SEA,SOU,WYG	23	BOE,EAF,MAD,SAF,WAF	5
3	45623153	45623869	716	Loss	59.34	ABR,BAW,BOE,DIA,DZD,GAL,GOG,GUE,GUM,KEF,LGW,LND,MAA,MAN,MAU,MLY,MSH,MTB,NAI,NRW,NSJ,PEU,PRW,SAA,SDN,SEA,SOF,SOU,TAR,THY,WYG	31	BOE,EAF,MAD,SAF,WAF	5
3	46202102	46208432	6330	Loss	62.64	ABR,AND,BAW,BOE,DIA,DZD,GAL,GOG,GUM,KEF,LGW,LND,MAA,MAN,MEN,MLY,MSH,MTB,NAI,NRW,NSJ,PRW,SAA,SDN,SEA,SNJ,SOF,SOU,TAR,THY,WYG	31	BOE,EAF,MAD,SAF,WAF	5
3	46848088	46848819	731	Loss	1.65	BOE,MSH	2	BOE,SAF	2
3	46855867	46856668	801	Loss	1.1	NRW	1	EAF	1
3	47499886	47500517	631	Loss	33.52	BAW,DIA,DZD,GAL,GOG,GUE,GUM,KEF,LGW,LND,MAA,MAN,MEN,MLY,MSH,MTB,NAI,NSJ,PEU,PRW,SAA,SDN,SEA,SOU,THY,WYG	26	EAF,MAD,SAF,WAF	4
3	47839640	47840809	1169	Loss	69.23	ABR,AND,BAW,BOE,DIA,DZD,GAL,GOG,GUM,KEF,LGW,LND,MAA,MAN,MEN,MLY,MSH,MTB,NAI,NRW,NSJ,PEU,PRW,SAA,SEA,SOF,SOU,THY,WYG	29	BOE,EAF,MAD,SAF,WAF	5
3	48258343	48259026	683	Loss	50.55	ABR,AND,BOE,DZD,GAL,GOG,GUE,GUM,KEF,LGW,LND,MAA,MAN,MEN,MLY,MSH,MTB,NRW,NSJ,PRW,SDN,SEA,SOF,SOU,TAR,THY,WYG	27	BOE,EAF,MAD,SAF,WAF	5
3	48269394	48269760	366	Loss	2.75	BAW,MAN,NAI,SDN,THY	5	EAF,SAF,WAF	3
3	48899595	48900422	827	Loss	23.63	ABR,BAW,DZD,GOG,KEF,LGW,LND,MAA,MAN,MLY,MSH,NSJ,PRW,SEA,SNJ,TAR,THY,WYG	18	EAF,SAF,WAF	3
3	49025207	49025969	762	Loss	9.89	ABR,GAL,GUM,KEF,MAA,MTB,NAI,PRW,SDN,TAR,WYG	11	EAF,SAF,WAF	3
3	49660536	49661378	842	Loss	1.1	MAN,WYG	2	EAF	1
3	49980379	49980745	366	Loss	1.1	GOG,SEA	2	EAF	1
3	50231017	50235520	4503	Loss	52.75	ABR,BAW,BOE,DIA,DZD,GAL,GOG,GUM,KEF,LGW,LND,MAA,MAN,MEN,MLY,MSH,MTB,NAI,NRW,NSJ,PEU,PRW,SAA,SDN,SEA,SOF,SOU,THY,WYG	29	BOE,EAF,MAD,SAF,WAF	5
3	51475806	51477409	1603	Loss	82.97	ABR,AND,BAW,BOE,DIA,DZD,GAL,GOG,GUE,GUM,KEF,LGW,LND,MAA,MAN,MAU,MEN,MLY,MSH,MTB,NAI,NRW,NSJ,PEU,PRW,SAA,SDN,SEA,SOF,SOU,TAR,THY,WYG	33	BOE,EAF,MAD,SAF,WAF	5
3	51608290	51609733	1443	Loss	28.02	ABR,AND,BOE,DIA,DZD,GOG,GUM,LGW,LND,MAA,MAN,MEN,MSH,MTB,NSJ,PRW,SEA,SOF,SOU,THY,WYG	21	BOE,EAF,MAD,SAF	4
3	51616998	51618417	1419	Loss	85.16	ABR,AND,BAW,BOE,DIA,DZD,GAL,GOG,GUE,GUM,KEF,LGW,LND,MAA,MAN,MAU,MEN,MLY,MSH,MTB,NAI,NRW,NSJ,PEU,PRW,SAA,SDN,SEA,SNJ,SOF,SOU,TAR,THY,WYG	34	BOE,EAF,MAD,SAF,WAF	5
3	51898127	51898989	862	Loss	3.3	DZD,LND,MAA,MLY,NSJ,THY	6	EAF,SAF	2
3	51906254	51907022	768	Loss	1.65	LND,NSJ,SEA	3	EAF,SAF	2
3	52522394	52524843	2449	Loss	2.2	ABR,MAA,WYG	3	EAF	1
3	52679778	52680969	1191	Loss	1.65	MAA,NSJ,WYG	3	EAF,SAF	2
3	53551019	53552011	992	Loss	1.1	KEF	1	EAF	1
3	53647756	53649251	1495	Loss	46.7	ABR,AND,BAW,BOE,DIA,DZD,GAL,GOG,GUE,KEF,LND,MAA,MAN,MEN,MLY,MSH,MTB,NAI,NRW,NSJ,PEU,PRW,SDN,SEA,SOF,SOU,TAR,THY,WYG	29	BOE,EAF,MAD,SAF,WAF	5
3	53687255	53689798	2543	Loss	53.85	ABR,AND,BAW,BOE,DIA,DZD,GAL,GOG,GUE,GUM,KEF,LGW,LND,MAA,MAN,MEN,MLY,MSH,MTB,NAI,NRW,NSJ,PEU,PRW,SAA,SDN,SEA,SOF,SOU,TAR,THY,WYG	32	BOE,EAF,MAD,SAF,WAF	5
3	53737373	53738447	1074	Loss	58.24	ABR,AND,BAW,BOE,DIA,DZD,GAL,GOG,GUE,GUM,KEF,LGW,LND,MAA,MAN,MAU,MEN,MLY,MTB,NAI,NRW,NSJ,PEU,PRW,SAA,SDN,SEA,SOF,SOU,TAR,THY,WYG	32	BOE,EAF,MAD,SAF,WAF	5
3	54678771	54679155	384	Loss	3.85	GOG,MAA,MAN,SEA,TAR,THY	6	EAF,SAF,WAF	3
3	54737087	54741767	4680	Loss	43.41	BAW,BOE,DIA,DZD,GAL,GOG,GUE,GUM,KEF,LGW,LND,MAA,MAN,MEN,MLY,MSH,MTB,NAI,NSJ,PEU,PRW,SDN,SEA,SOF,SOU,THY,WYG	27	BOE,EAF,MAD,SAF,WAF	5
3	54821457	54822385	928	Loss	52.75	ABR,AND,BAW,BOE,DIA,DZD,GAL,GOG,GUE,GUM,KEF,LGW,LND,MAA,MAN,MEN,MLY,MSH,MTB,NAI,NRW,NSJ,PRW,SAA,SDN,SEA,SOF,SOU,TAR,THY,WYG	31	BOE,EAF,MAD,SAF,WAF	5
3	54926823	54928827	2004	Loss	5.49	ABR,AND,BOE,NAI,SEA,TAR	6	BOE,EAF,MAD,WAF	4
3	55380213	55381608	1395	Loss	1.65	MLY,MSH	2	EAF,SAF	2
3	55530189	55530719	530	Gain	19.78	ABR,AND,BAW,BOE,DZD,GOG,GUM,LND,MAA,MAN,MEN,MLY,MSH,MTB,NAI,NSJ,PRW,SDN,SEA,SNJ,SOF,SOU,THY	23	BOE,EAF,MAD,SAF,WAF	5
3	55546289	55546825	536	Loss	1.1	BOE,SEA	2	BOE,EAF	2
3	55592389	55593675	1286	Loss	86.26	ABR,AND,BAW,BOE,DIA,DZD,GAL,GOG,GUE,GUM,KEF,LGW,LND,MAA,MAN,MAU,MEN,MLY,MSH,MTB,NAI,NRW,NSJ,PEU,PRW,SAA,SDN,SEA,SNJ,SOF,SOU,TAR,THY,WYG	34	BOE,EAF,MAD,SAF,WAF	5
3	56025585	56026845	1260	Loss	30.22	ABR,BOE,DIA,GAL,GOG,GUE,GUM,KEF,LGW,LND,MAA,MAN,MEN,MLY,NAI,NSJ,PRW,SAA,SDN,SEA,SOF,SOU,WYG	23	BOE,EAF,MAD,SAF,WAF	5
3	56389903	56390535	632	Loss	10.99	BAW,BOE,GUM,MAA,MAN,MLY,MTB,NAI,NSJ,PEU,SDN,THY,WYG	13	BOE,EAF,SAF,WAF	4
3	56463285	56463946	661	Loss	3.3	GUM,PRW,SEA,THY,WYG	5	EAF,SAF	2
3	56506394	56507411	1017	Loss	2.2	GUM,MSH,NRW	3	EAF,SAF	2
3	56840139	56847015	6876	Gain	2.2	DIA,MEN,SOF	3	MAD	1
3	56921555	56922989	1434	Loss	44.51	ABR,AND,BAW,BOE,DIA,DZD,GAL,GOG,GUM,KEF,LGW,LND,MAA,MAN,MEN,MLY,MSH,MTB,NAI,NSJ,PRW,SDN,SEA,SOF,SOU,THY,WYG	27	BOE,EAF,MAD,SAF,WAF	5
3	57378441	57378907	466	Loss	8.79	BAW,DZD,GOG,LND,MAA,MEN,PEU,SDN,SEA,TAR,THY	11	EAF,MAD,SAF,WAF	4
3	58097944	58098600	656	Loss	2.2	MAA,MEN,PRW,WYG	4	EAF,MAD	2
3	58201320	58202517	1197	Loss	41.76	ABR,AND,BOE,DZD,GAL,GOG,GUE,GUM,KEF,LGW,LND,MAA,MAN,MLY,MSH,MTB,NAI,NSJ,PEU,PRW,SAA,SDN,SEA,SOF,SOU,TAR,THY,WYG	28	BOE,EAF,MAD,SAF,WAF	5
3	58803112	58803686	574	Loss	14.84	BAW,BOE,DIA,DZD,GAL,GOG,GUE,LGW,LND,MAN,MLY,NSJ,PRW,SDN,SEA,SOU,TAR,THY	18	BOE,EAF,MAD,SAF,WAF	5
3	59064065	59065105	1040	Loss	34.07	AND,BAW,BOE,DIA,GAL,GOG,GUE,GUM,KEF,LGW,LND,MAA,MLY,MTB,NSJ,PRW,SDN,SEA,SOF,SOU,THY,WYG	22	BOE,EAF,MAD,SAF,WAF	5
3	59298754	59299842	1088	Loss	31.87	ABR,BAW,BOE,DIA,DZD,GAL,GOG,GUM,KEF,LGW,LND,MAA,MEN,MLY,MSH,MTB,NSJ,PRW,SAA,SDN,SEA,SOF,SOU,THY,WYG	25	BOE,EAF,MAD,SAF,WAF	5
3	59305690	59307353	1663	Gain	10.99	GAL,GOG,GUE,KEF,LND,MAN,NAI,NRW,NSJ,PRW,SDN,SEA,WYG	13	EAF,SAF,WAF	3
3	59554524	59555971	1447	Loss	33.52	ABR,BAW,BOE,DIA,DZD,GAL,GOG,GUM,KEF,LGW,LND,MAA,MAN,MLY,MSH,MTB,NAI,NRW,NSJ,PRW,SAA,SDN,SEA,SOF,SOU,THY,WYG	27	BOE,EAF,MAD,SAF,WAF	5
3	59573215	59580394	7179	Loss	7.69	BAW,GOG,GUE,LND,MAN,MTB,SAA,SEA,THY,WYG	10	EAF,SAF,WAF	3
3	60758309	60759037	728	Loss	17.03	AND,BAW,DZD,GOG,KEF,LGW,LND,MAA,MAN,MLY,MTB,NAI,NSJ,PRW,SAA,SEA,THY,WYG	18	EAF,MAD,SAF,WAF	4
3	61145308	61145912	604	Loss	2.75	LND,MAU,MSH,WYG	4	EAF,SAF,WAF	3
3	61491174	61491959	785	Loss	2.2	GUM,LND,PRW,THY	4	EAF,SAF	2
3	62090235	62090900	665	Loss	6.59	GOG,GUM,NAI,NSJ,SDN,SEA,SOF,TAR,WYG	9	EAF,MAD,SAF,WAF	4
3	62138481	62139714	1233	Loss	1.65	GOG,NRW,SOU	3	EAF,MAD	2
3	62450559	62451142	583	Loss	19.78	ABR,BAW,BOE,DZD,GAL,GOG,GUE,GUM,KEF,LGW,LND,MAA,MLY,NAI,NSJ,PRW,SAA,SDN,SEA,SOU,TAR,THY,WYG	23	BOE,EAF,MAD,SAF,WAF	5
3	62455271	62456170	899	Loss	25.82	AND,BAW,DZD,GAL,GOG,GUM,LGW,LND,MAA,MAN,MEN,MSH,MTB,NSJ,PRW,SEA,SOF,SOU,THY	19	EAF,MAD,SAF	3
3	62841298	62841924	626	Loss	14.29	ABR,BAW,BOE,DIA,DZD,LND,MAA,MAN,MEN,NRW,PRW,SAA,SDN,SEA,SOF,THY,WYG	17	BOE,EAF,MAD,SAF,WAF	5
3	63066165	63067046	881	Loss	16.48	ABR,AND,BAW,BOE,DIA,GOG,GUE,GUM,MAA,MEN,MLY,MTB,NAI,NSJ,PRW,SEA,SOF,SOU,TAR,WYG	20	BOE,EAF,MAD,SAF,WAF	5
3	63531395	63531701	306	Loss	1.65	LND,MAA,MAN	3	EAF	1
3	63655121	63655754	633	Loss	1.1	LND,MSH	2	EAF,SAF	2
3	66239873	66240463	590	Loss	1.1	GOG	1	EAF	1
3	66281044	66310617	29573	Both	63.74	ABR,AND,BOE,DIA,DZD,GAL,GOG,GUE,GUM,KEF,LGW,LND,MAA,MAN,MEN,MLY,MSH,MTB,NAI,NRW,NSJ,PEU,PRW,SAA,SDN,SEA,SNJ,SOF,SOU,TAR,THY,WYG	32	BOE,EAF,MAD,SAF,WAF	5
3	66352376	66357915	5539	Gain	12.09	BOE,DZD,LND,MAN,MTB,NAI,NSJ,SDN,SEA,SOF,SOU,TAR,THY	13	BOE,EAF,MAD,SAF,WAF	5
3	66399385	66400429	1044	Loss	7.69	BOE,DZD,GOG,GUE,GUM,MAU,PEU,SDN,TAR,THY	10	BOE,EAF,SAF,WAF	4
3	66416771	66417234	463	Loss	9.89	ABR,AND,BOE,DZD,GAL,GOG,GUM,LGW,NAI,PEU,SDN,SOU,TAR,THY	14	BOE,EAF,MAD,SAF,WAF	5
3	66440618	66442154	1536	Loss	7.69	BOE,DZD,GOG,GUM,LGW,PEU,SDN,SOU	8	BOE,EAF,MAD,SAF,WAF	5
3	66455195	66456940	1745	Loss	42.31	ABR,AND,BAW,BOE,DIA,DZD,GAL,GOG,GUE,GUM,KEF,LGW,LND,MAA,MAN,MEN,MLY,MTB,NAI,NRW,NSJ,PEU,PRW,SDN,SEA,SNJ,SOF,SOU,TAR,THY,WYG	31	BOE,EAF,MAD,SAF,WAF	5
3	66467333	66470663	3330	Loss	8.79	BAW,DZD,KEF,MAA,SAA,SDN,SEA,SOU,THY,WYG	10	EAF,MAD,SAF,WAF	4
3	66471698	66479700	8002	Loss	1.1	SDN,THY	2	SAF,WAF	2
3	66489412	66696562	207150	Both	93.96	ABR,AND,BAW,BOE,DIA,DZD,GAL,GOG,GUE,GUM,KEF,LGW,LND,MAA,MAN,MAU,MEN,MLY,MSH,MTB,NAI,NRW,NSJ,PEU,PRW,SAA,SDN,SEA,SNJ,SOF,SOU,TAR,THY,WYG	34	BOE,EAF,MAD,SAF,WAF	5
3	66713175	66714607	1432	Both	14.84	AND,DIA,DZD,GAL,GOG,GUE,GUM,LGW,LND,MAA,MSH,MTB,NRW,PEU,SDN,SOU,TAR,THY	18	EAF,MAD,SAF,WAF	4
3	66750288	66752484	2196	Loss	1.65	GOG,SDN	2	EAF,WAF	2
3	66771106	66771622	516	Loss	1.65	DZD,GUM,THY	3	EAF,SAF	2
3	66783047	66784375	1328	Loss	9.34	KEF,LGW,LND,MEN,NAI,NSJ,SDN,SEA,THY	9	EAF,MAD,SAF,WAF	4
3	66857255	66858100	845	Loss	2.75	MLY,SAA	2	EAF	1
3	67555398	67563200	7802	Loss	34.07	ABR,AND,BOE,DIA,DZD,GAL,GOG,GUE,GUM,KEF,LGW,LND,MAA,MAN,MEN,MLY,MSH,MTB,NAI,NRW,NSJ,PRW,SAA,SDN,SEA,SOF,SOU,THY,WYG	29	BOE,EAF,MAD,SAF,WAF	5
3	67831474	67832041	567	Loss	1.65	DZD,NAI,SDN	3	SAF,WAF	2
3	68149775	68150118	343	Loss	3.85	BOE,SDN,TAR,THY	4	BOE,SAF,WAF	3
3	68407751	68407963	212	Loss	1.1	SDN,THY	2	SAF,WAF	2
3	68645898	68647546	1648	Loss	21.43	ABR,BAW,BOE,DZD,GOG,GUM,KEF,LGW,MAA,MAN,MEN,MLY,NAI,NSJ,SEA,SOF,THY,WYG	18	BOE,EAF,MAD,SAF,WAF	5
3	71483832	71484622	790	Loss	1.1	MLY,SAA	2	EAF	1
3	71632872	71634282	1410	Gain	7.14	ABR,BOE,LGW,MAU,MLY,NAI,SEA,SOU,TAR,THY	10	BOE,EAF,MAD,SAF,WAF	5
3	72200906	72202631	1725	Loss	22.53	ABR,AND,BOE,DIA,GAL,GOG,GUE,GUM,KEF,MAA,MEN,MLY,MSH,MTB,NAI,NRW,NSJ,SAA,SEA,SOF,SOU,THY,WYG	23	BOE,EAF,MAD,SAF,WAF	5
3	72468111	72468630	519	Loss	1.1	GUM,MAN	2	EAF	1
3	72894398	72895174	776	Loss	1.1	GUE,MLY	2	EAF,WAF	2
3	72953743	72954136	393	Loss	6.59	DZD,GOG,MAA,MAN,SDN,SEA,TAR,THY,WYG	9	EAF,SAF,WAF	3
3	73325139	73325850	711	Loss	5.49	BAW,BOE,GOG,GUM,KEF,MAA,PRW,SOU	8	BOE,EAF,MAD,SAF	4
3	73333239	73334544	1305	Loss	4.95	BAW,GUM,KEF,MAA,MAU,MSH,THY,WYG	8	EAF,SAF,WAF	3
3	73591485	73592708	1223	Loss	10.99	DZD,GAL,LGW,LND,MAA,MAN,MSH,MTB,NAI,NSJ,SEA,THY,WYG	13	EAF,SAF,WAF	3
3	76204384	76206252	1868	Loss	2.75	AND,MAA,SOU,WYG	4	EAF,MAD	2
3	76689259	76692685	3426	Loss	78.02	ABR,AND,BAW,BOE,DIA,DZD,GAL,GOG,GUE,GUM,KEF,LGW,LND,MAA,MAN,MEN,MLY,MSH,MTB,NAI,NSJ,PRW,SAA,SDN,SEA,SOF,SOU,TAR,THY,WYG	30	BOE,EAF,MAD,SAF,WAF	5
3	76703816	76705103	1287	Loss	48.35	ABR,AND,BAW,BOE,DZD,GAL,GOG,GUE,GUM,KEF,LGW,LND,MAA,MAN,MEN,MLY,MSH,MTB,NAI,NSJ,PRW,SAA,SDN,SEA,SOF,SOU,THY,WYG	28	BOE,EAF,MAD,SAF,WAF	5
3	76755103	76757379	2276	Loss	6.04	GAL,LGW,LND,MLY,MSH,PRW,SAA,SEA,THY,WYG	10	EAF,SAF	2
3	78647219	78648313	1094	Loss	62.64	ABR,AND,BAW,BOE,DZD,GAL,GOG,GUE,GUM,KEF,LGW,LND,MAA,MAN,MEN,MLY,MSH,MTB,NAI,NRW,NSJ,PEU,PRW,SAA,SDN,SEA,SOF,SOU,TAR,THY,WYG	31	BOE,EAF,MAD,SAF,WAF	5
3	78746141	78746477	336	Loss	1.1	SEA,THY	2	EAF,SAF	2
3	78873242	78873731	489	Loss	1.1	GOG,SDN	2	EAF,WAF	2
3	79177378	79180631	3253	Loss	19.78	AND,BOE,DZD,GAL,GOG,GUM,KEF,LGW,MAA,MEN,MLY,MSH,MTB,NAI,NSJ,SAA,SOF,SOU,WYG	19	BOE,EAF,MAD,SAF,WAF	5
3	79317298	79317950	652	Loss	7.69	AND,BOE,GAL,LGW,MEN,MLY,SOF,SOU,THY	9	BOE,EAF,MAD,SAF	4
3	79352439	79353720	1281	Loss	75.82	ABR,AND,BAW,BOE,DIA,DZD,GAL,GOG,GUE,GUM,KEF,LGW,LND,MAA,MAN,MEN,MLY,MSH,MTB,NAI,NSJ,PEU,PRW,SAA,SDN,SEA,SNJ,SOF,SOU,TAR,THY,WYG	32	BOE,EAF,MAD,SAF,WAF	5
3	79468316	79471120	2804	Loss	1.65	GOG,GUM,KEF	3	EAF	1
3	79661674	79663707	2033	Loss	1.1	LGW	1	SAF	1
3	79664831	79666794	1963	Loss	1.1	DZD,LGW	2	SAF	1
3	79773299	79776538	3239	Loss	53.85	ABR,AND,BAW,BOE,DIA,DZD,GAL,GOG,GUE,GUM,KEF,LGW,LND,MAA,MAN,MEN,MLY,MSH,MTB,NAI,NRW,NSJ,PEU,PRW,SAA,SDN,SEA,SOF,SOU,TAR,THY,WYG	32	BOE,EAF,MAD,SAF,WAF	5
3	79889015	79889458	443	Loss	10.99	DZD,GOG,GUM,LGW,MAA,MAN,MAU,SDN,TAR,THY	10	EAF,SAF,WAF	3
3	80184050	80185938	1888	Loss	4.4	MAA,NAI,PEU,PRW,SEA,WYG	6	EAF,WAF	2
3	80274484	80276070	1586	Loss	10.44	ABR,AND,GAL,GOG,GUM,LND,MLY,MSH,NAI,SAA,SDN,SOU	12	EAF,MAD,SAF,WAF	4
3	80594862	80596597	1735	Loss	2.2	BAW,DZD,SEA,THY	4	EAF,SAF	2
3	80783767	80850750	66983	Loss	18.13	ABR,AND,BAW,BOE,DIA,DZD,GAL,GOG,GUM,LGW,LND,MAA,MEN,MTB,PRW,SEA,SOF,SOU,THY,WYG	20	BOE,EAF,MAD,SAF	4
3	81140986	81173102	32116	Loss	2.2	ABR,GOG,GUM,MAA	4	EAF	1
3	81490529	81491702	1173	Loss	1.1	MTB,NRW	2	EAF,SAF	2
3	81669863	81670510	647	Loss	23.63	AND,BAW,BOE,DZD,GAL,GOG,GUM,KEF,LGW,LND,MAA,MAN,MEN,MLY,MSH,MTB,NSJ,PRW,SDN,SEA,SOU,THY	22	BOE,EAF,MAD,SAF,WAF	5
3	81712997	81715736	2739	Loss	9.34	BAW,DIA,DZD,GAL,GOG,GUM,LGW,MAA,PRW,SEA,SOF	11	EAF,MAD,SAF	3
3	82218898	82219629	731	Loss	21.98	ABR,BAW,DIA,GOG,LND,MAA,MAN,MEN,MLY,MSH,NSJ,SEA,SOF,SOU,THY,WYG	16	EAF,MAD,SAF	3
3	82687828	82689130	1302	Loss	40.66	ABR,AND,BAW,BOE,DZD,GAL,GOG,GUE,GUM,KEF,LGW,LND,MAA,MAN,MEN,MLY,MSH,NAI,NRW,NSJ,PRW,SAA,SDN,SEA,SOF,SOU,TAR,THY,WYG	29	BOE,EAF,MAD,SAF,WAF	5
3	82705273	82705694	421	Loss	2.2	DZD,MAA,MAN,THY	4	EAF,SAF	2
3	82806209	82806529	320	Loss	1.1	GOG,SEA	2	EAF	1
3	82822702	82823024	322	Loss	1.1	GOG,THY	2	EAF,SAF	2
3	83471987	83473310	1323	Loss	62.09	ABR,AND,BAW,BOE,DIA,DZD,GAL,GOG,GUE,GUM,KEF,LGW,LND,MAA,MAN,MEN,MLY,MSH,MTB,NAI,NSJ,PEU,PRW,SAA,SDN,SEA,SNJ,SOF,SOU,THY,WYG	31	BOE,EAF,MAD,SAF,WAF	5
3	84213120	84214464	1344	Loss	45.6	ABR,AND,BOE,DIA,DZD,GAL,GOG,GUE,GUM,KEF,LGW,LND,MAA,MAN,MAU,MEN,MLY,NAI,NRW,NSJ,PRW,SDN,SEA,SOF,SOU,TAR,THY,WYG	28	BOE,EAF,MAD,SAF,WAF	5
3	84648926	84650149	1223	Loss	1.1	SAA	1	EAF	1
3	84893195	84895137	1942	Loss	1.1	GAL,PRW	2	EAF	1
3	84983230	84983731	501	Gain	31.32	AND,BAW,BOE,DZD,GAL,GOG,GUM,KEF,LGW,LND,MAN,MAU,MEN,MSH,NAI,NSJ,SAA,SEA,SOF,SOU,THY,WYG	22	BOE,EAF,MAD,SAF,WAF	5
3	85420231	85420870	639	Loss	2.75	GUM,LGW,NRW,NSJ,SEA	5	EAF,SAF	2
3	85889690	85891252	1562	Loss	1.1	NSJ,SDN	2	SAF,WAF	2
3	86785185	86793118	7933	Loss	4.95	BOE,GAL,GUE,MTB,SEA,WYG	6	BOE,EAF,SAF,WAF	4
3	88278371	88295278	16907	Loss	21.43	ABR,BAW,DZD,GOG,GUM,KEF,LGW,MAA,MAN,MEN,MLY,MSH,MTB,NAI,NRW,NSJ,SDN,SEA,SOF,SOU,TAR,THY,WYG	23	EAF,MAD,SAF,WAF	4
3	88296779	88305972	9193	Loss	7.69	BAW,DZD,GOG,KEF,LGW,LND,MAA,MEN,NAI,SEA,SOU,THY	12	EAF,MAD,SAF,WAF	4
3	88454021	88461689	7668	Loss	90.66	ABR,AND,BAW,BOE,DIA,DZD,GAL,GOG,GUE,GUM,KEF,LGW,LND,MAA,MAN,MAU,MEN,MLY,MSH,MTB,NAI,NRW,NSJ,PEU,PRW,SAA,SDN,SEA,SNJ,SOF,SOU,TAR,THY,WYG	34	BOE,EAF,MAD,SAF,WAF	5
3	88500801	88501241	440	Loss	1.1	LND	1	EAF	1
3	88544494	88552253	7759	Loss	43.96	ABR,AND,BAW,BOE,DIA,DZD,GAL,GOG,GUE,GUM,KEF,LGW,LND,MAA,MAN,MAU,MEN,MLY,MSH,MTB,NAI,NSJ,PRW,SAA,SEA,SOF,SOU,TAR,THY,WYG	30	BOE,EAF,MAD,SAF,WAF	5
3	88554654	88588145	33491	Loss	1.1	MAA,WYG	2	EAF	1
3	88738075	88738629	554	Loss	1.65	BOE,DZD,NRW	3	BOE,EAF,SAF	3
3	88743671	88745718	2047	Loss	1.65	LND,NRW	2	EAF	1
3	89382469	89383913	1444	Loss	1.65	AND,SAA	2	EAF,MAD	2
3	89747473	89756825	9352	Loss	4.4	GUE,KEF,NAI,SDN,THY	5	EAF,SAF,WAF	3
3	90172661	90173288	627	Loss	1.1	BOE,MLY	2	BOE,EAF	2
3	93363661	93364229	568	Loss	5.49	GUE,MTB,PEU,SDN,SEA,TAR	6	EAF,SAF,WAF	3
3	93475913	93476690	777	Loss	15.93	ABR,AND,BAW,BOE,DZD,GAL,GOG,GUM,KEF,LGW,MAA,MLY,NRW,NSJ,PRW,SEA,SOU,THY,WYG	19	BOE,EAF,MAD,SAF	4
3	94224180	94225342	1162	Loss	3.85	DZD,GOG,MAA,MSH,SEA,WYG	6	EAF,SAF	2
3	95751179	95752253	1074	Loss	1.1	GOG,THY	2	EAF,SAF	2
3	96406024	96408648	2624	Loss	2.2	MAA,PRW,WYG	3	EAF	1
3	97559939	97561317	1378	Loss	3.85	DIA,DZD,MAN,MSH,NRW,PRW,SOF	7	EAF,MAD,SAF	3
3	97943212	97944497	1285	Loss	14.84	AND,DZD,GOG,KEF,MAA,MEN,MLY,MTB,SDN,SEA,SNJ,SOU,WYG	13	EAF,MAD,SAF,WAF	4
3	98164383	98165724	1341	Loss	4.4	ABR,BOE,DIA,GOG,GUE,MLY,NAI,SOF	8	BOE,EAF,MAD,WAF	4
3	98413604	98413976	372	Loss	3.3	GOG,MAA,SDN,TAR	4	EAF,WAF	2
3	98575723	98576154	431	Loss	15.93	AND,BOE,GAL,GOG,KEF,MAA,MAN,MAU,MEN,MLY,NSJ,SDN,SEA,SOF,SOU,TAR,THY	17	BOE,EAF,MAD,SAF,WAF	5
3	98611405	98612503	1098	Loss	1.1	KEF,NSJ	2	EAF,SAF	2
3	98870402	98870851	449	Loss	1.65	GOG,SDN,SEA	3	EAF,WAF	2
3	102751060	102751446	386	Loss	5.49	BAW,GOG,MAU,NSJ,PEU,SDN,TAR	7	EAF,SAF,WAF	3
3	102788110	102788971	861	Loss	73.63	ABR,AND,BAW,BOE,DIA,DZD,GAL,GOG,GUE,GUM,KEF,LGW,LND,MAA,MAN,MAU,MEN,MLY,MSH,MTB,NAI,NRW,NSJ,PRW,SAA,SDN,SEA,SOF,SOU,THY,WYG	31	BOE,EAF,MAD,SAF,WAF	5
3	103284185	103284610	425	Loss	1.1	GOG,MAA	2	EAF	1
3	104350419	104351238	819	Loss	1.65	ABR,GUM,KEF	3	EAF	1
3	105120778	105121337	559	Gain	1.1	GUE,NRW	2	EAF,WAF	2
3	105688547	105689709	1162	Loss	2.75	DIA,LND,MTB,SOF	4	EAF,MAD,SAF	3
3	106661451	106665239	3788	Loss	1.1	MAN,SEA	2	EAF	1
3	106684956	106687734	2778	Loss	7.14	BAW,GOG,LND,MAA,MAN,MTB,PEU,SDN,SEA,THY	10	EAF,SAF,WAF	3
3	106694616	106696340	1724	Loss	49.45	ABR,AND,BAW,BOE,DZD,GAL,GOG,GUE,GUM,KEF,LGW,LND,MAA,MAN,MEN,MLY,MSH,MTB,NAI,NSJ,PRW,SAA,SDN,SEA,SOF,SOU,TAR,THY,WYG	29	BOE,EAF,MAD,SAF,WAF	5
3	106843426	106844787	1361	Loss	1.65	LND,MAA,MAN	3	EAF	1
3	107000803	107001423	620	Loss	10.99	BAW,BOE,DZD,KEF,LGW,LND,MTB,NAI,NSJ,SDN,SEA,SOF,SOU,THY	14	BOE,EAF,MAD,SAF,WAF	5
3	107111321	107112062	741	Loss	23.63	ABR,DZD,GAL,GOG,GUM,KEF,MAA,MAN,MSH,NAI,NSJ,PEU,PRW,SEA,SNJ,WYG	16	EAF,SAF,WAF	3
3	107958999	107960486	1487	Loss	2.2	GOG,KEF,SEA	3	EAF	1
3	108169971	108206250	36279	Both	13.74	GAL,GUM,KEF,LGW,LND,MAA,MAN,MLY,NAI,NRW,NSJ,PRW,SDN,SEA,WYG	15	EAF,SAF,WAF	3
3	108701918	108702505	587	Loss	31.32	ABR,BAW,BOE,DIA,DZD,GAL,GOG,GUM,KEF,LGW,LND,MAA,MAN,MEN,MLY,MSH,NAI,NSJ,PRW,SDN,SEA,SOU,TAR,THY,WYG	25	BOE,EAF,MAD,SAF,WAF	5
3	109287430	109288665	1235	Loss	6.04	GAL,GUM,MAA,PRW,SDN,WYG	6	EAF,WAF	2
3	109808244	109809760	1516	Loss	58.79	ABR,AND,BAW,BOE,DIA,DZD,GAL,GOG,GUE,GUM,KEF,LGW,LND,MAA,MAN,MEN,MLY,MSH,MTB,NAI,NSJ,PEU,PRW,SAA,SDN,SEA,SOF,SOU,THY,WYG	30	BOE,EAF,MAD,SAF,WAF	5
3	110753078	110754841	1763	Loss	46.15	ABR,BAW,BOE,DZD,GAL,GOG,GUE,GUM,KEF,LND,MAA,MAN,MAU,MEN,MLY,MSH,MTB,NAI,NRW,NSJ,PEU,PRW,SAA,SDN,SEA,SOU,THY,WYG	28	BOE,EAF,MAD,SAF,WAF	5
3	111279920	111287204	7284	Loss	4.95	AND,MLY,MSH,MTB,PEU,SAA,SDN,SOU	8	EAF,MAD,SAF,WAF	4
3	111301772	111302629	857	Loss	15.38	AND,BAW,BOE,DZD,GUM,KEF,LND,MAN,MEN,MLY,MSH,NAI,NSJ,PEU,PRW,SDN,SEA,SOU,THY,WYG	20	BOE,EAF,MAD,SAF,WAF	5
3	112311275	112312308	1033	Loss	6.59	AND,BOE,GUM,MEN,MTB,SAA,SOU	7	BOE,EAF,MAD,SAF	4
3	112495890	112499032	3142	Loss	58.79	ABR,BAW,BOE,DIA,DZD,GAL,GOG,GUE,GUM,KEF,LGW,LND,MAA,MAN,MAU,MEN,MLY,MSH,MTB,NAI,NRW,NSJ,PEU,PRW,SAA,SDN,SEA,SNJ,SOU,TAR,THY,WYG	32	BOE,EAF,MAD,SAF,WAF	5
3	112958189	112961601	3412	Loss	6.04	GAL,GOG,KEF,MEN,NRW,PRW,SDN,WYG	8	EAF,MAD,WAF	3
3	113042755	113043135	380	Loss	1.1	GUE,NSJ	2	SAF,WAF	2
3	113536193	113537818	1625	Loss	13.19	BOE,DZD,GAL,GOG,GUM,KEF,LND,MAA,MAN,MLY,SDN,SEA	12	BOE,EAF,SAF,WAF	4
3	113758702	113760571	1869	Loss	1.65	GOG,NRW,NSJ	3	EAF,SAF	2
3	113828237	113828861	624	Loss	2.2	DZD,MAA,MAN,SEA	4	EAF,SAF	2
3	113860495	113861229	734	Loss	3.85	AND,GOG,KEF,MLY,SEA	5	EAF,MAD	2
3	113867326	113867926	600	Loss	53.85	ABR,AND,BOE,DIA,DZD,GAL,GOG,GUE,GUM,KEF,LGW,LND,MAA,MAN,MAU,MEN,MLY,MSH,MTB,NAI,NRW,NSJ,PEU,PRW,SDN,SEA,SOF,SOU,TAR,THY,WYG	31	BOE,EAF,MAD,SAF,WAF	5
3	114088853	114089575	722	Loss	4.4	MAA,MLY,PRW,SEA,WYG	5	EAF	1
3	114103795	114104841	1046	Loss	16.48	AND,BAW,BOE,DIA,GAL,LGW,MEN,MTB,NAI,NRW,NSJ,PRW,SDN,SEA,SOF,SOU,THY,WYG	18	BOE,EAF,MAD,SAF,WAF	5
3	114175454	114177190	1736	Loss	3.3	BOE,GAL,KEF,SDN	4	BOE,EAF,WAF	3
3	114885410	114886382	972	Loss	57.14	ABR,AND,BAW,BOE,DIA,DZD,GAL,GOG,GUE,GUM,KEF,LGW,LND,MAA,MAN,MAU,MEN,MLY,MSH,MTB,NAI,NRW,NSJ,PRW,SAA,SDN,SEA,SNJ,SOF,SOU,TAR,THY,WYG	33	BOE,EAF,MAD,SAF,WAF	5
3	115126733	115132936	6203	Loss	25.27	ABR,BOE,DIA,DZD,GAL,GOG,GUM,KEF,LND,MAA,MEN,MLY,MSH,NSJ,PRW,SDN,SEA,SOF,SOU,TAR,THY,WYG	22	BOE,EAF,MAD,SAF,WAF	5
3	115148686	115149347	661	Loss	1.1	SDN	1	WAF	1
3	115365320	115365766	446	Loss	1.65	MAN,MEN,SOF	3	EAF,MAD	2
3	115597026	115598653	1627	Loss	1.1	GOG,LGW	2	EAF,SAF	2
3	115840905	115841869	964	Loss	1.1	GAL,SEA	2	EAF	1
3	116084853	116085740	887	Loss	3.85	AND,MEN,SOF,SOU	4	MAD	1
3	116282364	116283892	1528	Loss	1.1	SEA	1	EAF	1
3	116533895	116535514	1619	Loss	1.1	MTB	1	SAF	1
3	116809699	116814461	4762	Loss	4.95	AND,DZD,MEN,SOU,THY	5	MAD,SAF	2
3	116871463	116872333	870	Gain	1.1	DZD,SDN	2	SAF,WAF	2
3	116994271	117147226	152955	Loss	1.65	NAI,SAA,SDN	3	EAF,WAF	2
3	117247149	117248965	1816	Loss	10.44	AND,DIA,GAL,GOG,KEF,LND,MAA,MAN,MEN,NSJ,SOF,SOU,WYG	13	EAF,MAD,SAF	3
3	117836196	117836612	416	Loss	1.65	MAN,MEN,THY	3	EAF,MAD,SAF	3
3	117840646	117845146	4500	Loss	22.53	ABR,BAW,DZD,GAL,GOG,GUE,KEF,LGW,LND,MAA,MAN,MLY,MTB,NAI,NRW,NSJ,PEU,PRW,SAA,SDN,SEA,THY,WYG	23	EAF,SAF,WAF	3
3	117911429	117912601	1172	Loss	36.81	ABR,BAW,BOE,DIA,DZD,GAL,GOG,GUE,GUM,KEF,LGW,LND,MAA,MAN,MAU,MEN,MLY,MSH,NAI,NSJ,PEU,PRW,SDN,SEA,SOF,SOU,THY,WYG	28	BOE,EAF,MAD,SAF,WAF	5
3	118306429	118310081	3652	Loss	5.49	BAW,GAL,GUM,LGW,MTB,NSJ,SEA,SOF	8	EAF,MAD,SAF	3
3	118609311	118610748	1437	Loss	2.75	ABR,GOG,GUM,SEA	4	EAF	1
3	119415287	119417298	2011	Loss	41.21	ABR,AND,DIA,DZD,GAL,GOG,GUE,GUM,KEF,LGW,LND,MAA,MAU,MEN,MLY,MSH,MTB,NAI,NSJ,PEU,PRW,SAA,SDN,SEA,SNJ,SOF,SOU,THY,WYG	29	EAF,MAD,SAF,WAF	4
3	119522637	119523825	1188	Loss	14.84	ABR,AND,BAW,DZD,GAL,GOG,GUE,KEF,LGW,LND,MAA,MAU,MEN,MLY,SAA,SDN,SOF,SOU,THY,WYG	20	EAF,MAD,SAF,WAF	4
3	119777170	119779252	2082	Loss	25.82	ABR,BAW,BOE,DZD,GAL,GOG,KEF,LGW,LND,MAA,MAU,MSH,MTB,NSJ,PRW,SEA,THY	17	BOE,EAF,SAF,WAF	4
4	407428	408564	1136	Loss	1.1	LND,MTB	2	EAF,SAF	2
4	472563	535703	63140	Gain	1.1	MLY	1	EAF	1
4	697652	698277	625	Loss	1.65	AND,MEN	2	MAD	1
4	869616	870715	1099	Loss	20.33	ABR,BOE,DIA,GUE,KEF,MAA,MAU,MEN,MLY,NAI,PEU,SAA,SDN,SEA,SOF,SOU,TAR	17	BOE,EAF,MAD,WAF	4
4	1291948	1292873	925	Loss	7.69	AND,DIA,MEN,MSH,MTB,SOF,SOU	7	MAD,SAF	2
4	1763962	1764776	814	Loss	3.85	AND,GOG,MEN,NAI,NRW,SEA	6	EAF,MAD,WAF	3
4	1939324	1940609	1285	Loss	18.13	DZD,GOG,GUE,GUM,KEF,MAA,MLY,MSH,MTB,NAI,NRW,NSJ,PEU,PRW,SDN,SEA,WYG	17	EAF,SAF,WAF	3
4	2444920	2445387	467	Loss	8.24	BOE,DZD,GAL,GOG,GUE,GUM,LND,MAA,MSH,NAI,NSJ,SDN,WYG	13	BOE,EAF,SAF,WAF	4
4	2789028	2789559	531	Loss	2.2	AND,NSJ,SOF,SOU	4	MAD,SAF	2
4	3860946	3862688	1742	Loss	95.05	ABR,AND,BAW,BOE,DIA,DZD,GAL,GOG,GUE,GUM,KEF,LGW,LND,MAA,MAN,MAU,MEN,MLY,MSH,MTB,NAI,NRW,NSJ,PEU,PRW,SAA,SDN,SEA,SNJ,SOF,SOU,TAR,THY,WYG	34	BOE,EAF,MAD,SAF,WAF	5
4	3877445	3877928	483	Loss	2.2	GUE,KEF,SDN,SOF	4	EAF,MAD,WAF	3
4	4512098	4512646	548	Loss	1.65	BOE,NSJ,SOU	3	BOE,MAD,SAF	3
4	4684327	4687501	3174	Loss	42.86	ABR,BAW,BOE,DIA,GAL,GOG,GUE,GUM,KEF,LND,MAA,MAN,MAU,MEN,MLY,MSH,MTB,NAI,NRW,NSJ,PRW,SAA,SDN,SEA,SOF,SOU,TAR,THY,WYG	29	BOE,EAF,MAD,SAF,WAF	5
4	4736825	4737957	1132	Loss	6.59	ABR,DZD,GAL,GUE,MAA,PEU,SDN,SEA,TAR,THY,WYG	11	EAF,SAF,WAF	3
4	5148190	5150370	2180	Loss	1.65	MAN,MSH,THY	3	EAF,SAF	2
4	5498739	5499596	857	Loss	55.49	ABR,AND,BAW,BOE,DIA,DZD,GAL,GOG,GUE,GUM,KEF,LND,MAA,MAN,MAU,MEN,MLY,MSH,MTB,NAI,NRW,NSJ,PRW,SAA,SDN,SEA,SNJ,SOF,SOU,TAR,THY,WYG	32	BOE,EAF,MAD,SAF,WAF	5
4	6016896	6017318	422	Loss	1.1	BAW,MAA	2	EAF,SAF	2
4	6039751	6041108	1357	Loss	4.4	BOE,LND,MEN,MTB,SEA	5	BOE,EAF,MAD,SAF	4
4	6643034	6645039	2005	Loss	4.95	GAL,KEF,MSH,MTB,SOF	5	EAF,MAD,SAF	3
4	6699073	6704113	5040	Loss	2.2	AND,DZD,SOF,THY	4	MAD,SAF	2
4	6797762	6805525	7763	Loss	4.4	AND,DZD,KEF,MAN,MEN,MTB,SOF,WYG	8	EAF,MAD,SAF	3
4	7256275	7264051	7776	Loss	18.68	ABR,BAW,BOE,DZD,GAL,LGW,LND,MAA,MAN,MEN,MSH,NAI,NRW,NSJ,PRW,SDN,SEA,SNJ,SOF,TAR,THY,WYG	22	BOE,EAF,MAD,SAF,WAF	5
4	7385909	7386561	652	Loss	2.75	GAL,MAA,PEU,WYG	4	EAF,WAF	2
4	7466561	7468289	1728	Loss	21.98	ABR,BAW,DZD,GAL,GOG,GUM,KEF,LND,MAA,MAN,MLY,NSJ,PRW,SDN,SEA,SOF,THY,WYG	18	EAF,MAD,SAF,WAF	4
4	7622183	7624165	1982	Loss	20.88	AND,BAW,DIA,DZD,GAL,GUE,MAA,MAN,MEN,MLY,MSH,NAI,NRW,NSJ,PEU,PRW,SDN,SNJ,SOF,SOU,THY,WYG	22	EAF,MAD,SAF,WAF	4
4	7708038	7712141	4103	Loss	14.84	AND,BAW,DZD,GUE,LND,MAN,MEN,MSH,NAI,NRW,PRW,SAA,SOF,SOU,THY,WYG	16	EAF,MAD,SAF,WAF	4
4	8899425	8900397	972	Loss	11.54	ABR,GAL,GUM,KEF,LGW,MAA,MLY,MSH,NRW,SAA,SEA,SNJ,TAR,THY,WYG	15	EAF,SAF,WAF	3
4	8996946	8997528	582	Loss	1.1	BOE,NSJ	2	BOE,SAF	2
4	9076570	9077823	1253	Loss	1.1	GUE,PEU	2	WAF	1
4	9632908	9633959	1051	Loss	3.85	BAW,GOG,LGW,SAA,WYG	5	EAF,SAF	2
4	9891237	9892786	1549	Loss	63.74	ABR,AND,BAW,BOE,DIA,DZD,GAL,GOG,GUE,GUM,KEF,LGW,LND,MAA,MAN,MAU,MEN,MLY,MSH,MTB,NAI,NRW,NSJ,PRW,SAA,SDN,SEA,SNJ,SOF,SOU,TAR,THY,WYG	33	BOE,EAF,MAD,SAF,WAF	5
4	10196603	10197921	1318	Loss	9.34	GAL,KEF,LGW,MAA,MLY,NRW,PRW,SDN,SEA,TAR,THY	11	EAF,SAF,WAF	3
4	10244542	10244981	439	Loss	9.89	AND,GAL,LGW,MAA,MAN,MEN,MSH,NAI,NSJ,SDN,SEA,TAR,THY	13	EAF,MAD,SAF,WAF	4
4	10289810	10290450	640	Loss	1.1	BOE,GOG	2	BOE,EAF	2
4	10310122	10311265	1143	Loss	8.24	GOG,LND,MAN,MEN,MLY,MTB,NAI,NSJ,SEA,SOF,THY	11	EAF,MAD,SAF,WAF	4
4	10428109	10429120	1011	Loss	1.1	GUM,NRW	2	EAF	1
4	10634351	10638538	4187	Loss	1.1	SEA	1	EAF	1
4	10833542	10835265	1723	Loss	8.79	BAW,DIA,GUM,MEN,MTB,SAA,SOF,SOU,THY	9	EAF,MAD,SAF	3
4	11057322	11058958	1636	Loss	1.65	ABR,GUM,KEF	3	EAF	1
4	11074163	11076058	1895	Loss	90.66	ABR,AND,BAW,BOE,DIA,DZD,GAL,GOG,GUE,GUM,KEF,LGW,LND,MAA,MAN,MEN,MLY,MSH,MTB,NAI,NRW,NSJ,PRW,SAA,SDN,SEA,SNJ,SOF,SOU,TAR,THY,WYG	32	BOE,EAF,MAD,SAF,WAF	5
4	11111535	11113990	2455	Loss	1.1	MLY	1	EAF	1
4	11584644	11585459	815	Loss	3.3	DZD,NSJ,PRW,SEA,THY	5	EAF,SAF	2
4	11625553	11626648	1095	Loss	5.49	DIA,DZD,GOG,LGW,MAA,MAN,NSJ,SEA,SOU	9	EAF,MAD,SAF	3
4	11858804	11859732	928	Gain	2.75	GOG,GUE,SDN,SNJ,TAR	5	EAF,WAF	2
4	12150678	12152672	1994	Loss	30.77	ABR,BAW,BOE,DIA,DZD,GOG,GUM,KEF,LGW,LND,MAN,MAU,MLY,MSH,MTB,NAI,NSJ,SDN,SEA,SOF,SOU,THY	22	BOE,EAF,MAD,SAF,WAF	5
4	12707378	12708081	703	Both	14.84	BAW,DZD,GOG,LGW,LND,MAN,MSH,MTB,NSJ,SEA,THY,WYG	12	EAF,SAF	2
4	14081849	14082663	814	Loss	2.2	KEF,NAI,WYG	3	EAF,WAF	2
4	14096241	14098279	2038	Loss	14.84	ABR,BAW,DIA,DZD,GAL,GOG,GUM,MAA,MLY,MSH,PRW,SEA,THY,WYG	14	EAF,MAD,SAF	3
4	14309760	14310922	1162	Loss	1.1	GOG,MLY	2	EAF	1
4	14448917	14449518	601	Gain	17.58	ABR,AND,DZD,GAL,GUE,LND,MAA,MTB,NAI,NRW,NSJ,PEU,PRW,SAA,SDN,SEA,SOF,SOU,TAR,THY	20	EAF,MAD,SAF,WAF	4
4	14596292	14596874	582	Loss	6.04	AND,GAL,LND,MTB,NSJ,SEA,SOF,SOU	8	EAF,MAD,SAF	3
4	14611263	14613133	1870	Loss	1.65	AND,MSH,SOU	3	MAD,SAF	2
4	14786936	14850329	63393	Gain	63.19	ABR,AND,BAW,DIA,DZD,GAL,GOG,GUE,GUM,KEF,LGW,LND,MAA,MAN,MAU,MEN,MLY,MSH,MTB,NAI,NRW,NSJ,PEU,PRW,SAA,SDN,SEA,SNJ,SOF,SOU,TAR,THY,WYG	33	EAF,MAD,SAF,WAF	4
4	14965419	14965943	524	Loss	26.92	ABR,BAW,BOE,DIA,DZD,GAL,GOG,KEF,LGW,LND,MAA,MAN,MEN,MSH,MTB,NAI,NSJ,PRW,SDN,SEA,SOF,SOU,THY,WYG	24	BOE,EAF,MAD,SAF,WAF	5
4	15424075	15425205	1130	Loss	3.85	GOG,GUE,KEF,MLY,SEA,WYG	6	EAF,WAF	2
4	17576442	17576873	431	Loss	2.75	DZD,NSJ,TAR,THY	4	SAF,WAF	2
4	18818920	18819956	1036	Loss	34.07	ABR,AND,BAW,BOE,DZD,GAL,GOG,GUE,GUM,KEF,LND,MAA,MAU,MEN,MLY,MTB,NSJ,PRW,SAA,SDN,SEA,SOF,SOU,WYG	24	BOE,EAF,MAD,SAF,WAF	5
4	18947674	18948890	1216	Loss	41.76	ABR,AND,BAW,BOE,DIA,GUE,GUM,KEF,LGW,LND,MAA,MAN,MEN,MLY,MSH,MTB,NAI,NSJ,PRW,SAA,SDN,SEA,SOF,SOU,TAR,THY	26	BOE,EAF,MAD,SAF,WAF	5
4	19199240	19199836	596	Loss	1.65	MSH,NRW,SOU	3	EAF,MAD,SAF	3
4	19236999	19238560	1561	Loss	67.58	ABR,AND,BAW,BOE,DIA,DZD,GAL,GOG,GUE,GUM,KEF,LGW,LND,MAA,MAN,MEN,MLY,MSH,MTB,NAI,NSJ,PEU,PRW,SAA,SDN,SEA,SOF,SOU,THY,WYG	30	BOE,EAF,MAD,SAF,WAF	5
4	19269766	19270366	600	Loss	35.16	ABR,AND,BAW,BOE,DZD,GAL,GOG,GUE,GUM,KEF,LGW,LND,MAA,MAN,MEN,MLY,MTB,NRW,NSJ,PEU,PRW,SDN,SEA,SOF,SOU,THY,WYG	27	BOE,EAF,MAD,SAF,WAF	5
4	19754644	19757010	2366	Loss	2.2	DZD,NSJ,SEA,THY	4	EAF,SAF	2
4	19912405	19913493	1088	Loss	69.23	ABR,AND,BOE,DIA,DZD,GAL,GOG,GUE,GUM,KEF,LGW,LND,MAA,MAN,MAU,MEN,MLY,MSH,MTB,NAI,NSJ,PRW,SAA,SDN,SEA,SNJ,SOF,SOU,TAR,THY,WYG	31	BOE,EAF,MAD,SAF,WAF	5
4	19997318	19998218	900	Loss	42.31	ABR,AND,BAW,DIA,DZD,GAL,GOG,GUE,GUM,KEF,LGW,MAA,MEN,MLY,MSH,MTB,NAI,NRW,NSJ,PRW,SAA,SDN,SEA,SOF,SOU,TAR,THY,WYG	28	EAF,MAD,SAF,WAF	4
4	20750926	20752653	1727	Loss	36.81	ABR,AND,BOE,DIA,GAL,GOG,GUE,GUM,KEF,LND,MAA,MAU,MLY,MSH,MTB,NAI,NSJ,PRW,SDN,SEA,SNJ,SOU,TAR,THY,WYG	25	BOE,EAF,MAD,SAF,WAF	5
4	21063965	21147595	83630	Loss	15.93	BAW,BOE,DZD,GAL,GOG,GUE,GUM,KEF,MEN,NAI,NSJ,PEU,PRW,SDN,SEA,SOF,SOU,WYG	18	BOE,EAF,MAD,SAF,WAF	5
4	21147796	21155360	7564	Loss	1.1	NSJ,SDN	2	SAF,WAF	2
4	21160064	21168063	7999	Loss	6.04	BAW,GUE,MEN,NSJ,PEU,PRW,SDN,SOU,WYG	9	EAF,MAD,SAF,WAF	4
4	21181329	21182221	892	Loss	22.53	ABR,BAW,BOE,DIA,DZD,GAL,GOG,GUE,GUM,KEF,MEN,MTB,NAI,NSJ,PEU,PRW,SDN,SEA,SOF,SOU,THY,WYG	22	BOE,EAF,MAD,SAF,WAF	5
4	21182726	21187794	5068	Loss	27.47	ABR,BAW,BOE,DIA,DZD,GAL,GOG,GUE,GUM,KEF,LGW,MAA,MEN,MTB,NAI,NSJ,PEU,PRW,SDN,SEA,SOF,SOU,THY,WYG	24	BOE,EAF,MAD,SAF,WAF	5
4	21598247	21599305	1058	Both	13.74	AND,BOE,LND,MAA,MAN,MEN,MSH,MTB,NSJ,SEA,SOF,SOU,THY	13	BOE,EAF,MAD,SAF	4
4	22572720	22574003	1283	Loss	20.88	ABR,BOE,DZD,GAL,GOG,GUM,KEF,LGW,LND,MAA,MLY,MTB,PRW,SEA,THY,WYG	16	BOE,EAF,SAF	3
4	23396245	23396706	461	Loss	6.59	DZD,GAL,GOG,GUE,LGW,MAA,MAN,NSJ,PEU,SDN,TAR,THY	12	EAF,SAF,WAF	3
4	25067228	25067934	706	Loss	15.93	ABR,AND,DIA,GAL,GOG,GUE,GUM,KEF,LGW,LND,MAA,MAN,MLY,MSH,PRW,SDN,SEA,SOF,WYG	19	EAF,MAD,SAF,WAF	4
4	25592002	25592639	637	Loss	35.16	AND,BOE,DIA,GAL,GOG,GUE,GUM,KEF,LND,MAA,MAN,MAU,MEN,MSH,MTB,NAI,NRW,NSJ,SAA,SDN,SEA,SOF,SOU,TAR,THY,WYG	26	BOE,EAF,MAD,SAF,WAF	5
4	28219097	28225540	6443	Loss	2.2	GOG,MAA,SEA	3	EAF	1
4	28635199	28636655	1456	Loss	1.1	MTB,SEA	2	EAF,SAF	2
4	29358692	29362667	3975	Loss	2.2	DZD,GOG,NSJ,SEA	4	EAF,SAF	2
4	30135029	30136406	1377	Loss	1.65	LND,SEA	2	EAF	1
4	30211882	30212782	900	Loss	2.2	MAN,NSJ,SDN,THY	4	EAF,SAF,WAF	3
4	30341073	30345443	4370	Loss	1.1	GOG,SOU	2	EAF,MAD	2
4	30472606	30472923	317	Loss	1.1	DZD,NSJ	2	SAF	1
4	30885096	30908542	23446	Gain	1.1	BAW,BOE	2	BOE,SAF	2
4	31240069	31243866	3797	Loss	1.1	ABR,WYG	2	EAF	1
4	31278416	31281213	2797	Loss	57.14	ABR,AND,BAW,BOE,DIA,DZD,GAL,GOG,GUE,GUM,KEF,LGW,LND,MAA,MAN,MAU,MEN,MLY,MSH,MTB,NAI,NSJ,PEU,PRW,SAA,SDN,SEA,SOF,SOU,TAR,THY,WYG	32	BOE,EAF,MAD,SAF,WAF	5
4	33045077	33045504	427	Loss	2.2	BOE,GUE,MAN,TAR	4	BOE,EAF,WAF	3
4	33129982	33130849	867	Loss	3.85	DZD,GAL,GOG,MAU,MLY,NAI,THY	7	EAF,SAF,WAF	3
4	33502882	33503945	1063	Loss	18.13	ABR,BAW,DZD,GAL,GOG,GUE,GUM,KEF,LND,MAA,MLY,NSJ,PRW,SDN,SEA,THY,WYG	17	EAF,SAF,WAF	3
4	33546244	33546920	676	Loss	44.51	ABR,AND,BAW,DZD,GAL,GOG,GUE,GUM,KEF,LGW,LND,MAA,MAU,MEN,MLY,MSH,NAI,NRW,PEU,PRW,SAA,SDN,SEA,SOF,SOU,TAR,THY,WYG	28	EAF,MAD,SAF,WAF	4
4	33601403	33602427	1024	Loss	1.1	AND,SOU	2	MAD	1
4	34360169	34360616	447	Gain	1.1	MAN,MLY	2	EAF	1
4	35085613	35086341	728	Loss	24.73	ABR,AND,BAW,BOE,DZD,GAL,GOG,GUM,KEF,LGW,LND,MAA,MAN,MLY,MSH,MTB,NRW,NSJ,PRW,SDN,SEA,SNJ,SOF,THY,WYG	25	BOE,EAF,MAD,SAF,WAF	5
4	35582803	35583566	763	Loss	7.14	ABR,AND,DIA,MEN,SOF,SOU,WYG	7	EAF,MAD	2
4	35908690	35916522	7832	Loss	71.43	ABR,AND,BAW,BOE,DIA,DZD,GAL,GOG,GUE,GUM,KEF,LGW,LND,MAA,MAN,MAU,MEN,MLY,MSH,MTB,NAI,NRW,NSJ,PEU,PRW,SAA,SDN,SEA,SNJ,SOF,SOU,TAR,THY,WYG	34	BOE,EAF,MAD,SAF,WAF	5
4	36909740	36911745	2005	Loss	4.95	BOE,DIA,DZD,GOG,GUM,MAA,SOU,THY	8	BOE,EAF,MAD,SAF	4
4	37025620	37026336	716	Loss	25.82	ABR,BAW,DIA,DZD,GAL,GOG,GUM,KEF,MAA,MAN,MEN,MLY,MSH,MTB,NSJ,PRW,SAA,SEA,SOF,SOU,THY,WYG	22	EAF,MAD,SAF	3
4	37692048	37694591	2543	Loss	93.96	ABR,AND,BAW,BOE,DIA,DZD,GAL,GOG,GUE,GUM,KEF,LGW,LND,MAA,MAN,MAU,MEN,MLY,MSH,MTB,NAI,NRW,NSJ,PEU,PRW,SAA,SDN,SEA,SNJ,SOF,SOU,TAR,THY,WYG	34	BOE,EAF,MAD,SAF,WAF	5
4	37764379	37765213	834	Loss	29.67	ABR,AND,BOE,DIA,GAL,GOG,GUM,LND,MAA,MAN,MEN,MLY,NAI,NSJ,PRW,SAA,SDN,SEA,SOF,SOU,TAR,THY,WYG	23	BOE,EAF,MAD,SAF,WAF	5
4	38129061	38158775	29714	Loss	3.3	MTB,PEU,SDN,SEA	4	EAF,SAF,WAF	3
4	38893661	38897990	4329	Loss	1.1	MAA,PRW	2	EAF	1
4	38932052	38933239	1187	Loss	7.14	BOE,DZD,GAL,GOG,LGW,MAA,MTB,NRW,PRW,THY	10	BOE,EAF,SAF	3
4	39049617	39050554	937	Loss	10.44	AND,DIA,MAN,MEN,MTB,NAI,SOF,SOU,WYG	9	EAF,MAD,SAF,WAF	4
4	41077239	41080294	3055	Gain	4.95	BAW,LND,MAN,MSH,NAI,NSJ	6	EAF,SAF,WAF	3
4	42282189	42282707	518	Loss	13.19	DIA,DZD,GUE,LGW,MAA,MAN,MLY,MTB,NAI,NSJ,PEU,SDN,SEA,SOU,THY,WYG	16	EAF,MAD,SAF,WAF	4
4	42289661	42290862	1201	Loss	1.65	GOG,MAU	2	EAF,WAF	2
4	42295320	42295996	676	Loss	1.65	DZD,THY	2	SAF	1
4	42865793	42866964	1171	Loss	1.1	AND	1	MAD	1
4	42952373	42954127	1754	Loss	1.65	BOE	1	BOE	1
4	43116405	43117533	1128	Loss	1.65	NRW,SAA	2	EAF	1
4	44024700	44025299	599	Loss	2.75	GUE,MAN,SDN,SOU	4	EAF,MAD,WAF	3
4	44800173	44800848	675	Loss	11.54	DIA,DZD,GOG,LGW,LND,MAA,MAN,MEN,MLY,NSJ,SEA,SOF,THY	13	EAF,MAD,SAF	3
4	44956576	44957939	1363	Loss	1.1	BOE,SAA	2	BOE,EAF	2
4	45037547	45045208	7661	Loss	1.1	BOE,MTB	2	BOE,SAF	2
4	45366487	45367159	672	Both	20.33	ABR,BAW,BOE,DZD,GOG,GUE,GUM,LND,MAN,MEN,MLY,MSH,NSJ,PEU,PRW,SDN,SEA,SOF,TAR,THY	20	BOE,EAF,MAD,SAF,WAF	5
4	45755438	45757677	2239	Loss	70.88	ABR,AND,BAW,BOE,DIA,DZD,GAL,GOG,GUE,GUM,KEF,LGW,LND,MAA,MAN,MAU,MEN,MLY,MSH,MTB,NAI,NRW,NSJ,PRW,SAA,SDN,SEA,SNJ,SOF,SOU,THY,WYG	32	BOE,EAF,MAD,SAF,WAF	5
4	45853281	45856016	2735	Loss	31.32	ABR,AND,BAW,BOE,DIA,DZD,GAL,GOG,GUE,KEF,LND,MAA,MEN,MSH,MTB,NAI,NRW,NSJ,PEU,PRW,SDN,SEA,SOF,SOU,THY	25	BOE,EAF,MAD,SAF,WAF	5
4	45856183	45856960	777	Loss	16.48	AND,BAW,GOG,GUM,KEF,LGW,LND,MAA,MEN,MTB,NRW,NSJ,PEU,PRW,SDN,SEA,SOF,SOU,THY	19	EAF,MAD,SAF,WAF	4
4	45857476	45859836	2360	Loss	23.63	AND,BAW,DZD,GAL,GOG,GUE,KEF,LND,MAA,MAN,MEN,MLY,MSH,MTB,NAI,NRW,NSJ,PEU,SAA,SDN,SEA,SNJ,SOF,SOU,THY	25	EAF,MAD,SAF,WAF	4
4	45890735	45891437	702	Gain	2.75	ABR,LND,MTB,NAI	4	EAF,SAF,WAF	3
4	45913233	45915478	2245	Loss	1.1	GOG,MTB	2	EAF,SAF	2
4	46016481	46017214	733	Loss	59.89	ABR,AND,BAW,BOE,DIA,DZD,GAL,GOG,GUE,GUM,KEF,LGW,LND,MAA,MAN,MAU,MEN,MLY,MSH,MTB,NAI,NSJ,PRW,SAA,SDN,SEA,SNJ,SOF,SOU,TAR,THY,WYG	32	BOE,EAF,MAD,SAF,WAF	5
4	46030443	46031902	1459	Loss	20.33	BAW,BOE,DIA,DZD,GAL,GOG,KEF,LGW,LND,MAA,MAN,MEN,MSH,MTB,NSJ,SEA,THY,WYG	18	BOE,EAF,MAD,SAF	4
4	46195083	46196584	1501	Loss	13.19	ABR,GAL,GOG,KEF,LGW,MAA,MLY,MTB,NAI,PRW,SAA,SEA,THY	13	EAF,SAF,WAF	3
4	46234666	46235832	1166	Loss	4.4	GOG,GUM,LND,MTB,NAI,PEU,SAA,WYG	8	EAF,SAF,WAF	3
4	46291074	46292799	1725	Loss	4.95	GAL,GOG,GUE,PRW,SDN,SEA,SOU	7	EAF,MAD,WAF	3
4	46375420	46378484	3064	Loss	1.1	GOG,MTB	2	EAF,SAF	2
4	46513204	46516073	2869	Loss	1.65	BOE,KEF,NSJ	3	BOE,EAF,SAF	3
4	46548434	46550170	1736	Loss	26.37	ABR,AND,BOE,DZD,GAL,GUE,GUM,KEF,LGW,LND,MAA,MAN,MEN,MLY,MSH,NAI,PEU,PRW,SAA,SDN,SEA,SOU,THY	23	BOE,EAF,MAD,SAF,WAF	5
4	47071166	47072799	1633	Loss	43.41	ABR,BAW,BOE,DIA,DZD,GAL,GOG,GUM,KEF,LGW,LND,MAA,MAN,MEN,MLY,MSH,MTB,NSJ,PEU,PRW,SDN,SEA,SOF,SOU,TAR,THY,WYG	27	BOE,EAF,MAD,SAF,WAF	5
4	47298171	47298548	377	Loss	7.14	DZD,GUE,MAA,MEN,MSH,NAI,NSJ,SEA,TAR,THY	10	EAF,MAD,SAF,WAF	4
4	47569800	47570337	537	Loss	2.2	GAL,MAA,THY	3	EAF,SAF	2
4	47744479	47745457	978	Loss	1.1	BOE,DZD	2	BOE,SAF	2
4	47774436	47776603	2167	Loss	1.1	PEU,SDN	2	WAF	1
4	48200598	48203360	2762	Loss	1.1	MAN,MTB	2	EAF,SAF	2
4	48895668	48896432	764	Loss	10.44	ABR,AND,GAL,GOG,GUE,GUM,KEF,MLY,MTB,NAI,NRW,SDN,THY	13	EAF,MAD,SAF,WAF	4
4	48915492	48917692	2200	Loss	64.29	ABR,AND,BAW,BOE,DIA,DZD,GAL,GOG,GUE,GUM,KEF,LGW,LND,MAA,MAN,MEN,MLY,MSH,MTB,NAI,NRW,NSJ,PEU,PRW,SAA,SDN,SEA,SNJ,SOF,SOU,TAR,THY,WYG	33	BOE,EAF,MAD,SAF,WAF	5
4	49564915	49567361	2446	Loss	1.1	MAN,SOU	2	EAF,MAD	2
4	49624141	49624496	355	Loss	1.1	DZD,MAN	2	EAF,SAF	2
4	49831293	49831600	307	Loss	2.2	DZD,NAI,NSJ,SDN	4	SAF,WAF	2
4	50509753	50510599	846	Gain	25.82	BAW,DZD,GAL,GOG,GUM,LND,MAA,MAN,MEN,MLY,MSH,MTB,NAI,NSJ,PRW,SDN,SEA,SOF,SOU,TAR,THY	21	EAF,MAD,SAF,WAF	4
4	51659011	51659444	433	Loss	17.03	AND,BAW,BOE,DIA,DZD,LGW,LND,MAA,MEN,NAI,NSJ,SDN,SEA,SOF,SOU,TAR,THY	17	BOE,EAF,MAD,SAF,WAF	5
4	51952105	51953558	1453	Loss	1.1	DIA,LND	2	EAF,MAD	2
4	52435747	52436547	800	Loss	1.65	AND,BOE	2	BOE,MAD	2
4	52969979	52971253	1274	Loss	1.1	GAL,WYG	2	EAF	1
4	53519814	53520266	452	Loss	9.89	BOE,DZD,LND,MAA,MAN,NAI,SDN,SEA,SOU,TAR,THY	11	BOE,EAF,MAD,SAF,WAF	5
4	53907700	53909066	1366	Loss	2.2	DIA,SOF	2	MAD	1
4	54920104	54920411	307	Loss	1.1	SOU,TAR	2	MAD,WAF	2
4	55217366	55217660	294	Loss	2.2	BAW,LGW,SEA,TAR	4	EAF,SAF,WAF	3
4	56650061	56657825	7764	Loss	6.59	AND,BOE,DZD,LND,MSH,MTB,PRW,SOU,THY,WYG	10	BOE,EAF,MAD,SAF	4
4	57062014	57066011	3997	Loss	2.75	MEN,MSH,SOU,THY	4	MAD,SAF	2
4	57520961	57521805	844	Loss	93.96	ABR,AND,BAW,BOE,DIA,DZD,GAL,GOG,GUE,GUM,KEF,LGW,LND,MAA,MAN,MAU,MEN,MLY,MSH,MTB,NAI,NRW,NSJ,PEU,PRW,SAA,SDN,SEA,SNJ,SOF,SOU,TAR,THY,WYG	34	BOE,EAF,MAD,SAF,WAF	5
4	58113121	58113382	261	Loss	2.75	BAW,LGW,MAA,NSJ,THY	5	EAF,SAF	2
4	58362426	58362975	549	Loss	3.3	DIA,MLY,SOF,SOU	4	EAF,MAD	2
4	58620547	58621483	936	Loss	55.49	ABR,AND,BAW,BOE,DIA,DZD,GAL,GOG,GUE,GUM,KEF,LGW,MAA,MAU,MEN,MLY,MTB,NAI,NRW,NSJ,PRW,SAA,SDN,SEA,SNJ,SOF,SOU,THY,WYG	29	BOE,EAF,MAD,SAF,WAF	5
4	58729662	58731557	1895	Loss	18.68	AND,BOE,DIA,DZD,GAL,KEF,LGW,LND,MAN,MTB,NSJ,PRW,SAA,SEA,SOF,SOU,THY	17	BOE,EAF,MAD,SAF	4
4	58963225	58969438	6213	Loss	1.65	GUE,SOF,TAR	3	MAD,WAF	2
4	58983052	58987445	4393	Loss	4.4	DZD,LND,MEN,NAI,SOU,TAR	6	EAF,MAD,SAF,WAF	4
4	58987581	58993258	5677	Loss	1.65	DZD,NSJ,THY	3	SAF	1
4	58993400	58994406	1006	Loss	21.98	ABR,AND,BOE,DZD,GOG,GUE,GUM,KEF,LND,MAA,MAU,MEN,MSH,MTB,NAI,NSJ,PEU,SAA,SDN,SEA,SOU,TAR,THY,WYG	24	BOE,EAF,MAD,SAF,WAF	5
4	59449070	59450008	938	Loss	2.2	ABR,GAL,MAA	3	EAF	1
4	59587297	59588223	926	Loss	19.23	ABR,AND,DIA,GAL,GOG,MAA,MEN,MLY,MTB,PRW,SEA,SNJ,SOF,SOU,TAR,WYG	16	EAF,MAD,SAF,WAF	4
4	59846016	59846566	550	Loss	26.37	AND,BAW,BOE,DIA,DZD,GAL,GOG,KEF,LGW,LND,MAA,MAN,MEN,MSH,NAI,NSJ,PEU,SDN,SEA,SOF,SOU,TAR,THY,WYG	24	BOE,EAF,MAD,SAF,WAF	5
4	60840109	60841018	909	Loss	2.2	GAL,MAA,NAI,SEA	4	EAF,WAF	2
4	60865413	60866001	588	Loss	23.08	ABR,BAW,BOE,DZD,GAL,GOG,GUE,GUM,KEF,LGW,LND,MAA,MSH,NRW,NSJ,SDN,SEA,SNJ,SOF,SOU,TAR,WYG	22	BOE,EAF,MAD,SAF,WAF	5
4	60909747	60911512	1765	Loss	15.38	BOE,DIA,MAA,MEN,MLY,MTB,NAI,NRW,PRW,SAA,SEA,SOF,SOU,TAR,THY,WYG	16	BOE,EAF,MAD,SAF,WAF	5
4	61472835	61476184	3349	Loss	27.47	ABR,BAW,BOE,DZD,GOG,GUE,GUM,KEF,MAA,MAU,MLY,MTB,NAI,NRW,NSJ,PRW,SAA,SDN,SEA,SOU,WYG	21	BOE,EAF,MAD,SAF,WAF	5
4	61543870	61544535	665	Loss	21.43	BAW,BOE,DZD,GAL,GOG,GUE,GUM,LGW,LND,MAA,MAN,MEN,MLY,NAI,NRW,NSJ,PRW,SDN,SEA,SOF,SOU,THY,WYG	23	BOE,EAF,MAD,SAF,WAF	5
4	61945103	61946648	1545	Loss	45.6	ABR,AND,BAW,BOE,DIA,DZD,GAL,GOG,GUE,GUM,KEF,LGW,LND,MAA,MAN,MEN,MLY,MSH,MTB,NAI,NRW,NSJ,PEU,PRW,SAA,SDN,SEA,SOU,TAR,THY,WYG	31	BOE,EAF,MAD,SAF,WAF	5
4	61983958	61988761	4803	Loss	4.4	BOE,DZD,LND,MAA,MSH,MTB,SNJ,THY	8	BOE,EAF,SAF	3
4	61992724	61993674	950	Loss	27.47	ABR,AND,BOE,DIA,DZD,GAL,GOG,GUE,KEF,LGW,MEN,MSH,MTB,NAI,NSJ,SDN,SEA,SOF,SOU,THY,WYG	21	BOE,EAF,MAD,SAF,WAF	5
4	62498627	62501240	2613	Loss	61.54	ABR,AND,BAW,BOE,DIA,DZD,GAL,GOG,GUM,KEF,LGW,LND,MAA,MAN,MEN,MLY,MSH,MTB,NAI,NRW,NSJ,PEU,PRW,SDN,SEA,SOF,SOU,THY,WYG	29	BOE,EAF,MAD,SAF,WAF	5
4	62746167	62747459	1292	Loss	17.03	AND,BAW,BOE,GAL,GOG,GUM,LGW,MAA,MAN,MLY,MSH,MTB,NAI,NSJ,PRW,SAA,SDN,SEA,SOU,THY	20	BOE,EAF,MAD,SAF,WAF	5
4	63354461	63379335	24874	Loss	1.1	ABR,GUM	2	EAF	1
4	63650252	63650793	541	Loss	40.11	ABR,AND,BAW,BOE,DIA,DZD,GAL,GOG,GUE,KEF,LGW,LND,MAA,MAN,MAU,MEN,MLY,MSH,NAI,NSJ,PEU,SDN,SEA,SOF,SOU,THY,WYG	27	BOE,EAF,MAD,SAF,WAF	5
4	63955948	63956669	721	Loss	77.47	ABR,AND,BAW,BOE,DIA,DZD,GAL,GOG,GUE,GUM,KEF,LGW,LND,MAA,MAN,MAU,MEN,MLY,MSH,MTB,NAI,NSJ,PEU,PRW,SAA,SDN,SEA,SNJ,SOF,SOU,THY,WYG	32	BOE,EAF,MAD,SAF,WAF	5
4	64495964	64558902	62938	Loss	1.1	NAI,SDN	2	WAF	1
4	65217107	65219405	2298	Loss	1.1	BOE,DZD	2	BOE,SAF	2
4	65378723	65379522	799	Loss	3.85	GAL,GUE,GUM	3	EAF,WAF	2
4	65521724	65523186	1462	Loss	6.59	AND,BOE,MLY,MTB,NSJ,SOU	6	BOE,EAF,MAD,SAF	4
4	65737660	65738169	509	Loss	7.14	BAW,BOE,DZD,LGW,LND,MAA,MAN,NSJ,PEU,SEA,THY	11	BOE,EAF,SAF,WAF	4
4	66369329	66389151	19822	Loss	2.2	GOG,MLY,SEA,SOU	4	EAF,MAD	2
4	66423375	66424128	753	Loss	6.59	BOE,DZD,LGW,LND,MTB,PRW,SEA,THY	8	BOE,EAF,SAF	3
4	66686620	66694172	7552	Loss	1.65	AND,BOE,MAA	3	BOE,EAF,MAD	3
4	67238550	67239055	505	Loss	14.29	BAW,BOE,DZD,GOG,GUE,LGW,MAA,MEN,MSH,NAI,NSJ,SDN,SEA,SOU,TAR,THY,WYG	17	BOE,EAF,MAD,SAF,WAF	5
4	67292179	67292758	579	Loss	9.34	BAW,DZD,LGW,LND,MAN,MEN,NAI,NSJ,PEU,SDN,SEA,SOU,THY	13	EAF,MAD,SAF,WAF	4
4	67309992	67310757	765	Loss	24.73	BAW,BOE,DIA,GUE,GUM,KEF,LGW,LND,MAA,MAN,MSH,MTB,NAI,NSJ,PRW,SAA,SDN,SEA,SNJ,THY,WYG	21	BOE,EAF,MAD,SAF,WAF	5
4	67661464	67664601	3137	Loss	20.33	ABR,BAW,BOE,DIA,DZD,GAL,GOG,GUM,KEF,LND,MAA,MAN,MEN,MLY,MSH,NRW,NSJ,PRW,SEA,SOF,THY,WYG	22	BOE,EAF,MAD,SAF	4
4	68191271	68191862	591	Loss	6.59	BOE,GUM,LND,MEN,NAI,PRW,SDN,SEA	8	BOE,EAF,MAD,WAF	4
4	68819839	68820859	1020	Loss	14.84	BAW,DZD,GOG,LGW,LND,MAA,MLY,MTB,NSJ,PRW,SDN,SEA,SOU,THY	14	EAF,MAD,SAF,WAF	4
4	69731090	69731742	652	Loss	1.1	MAA,PRW	2	EAF	1
4	70130719	70187001	56282	Gain	1.1	GOG,NRW	2	EAF	1
4	70347228	70347971	743	Loss	1.1	WYG	1	EAF	1
4	70559172	70560334	1162	Loss	2.2	GOG,MSH,NSJ,SEA	4	EAF,SAF	2
4	70838327	70839781	1454	Loss	1.1	MLY,SAA	2	EAF	1
4	70937062	70938024	962	Loss	48.35	ABR,AND,BAW,BOE,DIA,DZD,GAL,GOG,GUE,KEF,LGW,LND,MAA,MAN,MAU,MEN,MLY,MSH,MTB,NAI,NRW,NSJ,PRW,SDN,SEA,SOF,SOU,THY,WYG	29	BOE,EAF,MAD,SAF,WAF	5
4	71020199	71021131	932	Loss	1.1	DIA,GAL	2	EAF,MAD	2
4	71562730	71563836	1106	Loss	1.1	PRW	1	EAF	1
4	71780236	71781467	1231	Both	7.69	BAW,DZD,GOG,LGW,MAA,MLY,SAA,SEA,THY	9	EAF,SAF	2
4	74195166	74197307	2141	Loss	1.1	KEF	1	EAF	1
4	74349973	74357932	7959	Loss	2.75	DIA,SOF	2	MAD	1
4	74662473	74663195	722	Loss	39.01	ABR,AND,BAW,BOE,DZD,GAL,GOG,GUE,GUM,KEF,LND,MAA,MAN,MEN,MLY,MSH,MTB,NAI,NRW,NSJ,PRW,SAA,SEA,THY,WYG	25	BOE,EAF,MAD,SAF,WAF	5
4	74718303	74730239	11936	Loss	1.65	MSH,PRW	2	EAF,SAF	2
4	74776889	74777845	956	Loss	1.1	GAL,KEF	2	EAF	1
4	75338826	75346597	7771	Loss	84.07	ABR,AND,BAW,BOE,DIA,DZD,GAL,GOG,GUE,GUM,KEF,LGW,LND,MAA,MAN,MAU,MEN,MLY,MSH,MTB,NAI,NRW,NSJ,PEU,PRW,SAA,SDN,SEA,SNJ,SOF,SOU,TAR,THY,WYG	34	BOE,EAF,MAD,SAF,WAF	5
4	75836564	75837185	621	Loss	2.75	DIA,GOG,PRW,WYG	4	EAF,MAD	2
4	76199567	76201650	2083	Loss	78.02	ABR,AND,BAW,BOE,DIA,DZD,GAL,GOG,GUE,GUM,KEF,LGW,LND,MAA,MAN,MAU,MEN,MLY,MSH,MTB,NAI,NRW,NSJ,PEU,PRW,SAA,SDN,SEA,SNJ,SOF,SOU,TAR,THY,WYG	34	BOE,EAF,MAD,SAF,WAF	5
4	76265340	76267328	1988	Loss	76.37	ABR,AND,BAW,BOE,DIA,DZD,GAL,GOG,GUE,GUM,KEF,LGW,LND,MAA,MAN,MAU,MEN,MLY,MSH,MTB,NAI,NRW,NSJ,PRW,SAA,SDN,SEA,SNJ,SOF,SOU,TAR,THY,WYG	33	BOE,EAF,MAD,SAF,WAF	5
4	76399902	76400475	573	Loss	23.63	ABR,AND,BOE,DIA,GAL,GUM,KEF,LND,MAA,MAN,MLY,MTB,NAI,NRW,NSJ,PEU,PRW,SAA,SDN,SEA,SNJ,SOF,SOU,TAR,THY,WYG	26	BOE,EAF,MAD,SAF,WAF	5
4	76876303	76877004	701	Loss	1.65	NSJ,SEA	2	EAF,SAF	2
4	77572627	77574246	1619	Loss	2.75	GAL,GOG,SAA,SEA,WYG	5	EAF	1
4	78054524	78058238	3714	Loss	78.02	ABR,AND,BAW,BOE,DIA,DZD,GAL,GOG,GUM,KEF,LGW,LND,MAA,MAN,MEN,MLY,MSH,MTB,NAI,NRW,NSJ,PEU,PRW,SAA,SDN,SEA,SNJ,SOF,SOU,TAR,THY,WYG	32	BOE,EAF,MAD,SAF,WAF	5
4	78206838	78207286	448	Loss	4.95	BAW,LND,MEN,NAI,SDN,TAR,THY	7	EAF,MAD,SAF,WAF	4
4	78354617	78358169	3552	Loss	7.14	BOE,DIA,GAL,GOG,GUM,MAA,MEN,MLY,NAI,SEA	10	BOE,EAF,MAD,WAF	4
4	78505280	78506400	1120	Loss	1.65	MAN,SDN	2	EAF,WAF	2
4	78982174	78984812	2638	Loss	15.93	ABR,AND,GAL,GOG,GUM,KEF,LND,MAN,MLY,MSH,PRW,SAA,SEA,SOU,TAR,THY,WYG	17	EAF,MAD,SAF,WAF	4
4	79033383	79034223	840	Loss	2.2	ABR,MLY,NRW	3	EAF	1
4	79041140	79046103	4963	Loss	9.34	GAL,GOG,GUM,KEF,MAA,MLY,PRW,SAA,SDN,SEA,THY	11	EAF,SAF,WAF	3
4	79147445	79150398	2953	Gain	1.65	ABR,GUM	2	EAF	1
4	79159637	79160137	500	Gain	1.65	MTB,SEA	2	EAF,SAF	2
4	79338494	79340226	1732	Loss	3.3	AND,BAW,MEN,SEA,WYG	5	EAF,MAD,SAF	3
4	79446816	79447504	688	Loss	1.1	GUM,SEA	2	EAF	1
4	79494538	79498835	4297	Loss	77.47	ABR,AND,BAW,BOE,DIA,DZD,GAL,GOG,GUM,KEF,LGW,LND,MAA,MAN,MAU,MEN,MLY,MSH,MTB,NAI,NRW,NSJ,PRW,SAA,SDN,SEA,SOF,SOU,TAR,THY,WYG	31	BOE,EAF,MAD,SAF,WAF	5
4	79671503	79672185	682	Loss	7.69	GAL,GOG,MAA,MLY,MTB,SAA,SEA,WYG	8	EAF,SAF	2
4	79894707	79982357	87650	Gain	1.1	SDN,TAR	2	WAF	1
4	80009099	80009877	778	Loss	6.04	ABR,BOE,GOG,GUM,NAI,SEA	6	BOE,EAF,WAF	3
4	80242720	80243247	527	Loss	2.2	BAW,GOG,THY	3	EAF,SAF	2
4	80265818	80268011	2193	Loss	11.54	DZD,MAA,MLY,MSH,NAI,NSJ,PEU,PRW,SAA,SDN,SEA,TAR,WYG	13	EAF,SAF,WAF	3
4	80619833	80625624	5791	Loss	4.4	BAW,DZD,GOG,LND,MLY,SEA,THY	7	EAF,SAF	2
4	80763212	80764085	873	Loss	45.6	BAW,BOE,DIA,DZD,GAL,GOG,GUM,KEF,LGW,LND,MAA,MAN,MEN,MLY,MSH,MTB,NAI,NRW,NSJ,PRW,SAA,SDN,SEA,SOF,SOU,THY,WYG	27	BOE,EAF,MAD,SAF,WAF	5
4	81571978	81572640	662	Loss	1.1	MLY,SEA	2	EAF	1
4	81683677	81685281	1604	Loss	1.65	GUE	1	WAF	1
4	81763128	81765719	2591	Loss	1.1	GOG,GUM	2	EAF	1
4	81783273	81787019	3746	Loss	3.85	DZD,GOG,KEF,SAA,THY,WYG	6	EAF,SAF	2
4	81923798	81926586	2788	Loss	1.65	GOG,NAI,SDN	3	EAF,WAF	2
4	82436211	82437056	845	Loss	62.64	ABR,AND,BAW,BOE,DIA,DZD,GAL,GOG,GUE,GUM,KEF,LGW,LND,MAA,MAN,MEN,MLY,MSH,MTB,NAI,NSJ,PEU,PRW,SAA,SDN,SEA,SOF,SOU,TAR,THY,WYG	31	BOE,EAF,MAD,SAF,WAF	5
4	82925412	82927246	1834	Loss	1.1	BOE,MTB	2	BOE,SAF	2
4	82952792	82954179	1387	Loss	51.65	ABR,AND,BAW,BOE,DIA,DZD,GAL,GOG,GUE,GUM,KEF,LGW,LND,MAA,MAN,MAU,MEN,MLY,MSH,MTB,NAI,NSJ,PEU,PRW,SDN,SEA,SOF,SOU,THY,WYG	30	BOE,EAF,MAD,SAF,WAF	5
4	83524002	83527906	3904	Loss	42.31	ABR,AND,BAW,BOE,DIA,DZD,GAL,GOG,GUM,KEF,LND,MAA,MAN,MEN,MLY,MSH,MTB,NRW,NSJ,PRW,SAA,SDN,SEA,SOF,SOU,THY,WYG	27	BOE,EAF,MAD,SAF,WAF	5
4	83560468	83561375	907	Loss	13.74	ABR,DIA,GOG,GUM,KEF,MAA,MLY,MTB,PRW,SDN,SEA,SOF,SOU,WYG	14	EAF,MAD,SAF,WAF	4
4	84150078	84151314	1236	Loss	66.48	ABR,AND,BAW,BOE,DIA,DZD,GAL,GOG,GUE,GUM,KEF,LGW,LND,MAA,MAN,MAU,MEN,MLY,MSH,MTB,NAI,NRW,NSJ,PEU,PRW,SAA,SDN,SEA,SOU,THY,WYG	31	BOE,EAF,MAD,SAF,WAF	5
4	84297173	84298658	1485	Loss	16.48	ABR,GOG,GUE,GUM,KEF,LGW,MAA,MLY,MSH,NAI,PEU,PRW,SAA,SDN,SEA,SNJ,TAR,THY,WYG	19	EAF,SAF,WAF	3
4	84361810	84362122	312	Loss	2.2	DZD,LGW,MAN	3	EAF,SAF	2
4	84375244	84376417	1173	Loss	24.73	ABR,AND,BOE,DIA,GAL,GUE,KEF,MAA,MEN,MLY,MSH,MTB,NRW,SEA,SOF,SOU,TAR,WYG	18	BOE,EAF,MAD,SAF,WAF	5
4	84595557	84596142	585	Loss	40.11	ABR,AND,BAW,BOE,DIA,DZD,GAL,GOG,GUM,KEF,LGW,LND,MAA,MAN,MAU,MEN,MLY,MSH,MTB,NAI,NSJ,SAA,SDN,SEA,SOF,SOU,TAR,THY,WYG	29	BOE,EAF,MAD,SAF,WAF	5
4	84725861	84727319	1458	Loss	30.22	ABR,AND,BAW,BOE,DIA,DZD,GAL,GUM,LGW,LND,MAA,MAN,MEN,MLY,MTB,NRW,NSJ,PRW,SAA,SEA,SOF,SOU,THY,WYG	24	BOE,EAF,MAD,SAF	4
4	84803033	84810835	7802	Loss	64.29	ABR,AND,BAW,BOE,DIA,DZD,GAL,GOG,GUE,GUM,KEF,LGW,LND,MAA,MAN,MEN,MLY,MSH,MTB,NAI,NSJ,PRW,SAA,SDN,SEA,SNJ,SOF,SOU,THY,WYG	30	BOE,EAF,MAD,SAF,WAF	5
4	84848890	84849372	482	Loss	2.75	DZD,MAN,SOU,THY	4	EAF,MAD,SAF	3
4	84876026	84877367	1341	Loss	75.27	ABR,AND,BAW,BOE,DIA,DZD,GAL,GOG,GUM,KEF,LGW,LND,MAA,MAN,MEN,MLY,MSH,MTB,NAI,NRW,NSJ,PEU,PRW,SAA,SDN,SEA,SOF,SOU,TAR,THY,WYG	31	BOE,EAF,MAD,SAF,WAF	5
4	85248768	85254035	5267	Loss	11.54	BAW,DZD,GAL,GOG,GUE,GUM,KEF,MAA,MLY,NAI,PRW,SEA,WYG	13	EAF,SAF,WAF	3
4	85467106	85469089	1983	Loss	1.1	MLY	1	EAF	1
4	85603987	85605387	1400	Loss	34.62	ABR,AND,BAW,BOE,DZD,GAL,GOG,GUM,KEF,LGW,LND,MAA,MAN,MEN,MLY,MSH,NSJ,PRW,SAA,SDN,SEA,SOF,SOU,TAR,THY,WYG	26	BOE,EAF,MAD,SAF,WAF	5
4	85657752	85660864	3112	Loss	25.27	ABR,BOE,DZD,GUM,KEF,LGW,LND,MAA,MEN,MLY,MTB,NSJ,PRW,SAA,SDN,SEA,SOF,SOU,THY,WYG	20	BOE,EAF,MAD,SAF,WAF	5
4	85941126	85942519	1393	Loss	35.71	ABR,BAW,BOE,DIA,DZD,GAL,GOG,GUM,KEF,LGW,LND,MAA,MAN,MEN,MLY,NAI,NSJ,PEU,PRW,SDN,SEA,SOU,THY,WYG	24	BOE,EAF,MAD,SAF,WAF	5
4	86002137	86002421	284	Loss	1.65	GOG,MAN,SEA	3	EAF	1
4	86035258	86035796	538	Loss	2.2	DZD,MAA,SEA	3	EAF,SAF	2
4	86046994	86049485	2491	Loss	37.91	ABR,BAW,BOE,DIA,DZD,GAL,GOG,GUE,KEF,LND,MAA,MAN,MLY,MSH,MTB,NAI,NSJ,PRW,SEA,SOF,SOU,TAR,THY,WYG	24	BOE,EAF,MAD,SAF,WAF	5
4	86095473	86097488	2015	Loss	62.64	ABR,AND,BAW,BOE,DIA,DZD,GAL,GOG,GUE,GUM,KEF,LGW,LND,MAA,MAN,MEN,MLY,MSH,MTB,NAI,NRW,NSJ,PEU,PRW,SAA,SDN,SEA,SOF,SOU,TAR,THY,WYG	32	BOE,EAF,MAD,SAF,WAF	5
4	86676800	86677385	585	Loss	1.1	LND,SEA	2	EAF	1
4	87048970	87050614	1644	Both	1.65	MTB,NSJ,SEA	3	EAF,SAF	2
4	87482090	87482622	532	Loss	1.1	DZD,LGW	2	SAF	1
4	87630751	87632316	1565	Loss	3.3	MLY,SEA	2	EAF	1
4	87776548	87777407	859	Both	5.49	BOE,GOG,GUE,LGW,LND,MAA,MSH,MTB,SDN,SOU	10	BOE,EAF,MAD,SAF,WAF	5
4	87804995	87806624	1629	Loss	29.67	ABR,AND,BOE,DIA,DZD,GOG,GUM,KEF,LGW,LND,MAA,MAN,MEN,MLY,MTB,NAI,NRW,NSJ,PRW,SAA,SDN,SEA,SOF,SOU,THY,WYG	26	BOE,EAF,MAD,SAF,WAF	5
4	87825213	87827365	2152	Loss	40.11	ABR,BAW,BOE,DIA,DZD,GAL,GOG,GUM,KEF,LGW,LND,MAA,MAN,MEN,MLY,MSH,MTB,NRW,NSJ,PRW,SAA,SEA,SOF,SOU,THY,WYG	26	BOE,EAF,MAD,SAF	4
4	88962040	88963104	1064	Loss	69.23	ABR,AND,BAW,BOE,DIA,DZD,GAL,GOG,GUE,GUM,KEF,LGW,LND,MAA,MAN,MEN,MLY,MSH,MTB,NAI,NRW,NSJ,PRW,SAA,SDN,SEA,SNJ,SOF,SOU,TAR,THY,WYG	32	BOE,EAF,MAD,SAF,WAF	5
4	88973384	88974170	786	Loss	1.1	BOE	1	BOE	1
4	89077838	89079531	1693	Loss	1.65	NAI,SDN	2	WAF	1
4	89765329	89765769	440	Loss	12.64	BAW,BOE,DZD,GOG,GUM,LGW,LND,MAA,MAN,MEN,NSJ,SDN,SEA,SNJ,THY,WYG	16	BOE,EAF,MAD,SAF,WAF	5
4	90105684	90107022	1338	Loss	1.1	MAN,MSH	2	EAF,SAF	2
4	91049847	91052180	2333	Loss	1.1	SOF,SOU	2	MAD	1
4	91082578	91083312	734	Loss	64.29	ABR,AND,BAW,BOE,DIA,DZD,GAL,GOG,GUE,GUM,KEF,LGW,LND,MAA,MAN,MEN,MLY,MSH,MTB,NAI,NRW,NSJ,PRW,SAA,SDN,SEA,SOF,SOU,TAR,THY,WYG	31	BOE,EAF,MAD,SAF,WAF	5
4	91389543	91390447	904	Loss	62.09	ABR,AND,BAW,BOE,DIA,DZD,GAL,GOG,GUM,KEF,LGW,LND,MAA,MAN,MEN,MLY,MSH,MTB,NAI,NRW,NSJ,PEU,PRW,SDN,SEA,SNJ,SOF,SOU,TAR,THY,WYG	31	BOE,EAF,MAD,SAF,WAF	5
4	91788699	91789438	739	Loss	1.1	MLY	1	EAF	1
4	92274216	92275151	935	Loss	2.2	MAU,PRW,SDN	3	EAF,WAF	2
4	92614427	92615542	1115	Loss	3.85	BAW,GUE,NAI,NRW,SOU,TAR	6	EAF,MAD,SAF,WAF	4
4	93531941	93532566	625	Loss	1.1	MEN,SOU	2	MAD	1
4	93986754	93988183	1429	Loss	95.05	ABR,AND,BAW,BOE,DIA,DZD,GAL,GOG,GUE,GUM,KEF,LGW,LND,MAA,MAN,MAU,MEN,MLY,MSH,MTB,NAI,NRW,NSJ,PEU,PRW,SAA,SDN,SEA,SNJ,SOF,SOU,TAR,THY,WYG	34	BOE,EAF,MAD,SAF,WAF	5
4	94419167	94419839	672	Loss	54.95	ABR,AND,BAW,BOE,DIA,DZD,GAL,GOG,GUE,GUM,KEF,LGW,LND,MAA,MAN,MEN,MLY,MSH,MTB,NAI,NRW,NSJ,PRW,SAA,SDN,SEA,SOF,SOU,TAR,THY,WYG	31	BOE,EAF,MAD,SAF,WAF	5
4	94557435	94558276	841	Loss	8.24	GAL,GOG,GUE,GUM,KEF,MAA,NAI,PRW,SDN	9	EAF,WAF	2
4	95240720	95241289	569	Loss	1.65	MAA,SDN,WYG	3	EAF,WAF	2
4	95910305	96443713	533408	Both	2.2	SDN,SEA,THY	3	EAF,SAF,WAF	3
4	96503930	96504357	427	Loss	6.04	LGW,LND,MAN,NSJ,SDN,SEA,SNJ,THY	8	EAF,SAF,WAF	3
4	96585690	96587680	1990	Loss	41.76	ABR,AND,BOE,DIA,DZD,GAL,GOG,GUE,GUM,KEF,LGW,LND,MAA,MAN,MEN,MLY,MSH,MTB,NAI,NSJ,PEU,PRW,SDN,SEA,SOU,THY,WYG	27	BOE,EAF,MAD,SAF,WAF	5
4	96930578	96930920	342	Loss	3.85	DZD,LGW,MAA,MAN,SEA	5	EAF,SAF	2
4	97303786	97304707	921	Loss	1.1	MLY	1	EAF	1
4	97505350	97507152	1802	Loss	73.08	ABR,AND,BAW,BOE,DIA,DZD,GAL,GOG,GUE,GUM,KEF,LGW,LND,MAA,MAN,MEN,MLY,MSH,MTB,NAI,NRW,NSJ,PEU,PRW,SAA,SDN,SEA,SNJ,SOF,SOU,TAR,THY,WYG	33	BOE,EAF,MAD,SAF,WAF	5
4	97620311	97621560	1249	Loss	6.59	BAW,DZD,GAL,GOG,GUM,LND,MLY,NAI,NSJ,PRW,SEA,WYG	12	EAF,SAF,WAF	3
4	97640766	97641192	426	Loss	5.49	DZD,LGW,LND,MAN,MSH,NSJ,SEA	7	EAF,SAF	2
4	98677906	98678892	986	Loss	1.65	BOE,GOG,LND	3	BOE,EAF	2
4	98927800	98928408	608	Loss	43.96	ABR,AND,BAW,BOE,DZD,GAL,GOG,GUE,GUM,KEF,LGW,LND,MAA,MAN,MEN,MLY,MSH,MTB,NAI,NSJ,SDN,SEA,SNJ,SOF,SOU,TAR,THY,WYG	28	BOE,EAF,MAD,SAF,WAF	5
4	98993003	99003947	10944	Loss	10.99	AND,DIA,GOG,GUM,KEF,LGW,MSH,MTB,NSJ,SOF,SOU,THY,WYG	13	EAF,MAD,SAF	3
4	99212728	99213545	817	Loss	2.2	BOE,GOG,MTB,SAA	4	BOE,EAF,SAF	3
4	99245994	99246611	617	Loss	5.49	LGW,MAN,MLY,SEA,SOU	5	EAF,MAD,SAF	3
4	99312953	99314117	1164	Loss	24.73	AND,BOE,GAL,GOG,GUM,KEF,LGW,LND,MAN,MEN,MLY,MSH,MTB,NRW,NSJ,PRW,SDN,SEA,SOU,TAR,THY,WYG	22	BOE,EAF,MAD,SAF,WAF	5
4	99827758	99828715	957	Loss	10.44	BOE,GAL,KEF,MAN,MLY,MSH,MTB,NAI,SAA,SDN,SEA,SOU	12	BOE,EAF,MAD,SAF,WAF	5
4	100003034	100003731	697	Loss	14.29	BOE,GOG,GUM,KEF,LND,MAA,MAN,MLY,NSJ,PRW,SEA,THY,WYG	13	BOE,EAF,SAF	3
4	100009376	100010041	665	Loss	10.44	KEF,LND,MAA,MAN,MLY,NSJ,SEA,THY,WYG	9	EAF,SAF	2
4	100146167	100149188	3021	Loss	2.2	GOG,MSH,SEA,WYG	4	EAF,SAF	2
4	100427511	100428261	750	Loss	3.85	BOE,DIA,GUM,LND,NRW,WYG	6	BOE,EAF,MAD	3
4	100450667	100451663	996	Loss	16.48	AND,BAW,BOE,DIA,DZD,GAL,GOG,GUE,GUM,LGW,MEN,MLY,NSJ,SDN,SEA,SOF,THY,WYG	18	BOE,EAF,MAD,SAF,WAF	5
4	100461113	100461872	759	Loss	2.75	NRW,PEU,SOU	3	EAF,MAD,WAF	3
4	100514851	100516404	1553	Loss	9.34	ABR,DZD,LGW,MAN,MSH,MTB,NAI,NSJ,SEA,THY	10	EAF,SAF,WAF	3
4	100594226	100600412	6186	Loss	39.01	ABR,AND,BAW,BOE,DIA,DZD,GAL,GOG,GUE,GUM,KEF,LND,MAA,MAN,MEN,MSH,MTB,NAI,NRW,NSJ,PEU,PRW,SDN,SEA,SOF,SOU,TAR,THY,WYG	29	BOE,EAF,MAD,SAF,WAF	5
4	100648189	100649350	1161	Loss	15.38	ABR,DIA,GAL,GOG,GUM,KEF,MAA,MAN,MLY,MSH,MTB,NAI,NRW,PRW,SAA,SDN,WYG	17	EAF,MAD,SAF,WAF	4
4	100704252	100705516	1264	Loss	81.87	ABR,AND,BAW,BOE,DIA,DZD,GAL,GOG,GUE,GUM,KEF,LGW,LND,MAA,MAN,MEN,MLY,MSH,MTB,NAI,NRW,NSJ,PEU,PRW,SAA,SDN,SEA,SNJ,SOF,SOU,TAR,THY,WYG	33	BOE,EAF,MAD,SAF,WAF	5
4	101003544	101003945	401	Loss	8.79	DZD,LGW,LND,MAA,MAN,NSJ,PRW,SDN,SEA,THY	10	EAF,SAF,WAF	3
4	101267561	101271153	3592	Loss	20.88	ABR,BAW,BOE,DIA,DZD,GAL,GOG,GUE,GUM,KEF,LGW,LND,MAA,MAN,MLY,MSH,MTB,NAI,NSJ,SAA,SDN,TAR,THY,WYG	24	BOE,EAF,MAD,SAF,WAF	5
4	101471385	101472389	1004	Loss	1.1	MLY	1	EAF	1
4	101505050	101507440	2390	Loss	3.85	AND,BOE,KEF	3	BOE,EAF,MAD	3
4	101529283	101531906	2623	Loss	1.1	NAI	1	WAF	1
4	102022340	102023370	1030	Loss	40.66	ABR,AND,BAW,BOE,DIA,DZD,GAL,GOG,GUE,GUM,KEF,LGW,LND,MAA,MAN,MEN,MLY,MSH,MTB,NAI,NRW,NSJ,PRW,SEA,SNJ,SOF,SOU,THY,WYG	29	BOE,EAF,MAD,SAF,WAF	5
4	102198289	102198725	436	Loss	8.24	BAW,DZD,GOG,GUM,LGW,LND,MAA,NAI,SEA,THY	10	EAF,SAF,WAF	3
4	102241421	102243399	1978	Loss	65.93	ABR,AND,BAW,BOE,DIA,DZD,GAL,GOG,GUM,KEF,LGW,LND,MAA,MAN,MEN,MLY,MSH,MTB,NAI,NRW,NSJ,PEU,PRW,SAA,SDN,SEA,SOF,SOU,THY,WYG	30	BOE,EAF,MAD,SAF,WAF	5
4	102292931	102293606	675	Loss	2.2	MAA,PRW,WYG	3	EAF	1
4	102419355	102420082	727	Loss	20.33	BOE,GAL,GOG,GUM,KEF,LND,MAA,MAN,MLY,MSH,NSJ,PRW,SEA,SOF,WYG	15	BOE,EAF,MAD,SAF	4
4	102482699	102483328	629	Loss	42.86	ABR,BAW,BOE,DZD,GAL,GOG,GUE,GUM,KEF,LGW,LND,MAA,MAN,MEN,MLY,MSH,MTB,NAI,NSJ,PRW,SAA,SDN,SEA,SOF,SOU,THY,WYG	27	BOE,EAF,MAD,SAF,WAF	5
4	102579618	102580711	1093	Loss	1.65	GOG,MAA	2	EAF	1
4	102658332	102660133	1801	Loss	24.18	ABR,AND,BAW,BOE,DIA,GAL,GOG,GUM,KEF,LND,MAA,MAN,MEN,MLY,MSH,NAI,PRW,SEA,SOF,SOU,THY,WYG	22	BOE,EAF,MAD,SAF,WAF	5
4	102817532	102821553	4021	Loss	2.2	BAW,KEF,MAA,PRW	4	EAF,SAF	2
4	103182900	103184748	1848	Loss	3.85	GOG,GUM,LND,PRW	4	EAF	1
4	103398997	103401553	2556	Loss	57.14	ABR,AND,BAW,BOE,DIA,DZD,GAL,GOG,GUM,KEF,LGW,LND,MAA,MAN,MEN,MLY,MSH,MTB,NSJ,PRW,SAA,SDN,SEA,SOF,SOU,THY,WYG	27	BOE,EAF,MAD,SAF,WAF	5
4	103671935	103675524	3589	Loss	9.34	BOE,GOG,MAN,MLY,MTB,SAA,SEA	7	BOE,EAF,SAF	3
4	103800654	103801847	1193	Loss	82.97	ABR,AND,BAW,BOE,DIA,DZD,GAL,GOG,GUE,GUM,KEF,LGW,LND,MAA,MAN,MEN,MLY,MSH,MTB,NAI,NRW,NSJ,PEU,PRW,SAA,SDN,SEA,SOF,SOU,TAR,THY,WYG	32	BOE,EAF,MAD,SAF,WAF	5
4	103809529	103811248	1719	Loss	2.75	BOE,LND,MTB	3	BOE,EAF,SAF	3
4	103822025	103822474	449	Loss	14.29	AND,DZD,GOG,KEF,LGW,LND,MAA,MAN,MLY,NSJ,SEA,SOU,THY,WYG	14	EAF,MAD,SAF	3
4	103834420	103835091	671	Loss	1.1	SEA	1	EAF	1
4	104263947	104265366	1419	Loss	3.3	BOE,MTB,NAI,PEU,SAA,TAR	6	BOE,EAF,SAF,WAF	4
4	104562576	104564514	1938	Loss	65.93	ABR,AND,BAW,BOE,DIA,DZD,GAL,GOG,GUE,KEF,LGW,LND,MAA,MAN,MEN,MLY,MSH,MTB,NAI,NRW,NSJ,PEU,PRW,SAA,SDN,SEA,SNJ,SOF,SOU,TAR,THY,WYG	32	BOE,EAF,MAD,SAF,WAF	5
4	104937177	104938461	1284	Loss	8.79	ABR,GAL,GUE,GUM,MAA,MAU,NAI,PEU,SDN,SEA,THY,WYG	12	EAF,SAF,WAF	3
4	105621876	105623579	1703	Loss	11.54	ABR,KEF,MAA,MAN,MEN,MTB,NRW,NSJ,PEU,SDN,SEA,SOF,THY,WYG	14	EAF,MAD,SAF,WAF	4
4	105973234	105980983	7749	Loss	63.74	ABR,AND,BAW,BOE,DIA,DZD,GAL,GOG,GUE,GUM,KEF,LGW,LND,MAA,MAN,MAU,MEN,MLY,MSH,MTB,NAI,NSJ,PEU,PRW,SAA,SDN,SEA,SNJ,SOF,SOU,TAR,THY,WYG	33	BOE,EAF,MAD,SAF,WAF	5
4	106442971	106443451	480	Loss	3.85	BAW,GOG,MAA,SDN,SEA,TAR	6	EAF,SAF,WAF	3
4	106658859	106659911	1052	Loss	2.2	KEF	1	EAF	1
4	106690501	106690896	395	Gain	3.3	GOG,LND,MAN,NSJ,SEA,THY	6	EAF,SAF	2
4	106798660	106800077	1417	Loss	39.56	ABR,BAW,BOE,DIA,DZD,GAL,GOG,GUE,LND,MAA,MAN,MEN,MLY,MSH,MTB,NAI,NSJ,PRW,SAA,SEA,SOF,SOU,THY,WYG	24	BOE,EAF,MAD,SAF,WAF	5
4	106935055	106936360	1305	Loss	7.14	ABR,BOE,GAL,GOG,GUE,MAN,MSH,NAI,NSJ,SOU,THY	11	BOE,EAF,MAD,SAF,WAF	5
4	107592805	107595309	2504	Loss	70.88	ABR,AND,BAW,BOE,DIA,DZD,GAL,GOG,GUE,GUM,KEF,LGW,LND,MAA,MAN,MEN,MLY,MSH,MTB,NAI,NRW,NSJ,PEU,PRW,SAA,SDN,SEA,SOF,SOU,TAR,THY,WYG	32	BOE,EAF,MAD,SAF,WAF	5
4	107838404	107839413	1009	Loss	1.65	PRW,SEA,SNJ	3	EAF	1
4	108391111	108393648	2537	Gain	2.2	BAW,DZD,MSH,THY	4	SAF	1
4	108893268	108894129	861	Loss	3.85	BAW,MAA,MLY,MTB,SEA,THY	6	EAF,SAF	2
4	109804900	109805530	630	Loss	7.14	ABR,BOE,KEF,LGW,LND,MAA,NSJ,PRW,SDN,SEA,THY,WYG	12	BOE,EAF,SAF,WAF	4
4	109863492	109864118	626	Loss	2.2	KEF,MAA,MSH,PRW	4	EAF,SAF	2
4	109929258	109932582	3324	Loss	89.56	ABR,AND,BAW,BOE,DIA,DZD,GAL,GOG,GUE,GUM,KEF,LGW,LND,MAA,MAN,MAU,MEN,MLY,MSH,MTB,NAI,NRW,NSJ,PEU,PRW,SAA,SDN,SEA,SOF,SOU,TAR,THY,WYG	33	BOE,EAF,MAD,SAF,WAF	5
4	109986300	109987234	934	Loss	8.24	ABR,DZD,GAL,GOG,GUM,LND,MAA,MLY,PEU,SAA,SEA,WYG	12	EAF,SAF,WAF	3
4	110105728	110106980	1252	Loss	1.1	GOG,PEU	2	EAF,WAF	2
4	110272290	110273771	1481	Loss	12.64	GAL,GOG,GUM,KEF,MAA,MAN,MLY,MTB,NSJ,PRW,SAA,SEA,WYG	13	EAF,SAF	2
4	111085508	111086202	694	Loss	31.87	AND,BAW,DIA,DZD,GOG,GUM,KEF,LGW,LND,MAN,MEN,MSH,MTB,NRW,NSJ,SEA,SOF,SOU,THY,WYG	20	EAF,MAD,SAF	3
4	111490757	111491712	955	Loss	26.92	BAW,BOE,GAL,GOG,GUM,KEF,LGW,LND,MAA,MAN,MLY,MSH,MTB,NSJ,PRW,SAA,SEA,TAR,THY,WYG	20	BOE,EAF,SAF,WAF	4
4	111820332	111822005	1673	Loss	2.75	GAL,MAU,PRW,SEA	4	EAF,WAF	2
4	112014802	112015468	666	Loss	22.53	ABR,AND,BAW,DIA,LGW,LND,MEN,MSH,NSJ,PRW,SEA,SOF,SOU,THY,WYG	15	EAF,MAD,SAF	3
4	112061158	112061904	746	Loss	1.65	GAL,KEF,PRW	3	EAF	1
4	112868884	112870538	1654	Loss	1.1	LND,MSH	2	EAF,SAF	2
4	113403702	113404249	547	Loss	1.65	DZD,NSJ,SDN	3	SAF,WAF	2
4	113581727	113582387	660	Loss	83.52	ABR,AND,BAW,BOE,DIA,DZD,GAL,GOG,GUE,GUM,KEF,LGW,LND,MAA,MAN,MEN,MLY,MSH,MTB,NAI,NRW,NSJ,PEU,PRW,SAA,SDN,SEA,SNJ,SOF,SOU,TAR,THY,WYG	33	BOE,EAF,MAD,SAF,WAF	5
4	114213006	114214620	1614	Loss	42.31	ABR,BAW,BOE,DIA,DZD,GAL,GOG,GUM,KEF,LGW,LND,MAA,MAN,MEN,MLY,MSH,MTB,NSJ,PEU,PRW,SAA,SEA,SOF,SOU,THY,WYG	26	BOE,EAF,MAD,SAF,WAF	5
4	114246401	114249688	3287	Loss	2.75	BOE,DZD,GAL,THY	4	BOE,EAF,SAF	3
4	114404716	114412477	7761	Loss	64.29	ABR,AND,BAW,BOE,DZD,GAL,GOG,GUE,GUM,KEF,LGW,LND,MAA,MAN,MAU,MEN,MLY,MSH,MTB,NAI,NRW,NSJ,PEU,PRW,SAA,SDN,SEA,SNJ,SOF,SOU,TAR,THY,WYG	33	BOE,EAF,MAD,SAF,WAF	5
4	114538044	114538863	819	Loss	5.49	BOE,MSH,NAI,NSJ,PEU,SDN,SOU,TAR	8	BOE,MAD,SAF,WAF	4
4	114751210	114751627	417	Loss	4.4	DZD,LGW,MAA,MAN,SDN,SEA	6	EAF,SAF,WAF	3
4	116190987	116191592	605	Loss	4.4	AND,LND,MAN,MTB,SEA,THY	6	EAF,MAD,SAF	3
4	116239569	116240326	757	Loss	7.14	ABR,GUE,KEF,MSH,NAI,SDN,SEA,SNJ,THY,WYG	10	EAF,SAF,WAF	3
4	116308539	116308894	355	Loss	1.1	DZD,SDN	2	SAF,WAF	2
4	116540774	116541771	997	Loss	6.59	ABR,DZD,GOG,GUM,LGW,LND,MAA,THY	8	EAF,SAF	2
4	116628948	116629677	729	Loss	23.63	ABR,BAW,BOE,DZD,GOG,GUE,GUM,KEF,LGW,LND,MAA,MAN,MLY,MSH,MTB,NAI,NSJ,SEA,SOU,TAR,THY	21	BOE,EAF,MAD,SAF,WAF	5
4	116794706	116795149	443	Loss	1.1	DZD,LND	2	EAF,SAF	2
4	117108043	117108931	888	Loss	6.04	GAL,GOG,KEF,MAA,MSH,PRW,SAA,WYG	8	EAF,SAF	2
4	117340437	117341907	1470	Loss	2.75	BOE,PRW,SDN,THY	4	BOE,EAF,SAF,WAF	4
4	117538776	117539667	891	Loss	1.65	NRW,PEU,SOU	3	EAF,MAD,WAF	3
4	117662817	117663375	558	Loss	14.29	GOG,GUM,KEF,LND,MAA,MAN,MAU,MEN,MLY,NSJ,SEA,SOU,THY,WYG	14	EAF,MAD,SAF,WAF	4
4	118450255	118451752	1497	Loss	68.68	ABR,AND,BAW,BOE,DIA,DZD,GAL,GOG,GUE,GUM,KEF,LGW,LND,MAA,MAN,MEN,MLY,MSH,MTB,NAI,NRW,NSJ,PRW,SAA,SDN,SEA,SOF,SOU,TAR,THY,WYG	31	BOE,EAF,MAD,SAF,WAF	5
4	118475477	118476895	1418	Loss	42.31	ABR,AND,BAW,BOE,DIA,DZD,GAL,GOG,GUM,KEF,LGW,LND,MAA,MAN,MEN,MLY,MSH,MTB,NAI,NSJ,PEU,PRW,SAA,SDN,SEA,SOF,SOU,TAR,THY,WYG	30	BOE,EAF,MAD,SAF,WAF	5
4	118993450	118994081	631	Loss	3.3	BAW,DZD,GAL,KEF,LGW,NSJ	6	EAF,SAF	2
4	120391530	120398105	6575	Loss	33.52	ABR,BOE,DIA,DZD,GAL,GOG,GUE,GUM,KEF,LND,MAA,MEN,MLY,MSH,MTB,NAI,PEU,PRW,SAA,SDN,SEA,SOU,TAR,THY,WYG	25	BOE,EAF,MAD,SAF,WAF	5
4	120556937	120558192	1255	Loss	1.65	KEF,MLY,SEA	3	EAF	1
5	270523	271810	1287	Loss	71.43	ABR,AND,BAW,BOE,DIA,DZD,GAL,GOG,GUE,GUM,KEF,LGW,LND,MAA,MAN,MAU,MEN,MLY,MSH,MTB,NAI,NSJ,PEU,PRW,SAA,SDN,SEA,SNJ,SOF,SOU,TAR,THY,WYG	33	BOE,EAF,MAD,SAF,WAF	5
5	379810	383167	3357	Loss	1.65	MLY,MTB	2	EAF,SAF	2
5	491981	499023	7042	Loss	2.75	DIA,SOF	2	MAD	1
5	764875	765648	773	Loss	64.29	ABR,AND,BAW,BOE,DIA,DZD,GAL,GOG,GUE,GUM,KEF,LGW,LND,MAA,MAN,MEN,MLY,MSH,MTB,NAI,NRW,NSJ,PEU,PRW,SAA,SDN,SEA,SNJ,SOF,SOU,TAR,THY,WYG	33	BOE,EAF,MAD,SAF,WAF	5
5	1689332	1692181	2849	Loss	1.1	BOE	1	BOE	1
5	3140876	3162204	21328	Loss	5.49	AND,BOE,LND,MLY,MTB,SAA	6	BOE,EAF,MAD,SAF	4
5	3577229	3578637	1408	Loss	6.04	LGW,LND,MAA,MAU,NAI,NSJ,PRW,SEA,THY	9	EAF,SAF,WAF	3
5	3680569	3681201	632	Loss	8.24	AND,DZD,LND,MAN,MSH,NSJ,SEA	7	EAF,MAD,SAF	3
5	3923440	3924247	807	Loss	80.77	ABR,AND,BAW,BOE,DIA,DZD,GAL,GOG,GUE,GUM,KEF,LGW,LND,MAA,MAN,MAU,MEN,MLY,MSH,MTB,NAI,NRW,NSJ,PEU,PRW,SAA,SDN,SEA,SNJ,SOF,SOU,THY,WYG	33	BOE,EAF,MAD,SAF,WAF	5
5	3937335	3943568	6233	Gain	7.14	ABR,BOE,MEN,MLY,NAI,SOF,SOU	7	BOE,EAF,MAD,WAF	4
5	4104439	4105700	1261	Loss	2.75	ABR,GOG,MLY,MTB,SEA	5	EAF,SAF	2
5	4150015	4150562	547	Loss	1.65	LND,NAI,SDN	3	EAF,WAF	2
5	4331028	4331492	464	Loss	3.3	LGW,MAA,NAI,SEA,SOF,WYG	6	EAF,MAD,SAF,WAF	4
5	4851703	4854060	2357	Loss	47.8	ABR,AND,BAW,DIA,DZD,GAL,GOG,GUE,GUM,LGW,LND,MAA,MAN,MEN,MLY,MSH,MTB,NAI,NSJ,PRW,SAA,SDN,SEA,SNJ,SOF,SOU,TAR,THY,WYG	29	EAF,MAD,SAF,WAF	4
5	5082183	5082771	588	Loss	21.98	ABR,BAW,DZD,GAL,GOG,GUE,GUM,KEF,LND,MAA,MAN,NSJ,PEU,SAA,SDN,SEA,SOF,TAR,THY,WYG	20	EAF,MAD,SAF,WAF	4
5	5686049	5686356	307	Loss	1.1	LND,MAA	2	EAF	1
5	5803529	5804460	931	Loss	41.21	ABR,BAW,DIA,DZD,GAL,GOG,GUE,GUM,KEF,LGW,LND,MAA,MAN,MEN,MLY,MSH,MTB,NAI,NSJ,PRW,SDN,SEA,THY,WYG	24	EAF,MAD,SAF,WAF	4
5	6160158	6161801	1643	Loss	58.79	ABR,AND,BAW,BOE,DIA,DZD,GAL,GOG,GUE,GUM,KEF,LGW,LND,MAA,MAN,MAU,MEN,MLY,MSH,MTB,NAI,NSJ,PEU,PRW,SAA,SDN,SEA,SOF,SOU,TAR,THY,WYG	32	BOE,EAF,MAD,SAF,WAF	5
5	6309518	6310335	817	Loss	3.85	ABR,GUM,PEU,WYG	4	EAF,WAF	2
5	6389998	6390576	578	Loss	2.75	GAL,NAI,PRW,SDN	4	EAF,WAF	2
5	6444801	6445392	591	Loss	4.95	DZD,KEF,MAA,SEA,THY,WYG	6	EAF,SAF	2
5	6665351	6665954	603	Loss	41.21	ABR,BAW,BOE,DZD,GAL,GOG,GUE,GUM,KEF,LGW,LND,MAA,MAN,MAU,MEN,MLY,MSH,NAI,NRW,NSJ,PRW,SDN,SEA,SNJ,SOF,SOU,TAR,THY,WYG	29	BOE,EAF,MAD,SAF,WAF	5
5	6960919	6962678	1759	Loss	54.4	ABR,AND,BAW,BOE,DIA,DZD,GAL,GOG,GUE,GUM,KEF,LGW,LND,MAA,MAN,MEN,MLY,MSH,MTB,NAI,NRW,NSJ,PEU,PRW,SAA,SDN,SEA,SOF,SOU,TAR,THY,WYG	32	BOE,EAF,MAD,SAF,WAF	5
5	7065881	7066327	446	Loss	7.69	ABR,AND,DZD,NAI,SDN,SEA,SOF,SOU,TAR,THY	10	EAF,MAD,SAF,WAF	4
5	7178708	7179035	327	Loss	2.75	BAW,NSJ,SEA	3	EAF,SAF	2
5	7186683	7188130	1447	Loss	2.2	ABR,GOG,MLY	3	EAF	1
5	7395698	7398190	2492	Loss	21.98	BAW,BOE,DZD,GOG,GUE,LGW,LND,MAA,MLY,MSH,MTB,NRW,NSJ,PRW,SAA,SDN,SEA,SOU,THY	19	BOE,EAF,MAD,SAF,WAF	5
5	7744488	7745511	1023	Loss	67.58	ABR,AND,BAW,BOE,DIA,DZD,GAL,GOG,GUE,GUM,KEF,LGW,LND,MAA,MAN,MAU,MEN,MLY,MSH,MTB,NAI,NRW,NSJ,PRW,SAA,SDN,SEA,SOF,SOU,TAR,THY,WYG	32	BOE,EAF,MAD,SAF,WAF	5
5	7927001	7928181	1180	Loss	2.75	GAL,GOG,SEA	3	EAF	1
5	7938056	7939047	991	Loss	72.53	ABR,AND,BAW,BOE,DIA,DZD,GAL,GOG,GUE,GUM,KEF,LGW,LND,MAA,MAU,MEN,MLY,MSH,MTB,NAI,NRW,NSJ,PRW,SAA,SDN,SEA,SNJ,SOF,SOU,TAR,THY,WYG	32	BOE,EAF,MAD,SAF,WAF	5
5	8249934	8251783	1849	Loss	1.65	BOE,MLY	2	BOE,EAF	2
5	8376083	8376427	344	Loss	3.3	LND,NSJ,SEA,THY	4	EAF,SAF	2
5	8445097	8447219	2122	Loss	7.69	ABR,GUE,GUM,KEF,LGW,NAI,NSJ,SDN,SOF,TAR,THY	11	EAF,MAD,SAF,WAF	4
5	8587406	8588345	939	Both	2.2	AND,PEU,TAR,THY	4	MAD,SAF,WAF	3
5	9638077	9645791	7714	Loss	48.9	ABR,AND,BAW,BOE,DIA,DZD,GAL,GOG,GUE,GUM,KEF,LND,MAA,MEN,MLY,MSH,MTB,NAI,NSJ,PEU,PRW,SAA,SDN,SEA,SOF,SOU,TAR,THY,WYG	29	BOE,EAF,MAD,SAF,WAF	5
5	9773883	9774179	296	Loss	1.1	BAW	1	SAF	1
5	9905748	9906529	781	Loss	3.3	BOE,MLY,MTB,NSJ,SEA,WYG	6	BOE,EAF,SAF	3
5	10000149	10000738	589	Loss	73.63	ABR,AND,BAW,BOE,DIA,DZD,GAL,GOG,GUE,GUM,KEF,LGW,LND,MAA,MAN,MAU,MEN,MLY,MSH,MTB,NAI,NRW,NSJ,PEU,PRW,SAA,SDN,SEA,SNJ,SOF,SOU,TAR,THY,WYG	34	BOE,EAF,MAD,SAF,WAF	5
5	10239828	10241203	1375	Loss	42.31	ABR,BAW,BOE,DZD,GAL,GOG,GUE,GUM,KEF,LGW,LND,MAA,MAN,MAU,MSH,MTB,NAI,NSJ,PRW,SDN,SEA,SNJ,TAR,THY,WYG	25	BOE,EAF,SAF,WAF	4
5	10529810	10530268	458	Loss	21.98	AND,BAW,DZD,GAL,GOG,GUE,KEF,LND,MAA,MAN,MEN,MLY,NSJ,PRW,SAA,SDN,SEA,SOF,SOU,THY,WYG	21	EAF,MAD,SAF,WAF	4
5	10691818	10693128	1310	Loss	59.34	ABR,AND,BAW,BOE,DIA,DZD,GAL,GOG,GUE,GUM,KEF,LGW,LND,MAA,MAN,MEN,MLY,MSH,MTB,NAI,NSJ,PEU,PRW,SAA,SDN,SEA,SNJ,SOF,SOU,TAR,THY,WYG	32	BOE,EAF,MAD,SAF,WAF	5
5	10983606	10984581	975	Loss	17.58	ABR,AND,BOE,GAL,KEF,LGW,LND,MAA,MAN,MEN,MLY,NSJ,PRW,SAA,SEA,SOU,WYG	17	BOE,EAF,MAD,SAF	4
5	11164105	11164526	421	Loss	1.1	AND,MAA	2	EAF,MAD	2
5	11256464	11258723	2259	Loss	52.75	ABR,AND,BOE,DIA,DZD,GAL,GOG,GUE,GUM,KEF,LGW,LND,MAA,MAN,MEN,MLY,MSH,MTB,NAI,NRW,NSJ,PEU,PRW,SAA,SDN,SEA,SOU,TAR,THY,WYG	30	BOE,EAF,MAD,SAF,WAF	5
5	11379799	11380251	452	Loss	13.74	ABR,AND,DZD,GAL,GOG,GUM,KEF,LGW,LND,MAA,MAN,MEN,MLY,NSJ,SEA,SOU,THY	17	EAF,MAD,SAF	3
5	11401666	11403066	1400	Loss	56.59	ABR,AND,BOE,DIA,DZD,GAL,GOG,GUE,GUM,KEF,LGW,LND,MAA,MAN,MAU,MEN,MLY,MSH,MTB,NAI,NRW,NSJ,PRW,SAA,SDN,SEA,SOF,SOU,TAR,THY,WYG	31	BOE,EAF,MAD,SAF,WAF	5
5	11437013	11437820	807	Loss	2.2	MLY	1	EAF	1
5	11753895	11755105	1210	Loss	50.55	ABR,AND,BAW,BOE,DIA,DZD,GAL,GOG,GUE,KEF,LGW,LND,MAA,MAN,MAU,MEN,MLY,MSH,MTB,NAI,NSJ,PRW,SAA,SDN,SEA,SOF,SOU,THY,WYG	29	BOE,EAF,MAD,SAF,WAF	5
5	11790219	11790863	644	Loss	63.74	ABR,AND,BAW,BOE,DZD,GAL,GOG,GUM,KEF,LGW,LND,MAA,MAN,MEN,MLY,MSH,MTB,NAI,NSJ,PRW,SAA,SDN,SEA,SOF,SOU,TAR,THY,WYG	28	BOE,EAF,MAD,SAF,WAF	5
5	12228838	12230533	1695	Loss	1.65	ABR,GUM,TAR	3	EAF,WAF	2
5	12646310	12654110	7800	Loss	68.13	ABR,AND,BAW,BOE,DIA,DZD,GAL,GOG,GUE,GUM,KEF,LGW,LND,MAA,MAN,MEN,MLY,MSH,MTB,NAI,NRW,NSJ,PEU,PRW,SAA,SDN,SEA,SOF,SOU,TAR,THY,WYG	32	BOE,EAF,MAD,SAF,WAF	5
5	13188964	13190308	1344	Loss	2.75	GUE,LND,NAI,NRW,SDN	5	EAF,WAF	2
5	13231355	13233040	1685	Loss	12.64	ABR,GAL,GOG,GUM,KEF,MAA,MLY,MTB,NSJ,PRW,SEA,WYG	12	EAF,SAF	2
5	13321127	13322891	1764	Loss	67.03	ABR,AND,BAW,BOE,DIA,DZD,GAL,GOG,GUE,GUM,KEF,LGW,LND,MAA,MAU,MEN,MLY,MSH,MTB,NAI,NRW,NSJ,PEU,PRW,SAA,SDN,SEA,SOF,SOU,TAR,THY,WYG	32	BOE,EAF,MAD,SAF,WAF	5
5	13438744	13440883	2139	Loss	1.1	GUM	1	EAF	1
5	13445711	13447810	2099	Loss	28.02	AND,BAW,BOE,DIA,DZD,GAL,GOG,LGW,LND,MAA,MEN,MSH,MTB,NRW,NSJ,PRW,SAA,SDN,SEA,SOF,SOU,THY,WYG	23	BOE,EAF,MAD,SAF,WAF	5
5	13516259	13519015	2756	Loss	24.18	AND,BAW,DZD,GAL,GOG,GUE,GUM,KEF,LGW,LND,MAN,MAU,MEN,MSH,MTB,NAI,NSJ,SAA,SDN,SEA,SNJ,SOU,TAR,THY,WYG	25	EAF,MAD,SAF,WAF	4
5	13661610	13666534	4924	Loss	55.49	ABR,AND,BAW,DIA,DZD,GAL,GOG,GUE,GUM,KEF,LGW,LND,MAA,MAN,MEN,MLY,MSH,MTB,NRW,NSJ,PEU,PRW,SAA,SDN,SEA,SNJ,SOF,SOU,THY,WYG	30	EAF,MAD,SAF,WAF	4
5	13723676	13724731	1055	Loss	11.54	ABR,GAL,GOG,KEF,LGW,MAU,MLY,NAI,NSJ,PRW,SEA,THY,WYG	13	EAF,SAF,WAF	3
5	13915031	13922813	7782	Loss	68.68	ABR,AND,BAW,BOE,DIA,DZD,GAL,GOG,GUE,GUM,KEF,LGW,LND,MAA,MAN,MEN,MLY,MSH,MTB,NAI,NRW,NSJ,PRW,SAA,SDN,SEA,SOF,SOU,THY,WYG	30	BOE,EAF,MAD,SAF,WAF	5
5	14612187	14620447	8260	Loss	20.33	ABR,BAW,DZD,GAL,GOG,GUM,KEF,LGW,LND,MAA,MAN,MSH,NAI,NSJ,SDN,SEA,THY,WYG	18	EAF,SAF,WAF	3
5	14732917	14733978	1061	Loss	16.48	BOE,GOG,GUM,KEF,LND,MAA,MLY,NAI,NSJ,PEU,PRW,SDN,SEA,THY	14	BOE,EAF,SAF,WAF	4
5	14988122	14989439	1317	Loss	80.77	ABR,AND,BAW,BOE,DIA,DZD,GAL,GOG,GUE,GUM,KEF,LGW,LND,MAA,MAN,MAU,MEN,MLY,MSH,MTB,NAI,NRW,NSJ,PEU,PRW,SAA,SDN,SEA,SNJ,SOF,SOU,TAR,THY,WYG	34	BOE,EAF,MAD,SAF,WAF	5
5	15470631	15472475	1844	Loss	29.12	ABR,BAW,DZD,GOG,GUM,KEF,LGW,LND,MAA,MAN,MSH,MTB,NAI,NRW,NSJ,PRW,SDN,SEA,SOF,SOU,THY,WYG	22	EAF,MAD,SAF,WAF	4
5	15885279	15891801	6522	Loss	1.1	GUM,MEN	2	EAF,MAD	2
5	15906425	15908461	2036	Loss	1.1	GUE,SAA	2	EAF,WAF	2
5	16351365	16352186	821	Loss	36.81	ABR,AND,BAW,BOE,DIA,DZD,GAL,GOG,GUE,GUM,KEF,LND,MAA,MEN,MLY,MTB,NAI,NSJ,PRW,SAA,SDN,SEA,SOF,SOU,WYG	25	BOE,EAF,MAD,SAF,WAF	5
5	16461601	16463022	1421	Loss	68.68	ABR,AND,BOE,DIA,GAL,GOG,GUE,GUM,KEF,LGW,LND,MAA,MAN,MAU,MEN,MLY,MSH,MTB,NAI,NRW,NSJ,PEU,PRW,SAA,SDN,SEA,SNJ,SOF,SOU,TAR,WYG	31	BOE,EAF,MAD,SAF,WAF	5
5	16531378	16532643	1265	Loss	2.75	DIA,KEF,SOU,WYG	4	EAF,MAD	2
5	16536818	16538101	1283	Loss	12.09	BAW,DZD,GOG,KEF,LGW,MAA,MAN,MLY,MTB,NAI,PRW,SAA,SDN,SOU,THY	15	EAF,MAD,SAF,WAF	4
5	16916575	16920168	3593	Loss	69.23	ABR,AND,BAW,BOE,DIA,DZD,GAL,GOG,GUE,GUM,KEF,LGW,LND,MAA,MAN,MEN,MLY,MSH,MTB,NAI,NRW,NSJ,PEU,PRW,SAA,SDN,SEA,SOF,SOU,THY,WYG	31	BOE,EAF,MAD,SAF,WAF	5
5	17254653	17256687	2034	Loss	20.88	ABR,AND,BOE,DIA,DZD,GUE,KEF,LGW,LND,MAA,MAN,MEN,MLY,MSH,MTB,NAI,SDN,SEA,SOU,THY	20	BOE,EAF,MAD,SAF,WAF	5
5	17290134	17290515	381	Loss	4.95	BAW,DZD,MAN,NSJ,SDN,SEA,THY	7	EAF,SAF,WAF	3
5	17878524	17884736	6212	Loss	81.32	ABR,AND,BAW,BOE,DIA,DZD,GAL,GOG,GUE,GUM,KEF,LGW,LND,MAA,MAN,MAU,MEN,MLY,MSH,MTB,NAI,NRW,NSJ,PEU,PRW,SAA,SDN,SEA,SNJ,SOF,SOU,TAR,THY,WYG	34	BOE,EAF,MAD,SAF,WAF	5
5	18048988	18058430	9442	Loss	12.09	ABR,AND,BAW,MAA,MAN,MEN,MLY,MSH,NSJ,SEA,SOF,SOU,THY	13	EAF,MAD,SAF	3
5	18069518	18074247	4729	Loss	1.65	DZD,NSJ,SOF	3	MAD,SAF	2
5	18085194	18086780	1586	Loss	57.14	ABR,AND,BAW,BOE,DZD,GAL,GOG,GUE,GUM,KEF,LGW,LND,MAA,MAN,MAU,MEN,MLY,MSH,MTB,NAI,NSJ,PEU,PRW,SAA,SDN,SEA,SNJ,SOF,SOU,THY,WYG	31	BOE,EAF,MAD,SAF,WAF	5
5	18111152	18151721	40569	Loss	2.75	MAN,MEN,SEA,SOF	4	EAF,MAD	2
5	18453362	18471583	18221	Gain	7.14	DIA,GAL,KEF,MLY,SAA,SEA,WYG	7	EAF,MAD	2
5	18897941	18898547	606	Loss	1.1	PEU,TAR	2	WAF	1
5	19447123	19447963	840	Loss	1.1	GUE,NRW	2	EAF,WAF	2
5	19500674	19502985	2311	Loss	1.65	MAA,PRW	2	EAF	1
5	19948351	19949509	1158	Loss	58.79	ABR,AND,BAW,BOE,DIA,DZD,GAL,GOG,GUE,GUM,KEF,LGW,LND,MAA,MAN,MEN,MLY,MSH,MTB,NAI,NRW,NSJ,PRW,SAA,SDN,SEA,SOF,SOU,THY,WYG	30	BOE,EAF,MAD,SAF,WAF	5
5	20012681	20013683	1002	Loss	21.98	ABR,AND,BAW,BOE,DIA,DZD,GOG,GUM,LGW,LND,MAN,MEN,MLY,MSH,MTB,NSJ,SEA,SOF,SOU,THY,WYG	21	BOE,EAF,MAD,SAF	4
5	20013994	20015104	1110	Loss	28.57	BAW,BOE,DIA,DZD,GOG,GUM,KEF,LGW,LND,MAA,MAN,MLY,MSH,MTB,NSJ,PRW,SAA,SEA,THY,WYG	20	BOE,EAF,MAD,SAF	4
5	20402954	20406685	3731	Both	5.49	ABR,BOE,GAL,GOG,GUM,LND,MAA,SEA	8	BOE,EAF	2
5	20436045	20443681	7636	Loss	10.99	BAW,BOE,GOG,LND,MAA,MLY,MTB,NSJ,SDN,SEA,THY	11	BOE,EAF,SAF,WAF	4
5	20600163	20604982	4819	Loss	2.2	ABR,GUM,MLY	3	EAF	1
5	20720870	20721666	796	Loss	2.2	ABR,MAA,MAN,PRW	4	EAF	1
5	20907986	20908366	380	Loss	6.59	BOE,DZD,LND,MAA,MAN,NAI,NSJ,SDN,SEA,THY	10	BOE,EAF,SAF,WAF	4
5	21434936	21436023	1087	Loss	7.69	ABR,DIA,GOG,GUE,GUM,KEF,MAA,NAI,PRW,WYG	10	EAF,MAD,WAF	3
5	21695369	21696604	1235	Loss	1.1	NRW,TAR	2	EAF,WAF	2
5	22403167	22404132	965	Loss	1.1	MAA,MLY	2	EAF	1
5	23598248	23598753	505	Loss	2.2	BOE,NAI,NSJ,SEA	4	BOE,EAF,SAF,WAF	4
5	24019657	24042893	23236	Loss	10.44	GAL,LND,MAA,MAN,MLY,MSH,NSJ,PRW,SAA,SEA,SOF,SOU,WYG	13	EAF,MAD,SAF	3
5	24584473	24585414	941	Loss	4.4	AND,GUE,MAA,MEN,MSH,SAA,SEA,WYG	8	EAF,MAD,SAF,WAF	4
5	26284211	26290155	5944	Loss	24.73	BAW,BOE,DZD,GAL,GOG,KEF,LND,MAA,MLY,MTB,NSJ,PEU,PRW,SAA,SDN,SEA,SNJ,SOF,SOU,THY,WYG	21	BOE,EAF,MAD,SAF,WAF	5
5	26298166	26299116	950	Loss	1.65	KEF,LND,THY	3	EAF,SAF	2
5	26299250	26301181	1931	Loss	1.1	NSJ,SEA	2	EAF,SAF	2
5	27243642	27244540	898	Loss	1.65	ABR,MSH,WYG	3	EAF,SAF	2
5	27775688	27777653	1965	Loss	6.04	BOE,MAA,MTB,NSJ,SAA,SEA,SOF,WYG	8	BOE,EAF,MAD,SAF	4
5	28645407	28654404	8997	Loss	4.4	MAA,MLY,NRW,SAA,SEA	5	EAF	1
5	28763634	28768475	4841	Loss	1.1	MEN,SOU	2	MAD	1
5	29330464	29332071	1607	Loss	1.65	NAI,SDN	2	WAF	1
5	30855466	30855769	303	Loss	2.2	LND,NSJ,SEA	3	EAF,SAF	2
5	31220607	31222680	2073	Loss	1.1	AND,SOU	2	MAD	1
5	31478326	31478986	660	Loss	21.98	AND,BOE,DIA,DZD,GAL,GOG,LGW,LND,MAN,MEN,MLY,MTB,NSJ,SEA,SOF,SOU,THY	17	BOE,EAF,MAD,SAF	4
5	31673619	31673960	341	Loss	2.2	GOG,NSJ,SDN,SEA	4	EAF,SAF,WAF	3
5	32480970	32481752	782	Loss	18.68	BOE,DIA,DZD,GOG,GUE,KEF,LND,MAA,MAN,MLY,MSH,MTB,NSJ,PRW,SDN,SEA,SOF,SOU,THY	19	BOE,EAF,MAD,SAF,WAF	5
5	33303085	33303769	684	Loss	7.14	DZD,GOG,GUM,LND,MAA,MSH,NSJ,SAA,SEA,SOU,THY	11	EAF,MAD,SAF	3
5	33392735	33394720	1985	Loss	51.65	ABR,AND,BOE,DIA,GAL,GOG,GUE,GUM,KEF,LGW,LND,MAA,MAN,MAU,MEN,MLY,MSH,MTB,NAI,NSJ,PRW,SDN,SEA,SOF,SOU,TAR,THY,WYG	28	BOE,EAF,MAD,SAF,WAF	5
5	34378962	34380004	1042	Loss	81.87	ABR,AND,BAW,BOE,DIA,DZD,GAL,GOG,GUE,GUM,KEF,LGW,LND,MAA,MAN,MAU,MEN,MLY,MSH,MTB,NAI,NRW,NSJ,PEU,PRW,SAA,SDN,SEA,SNJ,SOF,SOU,TAR,THY,WYG	34	BOE,EAF,MAD,SAF,WAF	5
5	34908242	34908694	452	Loss	2.2	LND,SEA	2	EAF	1
5	35144249	35145090	841	Loss	2.2	BOE,MLY,NSJ,SOU	4	BOE,EAF,MAD,SAF	4
5	35201063	35203066	2003	Loss	16.48	DIA,DZD,GAL,GUE,KEF,LGW,LND,MAA,MAU,MSH,NSJ,PRW,SAA,SEA,SOF,THY,WYG	17	EAF,MAD,SAF,WAF	4
5	35342133	35343579	1446	Loss	11.54	BAW,DZD,GAL,GOG,LGW,LND,MAN,NSJ,SEA,THY,WYG	11	EAF,SAF	2
5	35371272	35371601	329	Loss	2.2	BOE,GOG,LND,NSJ	4	BOE,EAF,SAF	3
5	35592261	35594792	2531	Loss	1.65	GOG,MLY,MTB	3	EAF,SAF	2
5	35698719	35699631	912	Loss	55.49	ABR,AND,BAW,BOE,DIA,DZD,GAL,GOG,GUM,KEF,LGW,LND,MAA,MAN,MAU,MLY,MSH,MTB,NAI,NRW,NSJ,PRW,SAA,SEA,SOF,SOU,TAR,THY,WYG	29	BOE,EAF,MAD,SAF,WAF	5
5	35808712	35811144	2432	Loss	1.65	GOG,MAA,SEA	3	EAF	1
5	35814933	35815478	545	Loss	3.3	DZD,LND,NSJ,THY	4	EAF,SAF	2
5	35999539	35999935	396	Loss	1.65	GOG,MAA,SDN	3	EAF,WAF	2
5	36025175	36025948	773	Loss	61.54	ABR,AND,BAW,BOE,DIA,DZD,GAL,GOG,GUE,GUM,KEF,LGW,LND,MAA,MAN,MEN,MLY,MSH,MTB,NAI,NRW,NSJ,PRW,SAA,SDN,SEA,SNJ,SOF,SOU,TAR,THY,WYG	32	BOE,EAF,MAD,SAF,WAF	5
5	36445302	36447565	2263	Loss	85.16	ABR,AND,BAW,BOE,DIA,DZD,GAL,GOG,GUE,GUM,KEF,LGW,LND,MAA,MAN,MEN,MLY,MSH,MTB,NAI,NRW,NSJ,PEU,PRW,SAA,SDN,SEA,SOF,SOU,TAR,THY,WYG	32	BOE,EAF,MAD,SAF,WAF	5
5	36448430	36450145	1715	Loss	3.3	MLY,NAI,SEA	3	EAF,WAF	2
5	36615271	36616559	1288	Loss	2.2	BOE,LND,MSH	3	BOE,EAF,SAF	3
5	36669047	36676756	7709	Loss	3.3	DIA,MEN,SOF,SOU	4	MAD	1
5	36827818	36829077	1259	Loss	64.29	ABR,AND,BAW,BOE,DIA,DZD,GAL,GOG,GUE,GUM,KEF,LGW,LND,MAA,MAN,MAU,MEN,MLY,MSH,MTB,NAI,NSJ,PEU,PRW,SAA,SDN,SEA,SOF,SOU,THY,WYG	31	BOE,EAF,MAD,SAF,WAF	5
5	36831492	36834005	2513	Loss	17.58	ABR,AND,BAW,BOE,DIA,DZD,GAL,GOG,GUM,KEF,LGW,LND,MAA,MLY,MTB,NAI,PRW,SEA,WYG	19	BOE,EAF,MAD,SAF,WAF	5
5	37043433	37044784	1351	Loss	17.58	BOE,DIA,DZD,LGW,LND,MAN,MEN,MSH,NSJ,SEA,SOF,SOU,THY	13	BOE,EAF,MAD,SAF	4
5	37699999	37757517	57518	Loss	14.29	ABR,BAW,GAL,GOG,GUM,KEF,LGW,MSH,MTB,NSJ,SAA,SDN,SEA,THY,WYG	15	EAF,SAF,WAF	3
5	37925095	37925435	340	Loss	1.1	LGW,SEA	2	EAF,SAF	2
5	38160663	38161065	402	Loss	15.93	DZD,GOG,GUE,LND,MAA,MAN,MAU,MSH,NAI,NSJ,SDN,SEA,SNJ,SOF,TAR,THY	16	EAF,MAD,SAF,WAF	4
5	39088673	39096425	7752	Loss	15.93	DZD,GAL,GOG,GUE,GUM,KEF,LGW,LND,MAN,MEN,MLY,NAI,NRW,PEU,PRW,SEA,SOF,SOU,WYG	19	EAF,MAD,SAF,WAF	4
5	39619693	39621262	1569	Loss	67.03	ABR,AND,BAW,BOE,DIA,DZD,GAL,GOG,GUE,GUM,KEF,LGW,LND,MAA,MAN,MEN,MLY,MSH,MTB,NAI,NRW,NSJ,PEU,PRW,SAA,SDN,SEA,SNJ,SOF,SOU,TAR,THY,WYG	33	BOE,EAF,MAD,SAF,WAF	5
5	39657628	39658523	895	Loss	15.38	BAW,BOE,GAL,GUM,KEF,LGW,LND,MAA,MLY,MSH,NAI,NSJ,PRW,SDN,SEA,THY,WYG	17	BOE,EAF,SAF,WAF	4
5	39850206	39855306	5100	Loss	3.85	AND,DIA,MEN,SOF,SOU	5	MAD	1
5	39998298	39999438	1140	Loss	1.65	BOE,MEN,SEA	3	BOE,EAF,MAD	3
5	40351729	40353088	1359	Loss	67.03	ABR,AND,BAW,DIA,DZD,GAL,GOG,GUM,KEF,LGW,LND,MAA,MAN,MEN,MLY,MSH,MTB,NAI,NRW,NSJ,PRW,SAA,SDN,SEA,SNJ,SOF,SOU,THY,WYG	29	EAF,MAD,SAF,WAF	4
5	40579941	40580938	997	Both	39.56	ABR,AND,BAW,BOE,DIA,DZD,GAL,GOG,GUM,KEF,LGW,LND,MAA,MAN,MEN,MLY,MSH,MTB,NAI,NSJ,PRW,SDN,SEA,SOF,SOU,THY,WYG	27	BOE,EAF,MAD,SAF,WAF	5
5	41007844	41008897	1053	Both	1.65	AND,MAA,MSH	3	EAF,MAD,SAF	3
5	41106388	41107995	1607	Loss	1.1	KEF,MTB	2	EAF,SAF	2
5	41804530	41805177	647	Loss	2.2	GOG,NAI	2	EAF,WAF	2
5	41813335	41815049	1714	Loss	71.98	ABR,AND,BAW,BOE,DIA,DZD,GAL,GOG,GUE,GUM,KEF,LGW,LND,MAA,MAN,MEN,MLY,MSH,MTB,NAI,NRW,NSJ,PEU,PRW,SAA,SDN,SEA,SOF,SOU,THY,WYG	31	BOE,EAF,MAD,SAF,WAF	5
5	41846625	41848675	2050	Loss	2.2	BAW,DZD,GOG,LGW	4	EAF,SAF	2
5	41865636	41866932	1296	Loss	15.38	ABR,BOE,GUE,KEF,LND,MLY,MTB,NAI,NRW,PEU,SAA,SDN,SEA,TAR,WYG	15	BOE,EAF,SAF,WAF	4
5	41967533	41968638	1105	Loss	14.29	AND,BAW,DIA,GAL,GUM,KEF,LGW,LND,MAA,MSH,MTB,NSJ,PRW,SDN,SEA,SOF,SOU,WYG	18	EAF,MAD,SAF,WAF	4
5	41977836	41982927	5091	Loss	44.51	ABR,AND,BOE,DIA,DZD,GAL,GOG,GUE,GUM,KEF,LGW,LND,MAA,MAN,MEN,MLY,MSH,MTB,NAI,NSJ,PRW,SAA,SDN,SEA,SOF,SOU,TAR,THY,WYG	29	BOE,EAF,MAD,SAF,WAF	5
5	42221138	42244263	23125	Loss	1.1	NAI,SDN	2	WAF	1
5	42591281	42592125	844	Gain	20.33	ABR,DZD,GAL,GOG,GUE,GUM,KEF,LND,MAA,MLY,MSH,NRW,PRW,SAA,SEA,SOU,WYG	17	EAF,MAD,SAF,WAF	4
5	42972217	42973817	1600	Loss	24.18	ABR,AND,BOE,DZD,GAL,GOG,GUE,GUM,KEF,LGW,MAA,MEN,MLY,MSH,NAI,NSJ,PEU,PRW,SAA,SDN,SEA,SNJ,SOF,SOU,TAR,WYG	26	BOE,EAF,MAD,SAF,WAF	5
5	43353341	43357378	4037	Loss	1.65	GOG,KEF,THY	3	EAF,SAF	2
5	44229303	44230026	723	Gain	6.59	ABR,BOE,GOG,KEF,MAN,MTB,SAA,SDN,SEA,THY	10	BOE,EAF,SAF,WAF	4
5	44332542	44333265	723	Loss	3.85	ABR,GUE,MAU,NAI,PRW,TAR	6	EAF,WAF	2
5	44644499	45681263	1036764	Loss	4.4	GAL,LGW,MLY,MTB,NSJ,PRW,THY	7	EAF,SAF	2
5	46266934	46267794	860	Loss	3.85	BAW,DZD,GOG,MLY,NSJ,WYG	6	EAF,SAF	2
5	47110831	47111580	749	Loss	1.65	NSJ,SDN,SEA	3	EAF,SAF,WAF	3
5	48161498	48162634	1136	Loss	1.65	GOG,SEA	2	EAF	1
5	49321416	49323932	2516	Loss	74.73	ABR,AND,BAW,BOE,DIA,DZD,GAL,GOG,GUE,GUM,KEF,LGW,LND,MAA,MAN,MEN,MLY,MSH,MTB,NAI,NRW,NSJ,PEU,PRW,SAA,SDN,SEA,SOF,SOU,TAR,THY,WYG	32	BOE,EAF,MAD,SAF,WAF	5
5	49345871	49347130	1259	Loss	37.36	ABR,AND,BAW,BOE,DIA,GAL,GOG,GUE,GUM,KEF,LGW,LND,MAA,MAN,MEN,MLY,NAI,PRW,SDN,SEA,SNJ,SOF,SOU,THY,WYG	25	BOE,EAF,MAD,SAF,WAF	5
5	49609126	49612064	2938	Loss	60.99	ABR,AND,BAW,BOE,DIA,DZD,GAL,GOG,GUE,GUM,KEF,LGW,LND,MAA,MAN,MEN,MLY,MSH,MTB,NAI,NRW,NSJ,PEU,PRW,SAA,SEA,SOF,SOU,THY,WYG	30	BOE,EAF,MAD,SAF,WAF	5
5	49699215	49700270	1055	Loss	9.34	BAW,DZD,GAL,GOG,KEF,LGW,MAA,NAI,SDN,THY,WYG	11	EAF,SAF,WAF	3
5	49708564	49709866	1302	Loss	28.02	BOE,DZD,GAL,GOG,GUM,LND,MAA,MAN,MLY,MSH,MTB,NSJ,PRW,SDN,SEA,SOF,THY,WYG	18	BOE,EAF,MAD,SAF,WAF	5
5	49776054	49777178	1124	Loss	5.49	ABR,MAA,MEN,MSH,NRW,PEU,SAA,TAR	8	EAF,MAD,SAF,WAF	4
5	49782746	49783470	724	Loss	7.14	ABR,BAW,GAL,GOG,GUM,MAA,NRW,SEA,WYG	9	EAF,SAF	2
5	49828646	49829234	588	Loss	2.2	AND,BAW,MTB,PEU	4	MAD,SAF,WAF	3
5	49848273	49850339	2066	Loss	26.37	ABR,AND,DIA,DZD,GAL,GOG,GUM,LGW,LND,MAA,MAN,MEN,MTB,NRW,NSJ,PRW,SDN,SOF,SOU,THY,WYG	21	EAF,MAD,SAF,WAF	4
5	49948404	49951670	3266	Loss	3.3	ABR,GAL,GUM,MTB,TAR	5	EAF,SAF,WAF	3
5	50218800	50220215	1415	Loss	10.44	AND,BOE,DIA,GUM,MAN,MEN,MLY,MSH,MTB,SAA,SDN,SEA	12	BOE,EAF,MAD,SAF,WAF	5
5	50326627	50328612	1985	Loss	58.24	ABR,AND,BAW,BOE,DIA,DZD,GAL,GOG,GUE,GUM,KEF,LGW,LND,MAA,MAN,MEN,MLY,MSH,MTB,NAI,NRW,NSJ,PRW,SAA,SDN,SEA,SOF,SOU,TAR,THY,WYG	31	BOE,EAF,MAD,SAF,WAF	5
5	50627499	50628620	1121	Loss	9.89	BOE,DZD,KEF,LGW,MAA,MAN,MLY,MSH,NSJ,PRW,SDN,WYG	12	BOE,EAF,SAF,WAF	4
5	50846758	50847190	432	Loss	4.4	DZD,GOG,LGW,LND,MAA,NAI,SDN,THY	8	EAF,SAF,WAF	3
5	50991339	50991945	606	Loss	47.25	ABR,AND,BAW,BOE,DIA,DZD,GAL,GOG,GUE,GUM,KEF,LGW,LND,MAA,MAN,MAU,MEN,MLY,MSH,MTB,NAI,NSJ,PEU,PRW,SDN,SEA,SNJ,SOF,SOU,TAR,THY,WYG	32	BOE,EAF,MAD,SAF,WAF	5
5	51159252	51159889	637	Loss	19.78	ABR,DZD,GAL,GOG,KEF,LGW,LND,MAA,MAN,MEN,MLY,MSH,MTB,NAI,NSJ,PRW,SDN,SEA,SNJ,SOF,SOU,TAR,THY,WYG	24	EAF,MAD,SAF,WAF	4
5	51262568	51263594	1026	Loss	3.3	BOE,DZD,NRW,SEA	4	BOE,EAF,SAF	3
5	51735392	51736698	1306	Loss	35.71	ABR,AND,BAW,DZD,GAL,GOG,GUM,KEF,LGW,LND,MAA,MAN,MEN,MSH,MTB,NAI,NRW,NSJ,PEU,PRW,SAA,SDN,SEA,SOU,TAR,THY,WYG	27	EAF,MAD,SAF,WAF	4
5	51938743	51940442	1699	Loss	48.9	ABR,BAW,BOE,DIA,DZD,GOG,GUE,GUM,KEF,LGW,LND,MAA,MAN,MEN,MLY,MSH,MTB,NAI,NSJ,PEU,PRW,SAA,SDN,SEA,SOF,SOU,TAR,THY,WYG	29	BOE,EAF,MAD,SAF,WAF	5
5	51973338	51974121	783	Loss	2.2	NRW,SDN,SEA	3	EAF,WAF	2
5	52161908	52164566	2658	Loss	2.2	AND,BOE,MLY,NSJ	4	BOE,EAF,MAD,SAF	4
5	52578781	52580512	1731	Loss	1.65	MAA,MAN,SEA	3	EAF	1
5	52729850	52730119	269	Loss	1.1	NSJ	1	SAF	1
5	53127783	53128883	1100	Loss	67.58	ABR,AND,BAW,BOE,DIA,DZD,GAL,GOG,GUE,GUM,KEF,LGW,LND,MAA,MAN,MAU,MEN,MLY,MSH,MTB,NAI,NRW,NSJ,PEU,PRW,SAA,SDN,SEA,SOF,SOU,THY,WYG	32	BOE,EAF,MAD,SAF,WAF	5
5	53244906	53245668	762	Loss	2.2	GOG,KEF,MLY,NSJ	4	EAF,SAF	2
5	53282227	53296529	14302	Gain	1.1	KEF	1	EAF	1
5	54211540	54212671	1131	Loss	6.04	AND,GOG,KEF,MAA,MEN,NAI,PRW,SOU,WYG	9	EAF,MAD,WAF	3
5	54473962	54475552	1590	Loss	50	ABR,AND,BAW,BOE,DIA,DZD,GAL,GOG,GUE,GUM,KEF,LGW,LND,MAA,MEN,MLY,MSH,MTB,NAI,NSJ,PEU,PRW,SAA,SDN,SEA,SOF,SOU,TAR,THY,WYG	30	BOE,EAF,MAD,SAF,WAF	5
5	54536641	54537404	763	Loss	7.69	AND,BOE,MAN,MEN,MLY,MTB,NSJ,SOF,SOU	9	BOE,EAF,MAD,SAF	4
5	54668734	54669180	446	Loss	9.34	DZD,GOG,LND,MAA,MAU,MEN,MLY,NSJ,SEA,SOU	10	EAF,MAD,SAF,WAF	4
5	54865163	54865867	704	Loss	4.4	AND,BOE,GAL,MLY,SAA,SOU,WYG	7	BOE,EAF,MAD	3
5	54988441	54989520	1079	Both	8.24	AND,GAL,MEN,MLY,NRW,PRW,SNJ,SOF	8	EAF,MAD	2
5	55903203	55903559	356	Loss	1.65	BOE,NSJ,THY	3	BOE,SAF	2
5	55985748	56000238	14490	Loss	6.04	BOE,MAN,MAU,MTB,NSJ,SAA,SEA	7	BOE,EAF,SAF,WAF	4
5	56275640	56276457	817	Loss	1.1	MEN,SOF	2	MAD	1
5	57159312	57159559	247	Loss	1.1	LGW,LND	2	EAF,SAF	2
5	57227185	57228084	899	Loss	9.34	GAL,GUE,KEF,LND,MTB,NAI,NSJ,PRW,SDN,SEA,SOU,TAR	12	EAF,MAD,SAF,WAF	4
5	57229195	57236700	7505	Loss	3.85	GAL,GUM,KEF,NAI,PRW,SOF	6	EAF,MAD,WAF	3
5	57506577	57509115	2538	Loss	1.1	LND	1	EAF	1
5	57576026	57576777	751	Loss	8.24	AND,BOE,GUM,LND,NSJ,SEA,THY	7	BOE,EAF,MAD,SAF	4
5	57709572	57712833	3261	Loss	3.85	LND,NSJ,SEA	3	EAF,SAF	2
5	57772029	58061125	289096	Both	5.49	DZD,KEF,LGW,MAA,MSH,NSJ,SDN,SEA,TAR,THY	10	EAF,SAF,WAF	3
5	58282813	58290201	7388	Loss	40.66	ABR,AND,BAW,BOE,DIA,DZD,GAL,GOG,GUE,GUM,LGW,LND,MAA,MAN,MAU,MEN,MLY,MSH,MTB,NAI,NRW,NSJ,SDN,SEA,SOF,SOU,THY,WYG	28	BOE,EAF,MAD,SAF,WAF	5
5	60744217	60746082	1865	Loss	1.65	GOG,LGW,MAA	3	EAF,SAF	2
5	61539686	61540101	415	Loss	15.93	DZD,GAL,GOG,LGW,LND,MAA,MAN,MAU,MSH,NSJ,SDN,SEA,SOF,TAR,THY	15	EAF,MAD,SAF,WAF	4
5	61705945	61708755	2810	Loss	12.09	ABR,BOE,GAL,GOG,GUM,KEF,MAA,NAI,PRW,SDN,SEA,WYG	12	BOE,EAF,WAF	3
5	61853094	61854218	1124	Loss	4.95	ABR,DZD,GOG,MAA,MLY,NAI,WYG	7	EAF,SAF,WAF	3
5	62021253	62021636	383	Loss	9.89	DZD,GOG,LND,MAA,MAN,MLY,MSH,NSJ,SDN,SEA,TAR,THY	12	EAF,SAF,WAF	3
5	62022252	62022977	725	Loss	20.88	ABR,BAW,BOE,DIA,DZD,GAL,GOG,GUM,LGW,LND,MAA,MAN,MAU,MLY,MSH,NAI,NSJ,SDN,SEA,SOF,SOU,THY,WYG	23	BOE,EAF,MAD,SAF,WAF	5
5	62122142	62122859	717	Loss	11.54	ABR,AND,DIA,GAL,GOG,GUE,GUM,KEF,MAA,MEN,SEA,WYG	12	EAF,MAD,WAF	3
5	62125982	62126315	333	Loss	1.1	MAA,NSJ	2	EAF,SAF	2
5	62153684	62161523	7839	Loss	72.53	ABR,AND,BAW,BOE,DIA,DZD,GAL,GOG,GUE,GUM,KEF,LGW,LND,MAA,MAN,MAU,MEN,MLY,MSH,MTB,NAI,NRW,NSJ,PEU,PRW,SAA,SDN,SEA,SOF,SOU,THY,WYG	32	BOE,EAF,MAD,SAF,WAF	5
5	62184227	62184799	572	Loss	50	AND,BAW,BOE,DZD,GAL,GOG,GUE,GUM,KEF,LGW,LND,MAA,MAN,MEN,MLY,MSH,MTB,NAI,NRW,NSJ,PEU,PRW,SAA,SDN,SEA,SNJ,SOF,SOU,TAR,THY,WYG	31	BOE,EAF,MAD,SAF,WAF	5
5	62408259	62408944	685	Loss	12.09	ABR,GAL,GOG,GUM,KEF,LGW,MAA,MLY,NAI,PRW,SEA,WYG	12	EAF,SAF,WAF	3
5	62570384	62570791	407	Loss	2.75	LGW,LND,NSJ,SEA,THY	5	EAF,SAF	2
5	63196105	63197741	1636	Loss	3.85	ABR,GOG,GUM,MAA,WYG	5	EAF	1
5	63470884	63471750	866	Loss	4.95	ABR,GAL,KEF,MEN,NAI,NSJ,PRW,SAA	8	EAF,MAD,SAF,WAF	4
5	63987496	63988049	553	Loss	1.65	AND,MEN,SOU	3	MAD	1
5	65299586	65300070	484	Loss	2.2	DZD,GOG,LND,THY	4	EAF,SAF	2
5	67229334	67231439	2105	Loss	2.2	MEN,MSH,SAA,SOU	4	EAF,MAD,SAF	3
5	67673605	67675281	1676	Loss	76.37	ABR,AND,BAW,BOE,DZD,GAL,GOG,GUE,GUM,KEF,LGW,LND,MAA,MAN,MAU,MEN,MLY,MSH,MTB,NAI,NRW,NSJ,PEU,PRW,SAA,SDN,SEA,SOF,SOU,TAR,THY,WYG	32	BOE,EAF,MAD,SAF,WAF	5
5	67681236	67682491	1255	Loss	21.43	AND,BAW,DZD,GAL,GOG,GUE,KEF,LGW,LND,MAA,MAN,MLY,MSH,MTB,NAI,NRW,NSJ,PRW,SDN,SEA,SOF,SOU,THY,WYG	24	EAF,MAD,SAF,WAF	4
5	67686934	67687563	629	Loss	1.1	MAA,PRW	2	EAF	1
5	67860633	67861662	1029	Loss	47.25	ABR,AND,BAW,BOE,DIA,DZD,GAL,GOG,GUM,KEF,LND,MAA,MAN,MAU,MEN,MLY,MSH,MTB,NSJ,PRW,SEA,SNJ,SOF,SOU,TAR,THY,WYG	27	BOE,EAF,MAD,SAF,WAF	5
5	67937391	67937921	530	Loss	5.49	BOE,KEF,MAA,MAU,MSH,MTB,SDN,SEA,THY	9	BOE,EAF,SAF,WAF	4
5	69370408	69372099	1691	Loss	67.58	ABR,AND,BAW,BOE,DIA,DZD,GAL,GOG,GUE,GUM,KEF,LGW,LND,MAA,MAN,MAU,MEN,MLY,MSH,MTB,NAI,NRW,NSJ,PEU,PRW,SAA,SDN,SEA,SNJ,SOF,SOU,TAR,THY,WYG	34	BOE,EAF,MAD,SAF,WAF	5
5	69924150	69924601	451	Loss	1.65	SDN,TAR,THY	3	SAF,WAF	2
5	71406414	71407884	1470	Loss	85.71	ABR,AND,BAW,BOE,DIA,DZD,GAL,GOG,GUE,GUM,KEF,LGW,LND,MAA,MAN,MAU,MEN,MLY,MSH,MTB,NAI,NRW,NSJ,PRW,SAA,SDN,SEA,SNJ,SOF,SOU,TAR,THY,WYG	33	BOE,EAF,MAD,SAF,WAF	5
5	71483949	71484477	528	Loss	1.1	GAL,NSJ	2	EAF,SAF	2
5	71822653	71824158	1505	Loss	25.82	ABR,BOE,DZD,GAL,GOG,GUE,GUM,KEF,LGW,LND,MAA,MAN,MEN,MLY,MSH,NAI,NSJ,PRW,SAA,SDN,SEA,SOU,THY,WYG	24	BOE,EAF,MAD,SAF,WAF	5
5	71838488	71846248	7760	Loss	50	ABR,AND,BAW,BOE,DIA,DZD,GAL,GOG,GUE,GUM,KEF,LGW,LND,MAA,MAN,MEN,MLY,MSH,MTB,NRW,NSJ,PEU,PRW,SAA,SDN,SEA,SOF,SOU,THY,WYG	30	BOE,EAF,MAD,SAF,WAF	5
5	72016411	72017512	1101	Loss	54.95	ABR,AND,BAW,BOE,DIA,DZD,GAL,GOG,GUE,GUM,KEF,LGW,LND,MAA,MAN,MEN,MLY,MSH,MTB,NAI,NRW,NSJ,PEU,PRW,SAA,SDN,SEA,SNJ,SOF,SOU,TAR,THY,WYG	33	BOE,EAF,MAD,SAF,WAF	5
5	72200785	72215165	14380	Loss	2.75	DZD,GOG,MTB,SAA,SNJ	5	EAF,SAF	2
5	72218229	72223997	5768	Loss	6.04	DZD,GOG,GUM,MLY,MTB,NRW,SAA,SNJ,THY	9	EAF,SAF	2
5	72908205	72908734	529	Loss	13.19	AND,DZD,GOG,GUE,GUM,MAA,MAU,MEN,NAI,PRW,SDN,SEA,SOF,TAR,WYG	15	EAF,MAD,SAF,WAF	4
5	73047468	73049227	1759	Loss	1.65	BOE,MEN,NAI	3	BOE,MAD,WAF	3
5	73229229	73229604	375	Loss	1.65	MAA,SEA,THY	3	EAF,SAF	2
5	73249361	73250628	1267	Loss	1.1	SAA	1	EAF	1
5	73298614	73368799	70185	Loss	26.92	ABR,AND,BOE,DIA,GOG,GUE,KEF,LGW,LND,MAA,MAN,MAU,MEN,MTB,NAI,PEU,SDN,SEA,SOF,SOU,TAR,THY,WYG	23	BOE,EAF,MAD,SAF,WAF	5
5	73564600	73565227	627	Loss	12.64	DZD,GOG,KEF,LND,MAA,MAU,MEN,MTB,NAI,SDN,SEA,SOF,SOU,TAR,THY	15	EAF,MAD,SAF,WAF	4
5	75027778	75028216	438	Loss	3.3	GOG,LND,MAN,MAU,NSJ,SDN	6	EAF,SAF,WAF	3
5	75109575	75114873	5298	Loss	76.37	ABR,AND,BAW,BOE,DIA,DZD,GAL,GOG,GUE,GUM,KEF,LGW,LND,MAA,MAN,MAU,MEN,MLY,MSH,MTB,NAI,NRW,NSJ,PEU,PRW,SAA,SDN,SEA,SOF,SOU,TAR,THY,WYG	33	BOE,EAF,MAD,SAF,WAF	5
5	75123784	75124670	886	Loss	1.1	GAL,GOG	2	EAF	1
5	75590716	75591337	621	Loss	4.4	GAL,MAN,SAA,SDN,SEA,SOU	6	EAF,MAD,WAF	3
5	76106020	76107319	1299	Loss	27.47	ABR,AND,BOE,DIA,DZD,GAL,GOG,GUM,KEF,LND,MAA,MAN,MEN,MLY,MSH,MTB,NAI,NSJ,PRW,SEA,SOF,SOU,WYG	23	BOE,EAF,MAD,SAF,WAF	5
5	77246306	77247070	764	Loss	11.54	ABR,BAW,BOE,DZD,GOG,LGW,MAA,MAN,MSH,MTB,NSJ,PRW,SAA,SEA,THY	15	BOE,EAF,SAF	3
5	78180080	78183662	3582	Loss	1.1	BOE,DIA	2	BOE,MAD	2
5	78439333	78447087	7754	Loss	39.01	ABR,AND,BAW,BOE,DIA,DZD,GAL,GUM,KEF,LGW,LND,MAA,MAN,MAU,MEN,MSH,MTB,NAI,NRW,NSJ,SAA,SDN,SEA,SNJ,SOF,SOU,THY,WYG	28	BOE,EAF,MAD,SAF,WAF	5
5	78451109	78451552	443	Loss	1.1	NSJ,SEA	2	EAF,SAF	2
5	78454630	78455480	850	Loss	48.9	ABR,AND,BAW,BOE,DIA,DZD,GAL,GOG,GUE,KEF,LGW,LND,MAA,MAN,MAU,MEN,MLY,MSH,MTB,NSJ,SAA,SDN,SEA,SOF,SOU,THY,WYG	27	BOE,EAF,MAD,SAF,WAF	5
5	78514197	78514681	484	Loss	1.1	NSJ,TAR	2	SAF,WAF	2
5	78561141	78562114	973	Loss	8.79	BOE,GOG,GUE,KEF,MAA,MSH,NAI,SDN,SEA,WYG	10	BOE,EAF,SAF,WAF	4
5	78620647	78622296	1649	Loss	1.1	GOG	1	EAF	1
5	78692902	78693592	690	Loss	1.65	LGW,NAI,NSJ	3	SAF,WAF	2
5	79019676	79021743	2067	Loss	37.36	ABR,AND,BOE,DZD,GAL,GOG,GUE,GUM,KEF,LGW,LND,MAA,MEN,MLY,MSH,MTB,NAI,NRW,NSJ,PRW,SAA,SDN,SEA,SOF,SOU,TAR,THY,WYG	28	BOE,EAF,MAD,SAF,WAF	5
5	79073354	79074158	804	Loss	79.12	ABR,AND,BAW,BOE,DIA,DZD,GAL,GOG,GUE,GUM,KEF,LGW,LND,MAA,MAN,MEN,MLY,MSH,MTB,NAI,NRW,NSJ,PEU,PRW,SAA,SDN,SEA,SOF,SOU,TAR,THY,WYG	32	BOE,EAF,MAD,SAF,WAF	5
5	79277580	79280358	2778	Loss	37.91	AND,BAW,BOE,DIA,DZD,GAL,GOG,GUM,KEF,LGW,LND,MAA,MAN,MLY,MSH,MTB,NAI,NRW,NSJ,PRW,SDN,SEA,SOU,THY,WYG	25	BOE,EAF,MAD,SAF,WAF	5
5	79320443	79320810	367	Loss	1.1	MAA,THY	2	EAF,SAF	2
5	79834084	79834700	616	Loss	13.74	ABR,GOG,GUM,KEF,LGW,LND,MAA,NSJ,PRW,SEA	10	EAF,SAF	2
5	80218369	80220195	1826	Loss	58.79	ABR,AND,BOE,DIA,DZD,GAL,GOG,GUE,GUM,KEF,LGW,LND,MAA,MAU,MEN,MLY,MSH,MTB,NAI,NRW,NSJ,PEU,PRW,SAA,SDN,SEA,SOF,SOU,TAR,THY,WYG	31	BOE,EAF,MAD,SAF,WAF	5
5	81021125	81021715	590	Loss	6.04	GOG,KEF,MLY,NAI,NSJ,SDN,SEA	7	EAF,SAF,WAF	3
5	81442366	81444724	2358	Loss	1.65	MEN,SOF	2	MAD	1
5	81732847	81733368	521	Loss	3.3	SDN,TAR	2	WAF	1
5	82446340	82447055	715	Loss	2.75	GOG,GUM,KEF,SDN,WYG	5	EAF,WAF	2
5	82862589	82863077	488	Loss	2.75	LGW,MAA,SOF,SOU	4	EAF,MAD,SAF	3
5	82899145	82938452	39307	Gain	1.1	BOE	1	BOE	1
5	83465907	83467141	1234	Loss	43.41	ABR,BAW,BOE,DIA,DZD,GAL,GOG,GUM,KEF,LGW,LND,MAA,MAN,MEN,MLY,MTB,NAI,NRW,NSJ,PRW,SAA,SDN,SEA,SOF,SOU,TAR,THY,WYG	28	BOE,EAF,MAD,SAF,WAF	5
5	83519720	83519965	245	Loss	1.1	LND,NSJ	2	EAF,SAF	2
5	83611918	84527461	915543	Both	6.04	DIA,GOG,MAN,MEN,MTB,SOF	6	EAF,MAD,SAF	3
5	84915048	84917401	2353	Loss	1.1	LND,SEA	2	EAF	1
5	85511419	85512640	1221	Loss	2.75	GUM,MEN,SEA,WYG	4	EAF,MAD	2
5	85981793	85983447	1654	Loss	2.2	BOE	1	BOE	1
5	86330835	86332160	1325	Loss	88.46	ABR,AND,BAW,BOE,DIA,DZD,GAL,GOG,GUE,GUM,KEF,LGW,LND,MAA,MAN,MEN,MLY,MSH,MTB,NAI,NRW,NSJ,PEU,PRW,SAA,SDN,SEA,SNJ,SOF,SOU,TAR,THY,WYG	33	BOE,EAF,MAD,SAF,WAF	5
5	87460301	87461574	1273	Loss	9.34	BOE,GAL,KEF,LND,MAA,MEN,MTB,SAA,SEA,SOF,WYG	11	BOE,EAF,MAD,SAF	4
5	87704410	87705507	1097	Loss	19.23	BAW,BOE,GAL,GOG,GUE,GUM,KEF,LND,MAA,MEN,MLY,MSH,MTB,NSJ,SAA,SDN,SEA,SOF,SOU,THY,WYG	21	BOE,EAF,MAD,SAF,WAF	5
5	88755074	88755987	913	Loss	64.84	ABR,AND,BAW,BOE,DIA,DZD,GAL,GOG,GUE,GUM,KEF,LGW,LND,MAA,MAN,MEN,MLY,MSH,MTB,NAI,NRW,NSJ,PRW,SAA,SDN,SEA,SOF,SOU,THY,WYG	30	BOE,EAF,MAD,SAF,WAF	5
5	88821119	88824581	3462	Loss	2.2	NRW,SEA,SOU	3	EAF,MAD	2
5	88954248	88955873	1625	Loss	20.88	BAW,BOE,DZD,GAL,GOG,GUE,GUM,KEF,LGW,LND,MAA,MAN,MEN,MLY,NAI,NSJ,PRW,SDN,SEA,SOF,SOU,THY,WYG	23	BOE,EAF,MAD,SAF,WAF	5
5	89264790	89265929	1139	Loss	1.1	MLY	1	EAF	1
5	89474601	89475144	543	Gain	8.79	ABR,AND,BAW,GAL,GOG,KEF,MAA,SEA,THY,WYG	10	EAF,MAD,SAF	3
5	89572840	89575334	2494	Loss	89.01	ABR,AND,BAW,BOE,DIA,DZD,GAL,GOG,GUE,GUM,KEF,LGW,LND,MAA,MAN,MAU,MEN,MLY,MSH,MTB,NAI,NRW,NSJ,PEU,PRW,SAA,SDN,SEA,SOF,SOU,TAR,THY,WYG	33	BOE,EAF,MAD,SAF,WAF	5
5	89986629	89987785	1156	Loss	2.2	BOE,DIA,PRW,SAA	4	BOE,EAF,MAD	3
5	90065620	90067962	2342	Loss	2.2	MLY,SEA	2	EAF	1
5	90319726	90320287	561	Loss	6.04	GUM,MAA,MAN,NAI,SDN,SEA,THY	7	EAF,SAF,WAF	3
5	90447716	90448661	945	Loss	3.85	BAW,GAL,GOG,MAA,MTB,THY	6	EAF,SAF	2
5	90727433	90729111	1678	Both	8.24	ABR,BOE,DZD,GAL,GOG,GUM,MAA,MAN,MLY,SEA,THY	11	BOE,EAF,SAF	3
5	90787890	90799135	11245	Loss	1.1	THY	1	SAF	1
5	91001569	91004684	3115	Loss	6.04	ABR,DZD,GOG,GUM,MLY,MTB,SOU,THY	8	EAF,MAD,SAF	3
5	91577447	91578056	609	Loss	3.3	DIA,DZD,LND,MAA,MLY,SEA	6	EAF,MAD,SAF	3
5	92217367	92220760	3393	Loss	2.75	MLY,MSH	2	EAF,SAF	2
5	92251474	92253351	1877	Loss	54.4	ABR,AND,BAW,BOE,DIA,DZD,GAL,GOG,GUE,GUM,KEF,LGW,LND,MAA,MAN,MEN,MLY,MSH,MTB,NAI,NSJ,PEU,PRW,SAA,SEA,SOF,SOU,THY,WYG	29	BOE,EAF,MAD,SAF,WAF	5
5	92367310	92368575	1265	Loss	35.71	AND,BOE,DZD,GOG,GUM,KEF,LGW,LND,MAA,MAN,MEN,MLY,NAI,NRW,NSJ,PEU,PRW,SAA,SDN,SEA,SOF,SOU,THY,WYG	24	BOE,EAF,MAD,SAF,WAF	5
5	92443244	92444002	758	Loss	85.16	ABR,AND,BAW,BOE,DIA,DZD,GAL,GOG,GUE,GUM,KEF,LGW,LND,MAA,MAN,MEN,MLY,MSH,MTB,NAI,NRW,NSJ,PEU,PRW,SAA,SDN,SEA,SOF,SOU,THY,WYG	31	BOE,EAF,MAD,SAF,WAF	5
5	94281302	94282872	1570	Loss	79.12	ABR,AND,BAW,BOE,DIA,DZD,GAL,GOG,GUE,GUM,KEF,LGW,LND,MAA,MAN,MAU,MEN,MLY,MSH,MTB,NAI,NRW,NSJ,PEU,PRW,SAA,SDN,SEA,SNJ,SOF,SOU,TAR,THY,WYG	34	BOE,EAF,MAD,SAF,WAF	5
5	97109048	97116893	7845	Loss	24.73	ABR,AND,BAW,BOE,DIA,DZD,GAL,GOG,GUM,KEF,LND,MAA,MAN,MLY,NSJ,PRW,SDN,SEA,SOF,WYG	20	BOE,EAF,MAD,SAF,WAF	5
5	97208178	97216956	8778	Loss	2.2	MAA,PRW	2	EAF	1
5	97891230	97892410	1180	Both	2.75	GUE,MEN,MTB,NAI,SEA	5	EAF,MAD,SAF,WAF	4
5	97948528	97975546	27018	Both	14.29	ABR,BOE,DZD,GAL,KEF,MAA,MEN,MTB,NAI,PRW,SDN,SEA,SOU,TAR,WYG	15	BOE,EAF,MAD,SAF,WAF	5
5	98197358	98198491	1133	Loss	2.75	AND,MSH,SAA,SDN	4	EAF,MAD,SAF,WAF	4
5	98223793	98224948	1155	Loss	15.93	ABR,BOE,DZD,GOG,GUM,LGW,LND,MAA,MEN,MLY,MSH,MTB,NAI,NSJ,SDN,SEA,TAR,THY	18	BOE,EAF,MAD,SAF,WAF	5
5	98374297	98375528	1231	Loss	3.3	AND,BOE,DIA,MEN,SOF,SOU	6	BOE,MAD	2
5	98847372	98850351	2979	Loss	1.65	GOG,MTB,SNJ	3	EAF,SAF	2
5	99496532	99497120	588	Loss	29.12	ABR,AND,BOE,GAL,GOG,GUE,GUM,KEF,LND,MAA,MEN,MLY,NAI,NSJ,PEU,PRW,SDN,SEA,SOF,SOU,WYG	21	BOE,EAF,MAD,SAF,WAF	5
5	99758277	99760699	2422	Loss	13.19	BAW,BOE,GUM,KEF,LGW,LND,MLY,MSH,MTB,NSJ,SEA,SOF,TAR,THY	14	BOE,EAF,MAD,SAF,WAF	5
5	100045736	100046151	415	Loss	7.14	GOG,LGW,LND,MAA,MEN,SDN,SOF,THY	8	EAF,MAD,SAF,WAF	4
5	100362756	100380247	17491	Loss	5.49	BAW,DZD,LGW,LND,NSJ,SEA,THY	7	EAF,SAF	2
5	100435296	100477478	42182	Loss	2.2	LGW,MAA,THY	3	EAF,SAF	2
5	101232741	101334860	102119	Loss	25.82	ABR,AND,BAW,DZD,GOG,GUE,GUM,KEF,LGW,LND,MAA,MAN,MEN,MSH,MTB,NSJ,PRW,SDN,SEA,SOU,THY,WYG	22	EAF,MAD,SAF,WAF	4
5	101461038	101462218	1180	Gain	6.59	AND,BOE,GOG,KEF,MEN,SOF,SOU	7	BOE,EAF,MAD	3
5	101498396	101499150	754	Loss	1.65	GUE,MAN,SDN	3	EAF,WAF	2
5	103540155	103542185	2030	Loss	2.75	AND,DIA,MEN,SOF,SOU	5	MAD	1
5	103791315	103792053	738	Loss	6.04	GAL,GOG,LND,MAA,NAI,NSJ,PRW,SDN,THY,WYG	10	EAF,SAF,WAF	3
5	105989924	105994471	4547	Loss	7.14	BOE,GOG,GUM,LGW,LND,MAN,MSH,NAI,SOF,SOU,TAR	11	BOE,EAF,MAD,SAF,WAF	5
5	105997612	105998544	932	Loss	17.03	ABR,BOE,GAL,GOG,GUE,KEF,LND,MAA,MAN,MAU,MLY,MSH,MTB,NSJ,SDN,SEA,WYG	17	BOE,EAF,SAF,WAF	4
5	106130813	106131592	779	Loss	2.2	KEF,LND,PRW	3	EAF	1
5	107897009	107903665	6656	Loss	3.85	MLY,NAI,PEU,PRW,SDN,SEA	6	EAF,WAF	2
5	111947919	111948925	1006	Loss	61.54	ABR,BAW,BOE,DIA,DZD,GAL,GOG,GUE,GUM,KEF,LGW,LND,MAA,MAN,MAU,MEN,MLY,MSH,MTB,NAI,NRW,NSJ,PEU,PRW,SAA,SDN,SEA,SOU,TAR,THY,WYG	31	BOE,EAF,MAD,SAF,WAF	5
5	113498424	113499025	601	Loss	6.04	GAL,LND,NRW,PRW,SAA,SEA,SOU,WYG	8	EAF,MAD	2
5	114992840	114995690	2850	Loss	1.1	SOF	1	MAD	1
5	115391805	115402333	10528	Loss	1.1	GOG,LND	2	EAF	1
5	115945568	115946075	507	Gain	1.1	SDN,THY	2	SAF,WAF	2
5	116241283	116251188	9905	Loss	2.2	AND,GOG,MEN,NAI	4	EAF,MAD,WAF	3
5	116796265	116797538	1273	Loss	49.45	ABR,AND,BAW,DIA,DZD,GAL,GOG,GUE,GUM,KEF,LGW,LND,MAA,MAN,MEN,MSH,MTB,NAI,NSJ,PEU,PRW,SDN,SEA,SNJ,SOF,SOU,TAR,THY,WYG	29	EAF,MAD,SAF,WAF	4
5	116945330	116946758	1428	Loss	21.98	AND,BAW,BOE,DZD,GAL,GOG,GUE,KEF,LND,MAA,MAN,MAU,MEN,MSH,NAI,NSJ,PEU,SDN,SEA,SNJ,SOF,THY,WYG	23	BOE,EAF,MAD,SAF,WAF	5
5	117069845	117071420	1575	Loss	1.65	MEN,MLY,WYG	3	EAF,MAD	2
5	117080732	117082661	1929	Loss	42.86	ABR,AND,BOE,DIA,DZD,GAL,GOG,GUE,GUM,KEF,LGW,LND,MAA,MAN,MAU,MEN,MLY,MSH,MTB,NRW,NSJ,PEU,PRW,SAA,SEA,SNJ,SOF,SOU,THY,WYG	30	BOE,EAF,MAD,SAF,WAF	5
5	117110537	117111954	1417	Both	15.38	ABR,AND,BOE,GAL,GOG,GUE,GUM,KEF,MAA,MAU,MLY,MSH,MTB,NRW,PRW,SDN,SOU,WYG	18	BOE,EAF,MAD,SAF,WAF	5
5	117626381	117626861	480	Loss	1.65	GUE,NAI,SDN	3	WAF	1
6	230056	233997	3941	Gain	1.1	KEF	1	EAF	1
6	332446	333303	857	Loss	1.65	ABR,KEF	2	EAF	1
6	383563	385603	2040	Loss	17.03	BOE,DIA,GOG,GUM,KEF,LND,MAA,MLY,NAI,NSJ,SDN,SEA,SOF,SOU,WYG	15	BOE,EAF,MAD,SAF,WAF	5
6	581030	583587	2557	Loss	27.47	BAW,DIA,DZD,GOG,GUM,KEF,LGW,LND,MAA,MAN,MLY,MSH,MTB,NSJ,PRW,SAA,SDN,SEA,SOU,TAR,THY,WYG	22	EAF,MAD,SAF,WAF	4
6	1455611	1460727	5116	Loss	6.59	ABR,DIA,GAL,GOG,LGW,MLY,NAI,PRW,THY,WYG	10	EAF,MAD,SAF,WAF	4
6	1587214	1633540	46326	Loss	1.1	PEU,SDN	2	WAF	1
6	1901927	1908441	6514	Loss	4.95	BAW,DIA,DZD,GOG,KEF,LND,MAN,MLY	8	EAF,MAD,SAF	3
6	1929353	1930610	1257	Loss	41.21	ABR,AND,BAW,BOE,DIA,DZD,GAL,GOG,GUM,KEF,LGW,LND,MAA,MAN,MEN,MLY,MSH,MTB,NAI,NSJ,PRW,SDN,SEA,SOF,SOU,TAR,THY,WYG	28	BOE,EAF,MAD,SAF,WAF	5
6	2564899	2590318	25419	Both	1.1	BAW,SAA	2	EAF,SAF	2
6	2605020	2606313	1293	Loss	28.02	ABR,AND,BAW,BOE,DZD,GAL,GOG,GUM,KEF,LGW,LND,MAA,MEN,MLY,MSH,NRW,NSJ,PRW,SEA,SOF,SOU,THY,WYG	23	BOE,EAF,MAD,SAF	4
6	2667122	2667422	300	Loss	1.1	LND,NSJ	2	EAF,SAF	2
6	2742661	2743259	598	Loss	2.2	DZD,MAA,SOU,THY	4	EAF,MAD,SAF	3
6	2780670	2781301	631	Loss	1.1	GAL,GUM	2	EAF	1
6	2827244	2828178	934	Loss	23.63	ABR,BOE,DIA,DZD,GAL,GOG,GUM,KEF,MAA,MEN,MLY,MTB,NSJ,PEU,PRW,SAA,SEA,SOF,SOU,THY,WYG	21	BOE,EAF,MAD,SAF,WAF	5
6	2855895	2856242	347	Loss	2.2	LGW,NSJ,SDN,SEA	4	EAF,SAF,WAF	3
6	3151731	3152632	901	Loss	79.12	ABR,AND,BAW,BOE,DIA,DZD,GAL,GOG,GUE,GUM,KEF,LGW,LND,MAA,MAN,MEN,MLY,MSH,MTB,NAI,NRW,NSJ,PEU,PRW,SAA,SDN,SEA,SNJ,SOF,SOU,TAR,THY,WYG	33	BOE,EAF,MAD,SAF,WAF	5
6	3268690	3270547	1857	Loss	4.95	BAW,DZD,GUE,GUM,MEN,NSJ,SDN,SEA,WYG	9	EAF,MAD,SAF,WAF	4
6	3310789	3311437	648	Loss	54.4	ABR,AND,BAW,BOE,DZD,GAL,GOG,GUM,KEF,LGW,LND,MAA,MAN,MEN,MLY,MSH,MTB,NAI,NRW,NSJ,PRW,SAA,SDN,SEA,SOF,SOU,TAR,THY,WYG	29	BOE,EAF,MAD,SAF,WAF	5
6	3350113	3350606	493	Loss	25.27	ABR,BAW,BOE,DZD,GAL,GOG,GUM,KEF,LGW,LND,MAA,MAN,MEN,MLY,MTB,NSJ,PRW,SEA,THY	19	BOE,EAF,MAD,SAF	4
6	3355759	3358677	2918	Loss	56.59	ABR,AND,BOE,DIA,DZD,GAL,GOG,GUE,GUM,KEF,LND,MAA,MAN,MEN,MLY,MSH,MTB,NAI,NRW,NSJ,PEU,PRW,SAA,SDN,SEA,SNJ,SOF,SOU,TAR,THY,WYG	31	BOE,EAF,MAD,SAF,WAF	5
6	3582065	3584034	1969	Loss	4.95	BOE,GOG,GUM,LND,MAA,PRW,SDN	7	BOE,EAF,WAF	3
6	3596576	3598457	1881	Loss	6.04	AND,DIA,KEF,PRW,SAA,SEA,TAR,WYG	8	EAF,MAD,WAF	3
6	3602006	3603199	1193	Loss	7.69	ABR,AND,BOE,DIA,MEN,PRW,SEA,SOU,THY,WYG	10	BOE,EAF,MAD,SAF	4
6	3645034	3646638	1604	Loss	15.38	BAW,DZD,GOG,GUM,KEF,LGW,LND,MAA,NAI,NSJ,PRW,SDN,SEA,SOF,TAR,THY	16	EAF,MAD,SAF,WAF	4
6	3689935	3697692	7757	Loss	64.29	ABR,AND,BAW,BOE,DIA,DZD,GAL,GOG,GUE,GUM,KEF,LGW,LND,MAA,MAN,MAU,MEN,MLY,MSH,MTB,NAI,NSJ,PEU,PRW,SAA,SDN,SEA,SOF,SOU,TAR,THY,WYG	32	BOE,EAF,MAD,SAF,WAF	5
6	3884166	3891228	7062	Loss	8.24	DZD,GOG,GUE,GUM,KEF,MEN,SAA,SEA,THY,WYG	10	EAF,MAD,SAF,WAF	4
6	4070440	4078061	7621	Loss	48.9	ABR,BAW,BOE,DZD,GAL,GOG,GUE,GUM,KEF,LGW,LND,MAA,MAN,MLY,MTB,NRW,NSJ,PRW,SAA,SDN,SEA,SNJ,THY,WYG	24	BOE,EAF,SAF,WAF	4
6	4385245	4387041	1796	Loss	8.79	BOE,GUM,LND,MAA,MAN,MTB,NAI,PRW,SEA,SOF	10	BOE,EAF,MAD,SAF,WAF	5
6	4674174	4674877	703	Loss	4.4	BOE,MTB	2	BOE,SAF	2
6	5057688	5058252	564	Loss	10.99	AND,DZD,GOG,GUM,LND,MAA,MAN,MSH,MTB,PRW,SDN,SEA,SOU,THY,WYG	15	EAF,MAD,SAF,WAF	4
6	5087857	5088691	834	Loss	5.49	ABR,DIA,GAL,GUM,MAN,MEN,MTB,NSJ,SOU	9	EAF,MAD,SAF	3
6	6045376	6045937	561	Loss	7.69	GAL,GOG,GUM,LGW,MLY,MSH,NAI,SDN,SEA,THY,WYG	11	EAF,SAF,WAF	3
6	6600809	6601382	573	Loss	1.1	MEN,SOU	2	MAD	1
6	6852629	6853049	420	Loss	2.75	GOG,GUM,MAN,NSJ,SDN	5	EAF,SAF,WAF	3
6	7132278	7132728	450	Loss	12.09	BAW,DZD,GAL,GOG,GUM,LGW,MAA,MLY,NSJ,SDN,SEA,THY,WYG	13	EAF,SAF,WAF	3
6	7274789	7317595	42806	Both	1.65	SAA,SEA	2	EAF	1
6	7515349	7517943	2594	Loss	3.3	BOE,MLY,MSH,MTB	4	BOE,EAF,SAF	3
6	7790408	7791092	684	Loss	5.49	ABR,MAA,NAI,PEU,SDN,SOU	6	EAF,MAD,WAF	3
6	7837190	7837702	512	Loss	6.04	BAW,GOG,LGW,LND,MAA,PRW,SEA,THY,WYG	9	EAF,SAF	2
6	7983457	7984598	1141	Loss	3.85	KEF,MSH,PRW,SNJ,WYG	5	EAF,SAF	2
6	8141971	8142735	764	Loss	66.48	ABR,AND,BAW,BOE,DIA,DZD,GAL,GOG,GUE,GUM,KEF,LGW,LND,MAA,MAN,MEN,MLY,MSH,MTB,NAI,NRW,NSJ,PEU,PRW,SAA,SDN,SEA,SOF,SOU,TAR,THY,WYG	32	BOE,EAF,MAD,SAF,WAF	5
6	8368796	8370261	1465	Loss	8.79	BAW,BOE,GAL,GOG,LGW,LND,MAA,MAN,MSH,MTB,SEA,THY	12	BOE,EAF,SAF	3
6	8532279	8532600	321	Loss	1.65	BAW,GOG,MAN	3	EAF,SAF	2
6	8582282	8583573	1291	Loss	28.57	ABR,AND,BAW,DZD,GAL,GOG,KEF,LND,MAA,MAN,MEN,MSH,NAI,NRW,NSJ,PEU,PRW,SDN,SEA,SOF,SOU,TAR,THY,WYG	24	EAF,MAD,SAF,WAF	4
6	8591173	8592644	1471	Loss	29.12	ABR,BAW,BOE,DZD,GAL,GOG,GUM,KEF,LND,MAA,MAN,MEN,MSH,NAI,NRW,NSJ,PRW,SAA,SDN,SEA,SOF,SOU,TAR,THY	24	BOE,EAF,MAD,SAF,WAF	5
6	8786538	8804550	18012	Loss	6.59	BAW,BOE,GAL,MLY,MSH,MTB,SEA	7	BOE,EAF,SAF	3
6	8883326	8883993	667	Loss	21.98	ABR,BAW,BOE,DZD,GAL,GOG,GUM,MAA,MLY,MSH,MTB,NAI,NRW,NSJ,PRW,SDN,SEA,SNJ,SOU,THY,WYG	21	BOE,EAF,MAD,SAF,WAF	5
6	8962120	8963419	1299	Loss	77.47	ABR,AND,BAW,BOE,DIA,DZD,GAL,GOG,GUE,GUM,KEF,LGW,LND,MAA,MAN,MEN,MLY,MSH,MTB,NAI,NRW,NSJ,PEU,PRW,SAA,SDN,SEA,SNJ,SOF,SOU,TAR,THY,WYG	33	BOE,EAF,MAD,SAF,WAF	5
6	8964826	8965435	609	Loss	15.93	AND,BAW,DZD,GAL,LGW,LND,MAA,MAN,MTB,NSJ,SEA,SOU,THY	13	EAF,MAD,SAF	3
6	9029960	9120448	90488	Both	21.43	ABR,BOE,DIA,DZD,GOG,GUM,KEF,LGW,LND,MAA,MLY,MSH,MTB,NSJ,SEA,SOF,SOU,THY,WYG	19	BOE,EAF,MAD,SAF	4
6	9165319	9168270	2951	Loss	16.48	ABR,BAW,BOE,GAL,GOG,GUM,MAN,MLY,MTB,NSJ,SAA,SEA	12	BOE,EAF,SAF	3
6	9577897	9578644	747	Loss	7.14	AND,GAL,GOG,KEF,MAA,MTB,NRW,PRW,SEA,WYG	10	EAF,MAD,SAF	3
6	9633110	9634877	1767	Loss	28.02	ABR,BOE,DIA,GAL,GOG,GUE,LGW,LND,MAA,MAN,MLY,MSH,MTB,NAI,NSJ,PRW,SAA,SDN,SEA,SNJ,SOF,THY	22	BOE,EAF,MAD,SAF,WAF	5
6	9708232	9737079	28847	Loss	1.1	MEN,SEA	2	EAF,MAD	2
6	10378933	10380207	1274	Loss	13.74	AND,BOE,DZD,GAL,GUM,LND,MAA,MAN,MEN,MLY,MSH,SDN,TAR,WYG	14	BOE,EAF,MAD,SAF,WAF	5
6	10402895	10403736	841	Loss	7.69	DZD,GOG,GUE,GUM,KEF,LGW,LND,MAA,NAI,PEU,PRW,SEA	12	EAF,SAF,WAF	3
6	10713243	10715453	2210	Loss	3.85	ABR,KEF,NSJ,PEU,PRW,TAR,THY	7	EAF,SAF,WAF	3
6	10836768	10837050	282	Loss	2.2	DZD,LND,NSJ,SDN	4	EAF,SAF,WAF	3
6	10867660	10877009	9349	Loss	2.2	DZD,MAA,NAI	3	EAF,SAF,WAF	3
6	10943190	10943707	517	Loss	12.64	ABR,BOE,DZD,GOG,GUM,KEF,LGW,MAA,MAN,NSJ,SEA,THY,WYG	13	BOE,EAF,SAF	3
6	10980659	10982121	1462	Loss	19.23	AND,DZD,LGW,LND,MAN,MEN,MSH,MTB,NSJ,PEU,SDN,SEA,SOF,SOU,TAR,THY	16	EAF,MAD,SAF,WAF	4
6	11019422	11019725	303	Loss	2.75	BAW,MAN,NSJ,PRW,SDN	5	EAF,SAF,WAF	3
6	11031682	11032636	954	Loss	1.1	MTB,SEA	2	EAF,SAF	2
6	11363875	11374012	10137	Loss	1.1	MSH,TAR	2	SAF,WAF	2
6	11396331	11397378	1047	Loss	14.84	DZD,GAL,GOG,KEF,LGW,LND,MAA,MEN,MLY,PRW,SAA,SDN,SOF,THY,WYG	15	EAF,MAD,SAF,WAF	4
6	11453783	11454749	966	Loss	5.49	ABR,MEN,PEU,PRW,SDN,WYG	6	EAF,MAD,WAF	3
6	11466161	11468967	2806	Loss	1.65	BOE,MLY	2	BOE,EAF	2
6	12308137	12309159	1022	Loss	1.1	SOU	1	MAD	1
6	12568507	12568940	433	Loss	18.68	ABR,AND,BAW,BOE,DZD,GAL,GOG,KEF,LND,MAA,MAU,MEN,MLY,NAI,NSJ,SDN,SEA,SOF,SOU,TAR,WYG	21	BOE,EAF,MAD,SAF,WAF	5
6	12698516	12699380	864	Loss	70.88	ABR,BAW,BOE,DIA,DZD,GAL,GOG,GUE,GUM,KEF,LGW,LND,MAA,MAN,MEN,MLY,MSH,MTB,NAI,NRW,NSJ,PEU,PRW,SAA,SDN,SEA,SOF,SOU,TAR,THY,WYG	31	BOE,EAF,MAD,SAF,WAF	5
6	13070648	13071272	624	Loss	10.44	AND,DZD,GAL,GOG,GUM,MAN,MEN,MSH,MTB,PRW,SEA,SOF,SOU,THY,WYG	15	EAF,MAD,SAF	3
6	13141454	13142012	558	Loss	2.75	ABR,MAA,PEU,SOU	4	EAF,MAD,WAF	3
6	13969353	13969784	431	Loss	3.85	AND,BAW,GOG,LGW,MAA,MEN,SOU	7	EAF,MAD,SAF	3
6	14710542	14711884	1342	Loss	48.9	BOE,DIA,DZD,GAL,GOG,GUE,GUM,KEF,LGW,LND,MAA,MAN,MAU,MEN,MLY,MSH,MTB,NAI,NSJ,PEU,PRW,SAA,SDN,SEA,SOF,SOU,THY,WYG	28	BOE,EAF,MAD,SAF,WAF	5
6	15242952	15243230	278	Loss	1.1	DZD,LGW	2	SAF	1
6	15286327	15287387	1060	Loss	30.77	ABR,AND,BOE,DIA,GAL,GOG,KEF,LGW,LND,MAA,MAN,MEN,MSH,MTB,NAI,NSJ,PRW,SDN,SEA,SOF,SOU,THY,WYG	23	BOE,EAF,MAD,SAF,WAF	5
6	15360784	15361300	516	Loss	39.01	ABR,BAW,DZD,GAL,GOG,GUM,KEF,LGW,LND,MAA,MAU,MEN,MLY,MSH,NAI,NRW,NSJ,PRW,SDN,SEA,SOF,SOU,TAR,THY,WYG	25	EAF,MAD,SAF,WAF	4
6	15460640	15462855	2215	Both	7.14	BAW,GAL,GOG,MLY,NSJ,PEU,SDN,SEA,SOF,TAR,THY	11	EAF,MAD,SAF,WAF	4
6	15823148	15824100	952	Loss	37.91	ABR,AND,BOE,DZD,GAL,GOG,GUM,KEF,LND,MAA,MAN,MAU,MLY,MSH,MTB,NAI,NRW,NSJ,PEU,PRW,SAA,SDN,SEA,THY,WYG	25	BOE,EAF,MAD,SAF,WAF	5
6	17324507	17324979	472	Loss	11.54	BAW,BOE,DZD,GAL,GOG,LGW,LND,MAA,MAN,MTB,NSJ,SAA,SDN,SOF	14	BOE,EAF,MAD,SAF,WAF	5
6	18111288	18113522	2234	Loss	82.42	ABR,AND,BAW,BOE,DIA,DZD,GAL,GOG,GUE,GUM,KEF,LGW,LND,MAA,MAN,MAU,MEN,MLY,MSH,MTB,NAI,NRW,NSJ,PEU,PRW,SAA,SDN,SEA,SNJ,SOF,SOU,TAR,THY,WYG	34	BOE,EAF,MAD,SAF,WAF	5
6	18214224	18215939	1715	Loss	22.53	ABR,BAW,GOG,GUE,KEF,LGW,LND,MAA,MEN,MLY,MTB,NAI,PRW,SDN,SEA,SOU,THY,WYG	18	EAF,MAD,SAF,WAF	4
6	18390528	18391123	595	Loss	8.24	AND,BOE,MEN,MLY,SEA,SOF,SOU	7	BOE,EAF,MAD	3
6	18748860	18750173	1313	Loss	4.4	GOG,MLY,SOU	3	EAF,MAD	2
6	19360457	19360737	280	Loss	1.65	AND,LGW,NAI	3	MAD,SAF,WAF	3
6	19413316	19414495	1179	Loss	24.73	ABR,BOE,DIA,DZD,GAL,GOG,KEF,LGW,LND,MAA,NAI,NSJ,PRW,SDN,SEA,THY,WYG	17	BOE,EAF,MAD,SAF,WAF	5
6	19732231	19732762	531	Loss	1.65	SOU,WYG	2	EAF,MAD	2
6	19978591	19979524	933	Loss	76.92	ABR,AND,BAW,BOE,DIA,DZD,GAL,GOG,GUE,GUM,KEF,LGW,LND,MAA,MAN,MAU,MEN,MLY,MSH,MTB,NAI,NSJ,PEU,PRW,SAA,SDN,SEA,SNJ,SOF,SOU,TAR,THY,WYG	33	BOE,EAF,MAD,SAF,WAF	5
6	20156690	20159142	2452	Loss	7.69	AND,DIA,DZD,GAL,GUE,LGW,NAI,SOF,SOU,THY	10	EAF,MAD,SAF,WAF	4
6	20207396	20210146	2750	Loss	3.3	BOE,MLY,MTB,SEA	4	BOE,EAF,SAF	3
6	20481583	20481921	338	Loss	2.75	MAA,MAN,NAI,NSJ	4	EAF,SAF,WAF	3
6	21338045	21338832	787	Loss	12.64	GOG,GUM,KEF,LND,MAA,MAN,MLY,MTB,NAI,NSJ,PRW,SAA,SEA,WYG	14	EAF,SAF,WAF	3
6	21392771	21398911	6140	Loss	17.58	BAW,DIA,DZD,GAL,GOG,KEF,LGW,LND,MAA,MAN,NRW,NSJ,PRW,SDN,SEA,THY	16	EAF,MAD,SAF,WAF	4
6	21516247	21516634	387	Loss	2.75	GOG,MAA,SDN,THY	4	EAF,SAF,WAF	3
6	21613980	21664364	50384	Both	12.09	ABR,BOE,DZD,GOG,GUE,KEF,MLY,PRW,SAA,SDN,SEA,THY	12	BOE,EAF,SAF,WAF	4
6	21685196	21686262	1066	Loss	9.34	ABR,BAW,BOE,DZD,LND,NSJ,PRW,SEA,THY	9	BOE,EAF,SAF	3
6	21694159	21694796	637	Loss	15.38	AND,BAW,BOE,GAL,GOG,KEF,LGW,LND,MAN,MEN,MLY,MTB,NAI,PEU,SDN,SEA,SOF,SOU,THY	19	BOE,EAF,MAD,SAF,WAF	5
6	21756680	21759192	2512	Loss	89.01	ABR,AND,BAW,BOE,DIA,DZD,GAL,GOG,GUE,GUM,KEF,LGW,LND,MAA,MAN,MEN,MLY,MSH,MTB,NAI,NRW,NSJ,PEU,PRW,SAA,SDN,SEA,SNJ,SOF,SOU,TAR,THY,WYG	33	BOE,EAF,MAD,SAF,WAF	5
6	21787151	21789289	2138	Loss	2.75	BOE,MLY	2	BOE,EAF	2
6	21867630	21869226	1596	Loss	54.4	ABR,AND,BAW,BOE,DIA,DZD,GAL,GOG,GUE,GUM,KEF,LGW,LND,MAA,MAN,MEN,MLY,MSH,MTB,NAI,NRW,NSJ,PRW,SDN,SEA,SOU,TAR,THY,WYG	29	BOE,EAF,MAD,SAF,WAF	5
6	21924395	21924609	214	Loss	1.1	GOG,SEA	2	EAF	1
6	22072747	22073553	806	Loss	1.1	KEF	1	EAF	1
6	22084687	22086220	1533	Loss	14.29	AND,BOE,GOG,GUM,KEF,LND,MAA,MLY,MSH,NAI,NRW,SAA,SEA,TAR,WYG	15	BOE,EAF,MAD,SAF,WAF	5
6	22343850	22345988	2138	Loss	2.2	AND,SAA,SOU	3	EAF,MAD	2
6	22810380	22812787	2407	Loss	1.1	LND,MLY	2	EAF	1
6	22870119	22870689	570	Gain	1.1	LND,SEA	2	EAF	1
6	23510832	23511312	480	Loss	1.1	GOG,MAA	2	EAF	1
6	24443387	24443937	550	Loss	4.95	BOE,MLY,NRW,SEA,SOF	5	BOE,EAF,MAD	3
6	24504948	24505473	525	Loss	3.3	BAW,GOG,GUM,LGW,NSJ,SDN	6	EAF,SAF,WAF	3
6	25644035	25645265	1230	Loss	3.3	BAW,DZD,GOG,MAA,SEA	5	EAF,SAF	2
6	25734710	25957062	222352	Loss	5.49	ABR,BAW,DZD,GAL,GUM,LGW,MAA,SOF	8	EAF,MAD,SAF	3
6	26059332	26061999	2667	Loss	1.1	SOF	1	MAD	1
6	26193246	26195323	2077	Loss	2.2	LGW,MEN,THY	3	MAD,SAF	2
6	26453352	26462430	9078	Loss	1.1	MEN,SEA	2	EAF,MAD	2
6	26971456	26977672	6216	Loss	28.02	ABR,BAW,BOE,DZD,GAL,GOG,GUE,GUM,KEF,LGW,LND,MAA,MLY,MSH,MTB,NRW,PEU,PRW,SEA,SOF,SOU,TAR,THY,WYG	24	BOE,EAF,MAD,SAF,WAF	5
6	27202241	27202810	569	Loss	42.86	ABR,BAW,BOE,DZD,GAL,GOG,GUE,GUM,KEF,LGW,LND,MAA,MAN,MAU,MLY,MTB,NSJ,PEU,PRW,SAA,SDN,SEA,THY,WYG	24	BOE,EAF,SAF,WAF	4
6	27234157	27235591	1434	Loss	33.52	ABR,AND,BOE,DZD,GAL,GOG,GUE,GUM,KEF,LGW,LND,MAA,MAN,MLY,MSH,MTB,NAI,NSJ,PEU,PRW,SAA,SDN,SEA,SOF,THY,WYG	26	BOE,EAF,MAD,SAF,WAF	5
6	27474904	27475942	1038	Loss	29.12	ABR,AND,BAW,BOE,DIA,DZD,GAL,GOG,GUM,KEF,LND,MAA,MAN,MEN,MLY,MTB,NAI,NSJ,SAA,SEA,SOF,SOU,THY,WYG	24	BOE,EAF,MAD,SAF,WAF	5
6	27502435	27502868	433	Loss	15.38	BAW,BOE,DZD,GAL,GOG,LGW,LND,MAA,MAN,MAU,MLY,NAI,NSJ,PEU,SDN,SEA,TAR,THY	18	BOE,EAF,SAF,WAF	4
6	27800414	27801035	621	Loss	1.1	MAA	1	EAF	1
6	27829064	27831370	2306	Loss	2.75	ABR,LGW,NRW,WYG	4	EAF,SAF	2
6	27879195	27949580	70385	Loss	14.29	AND,BAW,BOE,DZD,MEN,MLY,MSH,MTB,SOF,SOU	10	BOE,EAF,MAD,SAF	4
6	28029346	28031235	1889	Both	1.65	KEF,LGW,MAA	3	EAF,SAF	2
6	28229158	28229553	395	Loss	24.18	ABR,AND,DZD,GAL,GOG,GUM,KEF,LGW,LND,MAA,MAN,MEN,NSJ,PEU,PRW,SAA,SDN,SEA,SOU,TAR,THY,WYG	22	EAF,MAD,SAF,WAF	4
6	28235194	28235920	726	Loss	54.4	ABR,AND,BAW,BOE,DIA,DZD,GAL,GOG,GUE,GUM,KEF,LND,MAA,MAN,MEN,MLY,MSH,MTB,NAI,NSJ,PEU,PRW,SDN,SEA,SNJ,SOF,SOU,TAR,THY,WYG	30	BOE,EAF,MAD,SAF,WAF	5
6	28399635	28404860	5225	Loss	62.64	ABR,BOE,DIA,DZD,GAL,GOG,GUE,GUM,KEF,LGW,LND,MAA,MAN,MEN,MLY,MSH,MTB,NAI,NRW,NSJ,PEU,PRW,SAA,SDN,SEA,SNJ,SOU,TAR,THY,WYG	30	BOE,EAF,MAD,SAF,WAF	5
6	28686569	28687053	484	Loss	6.04	AND,BAW,MEN,PRW,SDN,SOF,SOU,THY,WYG	9	EAF,MAD,SAF,WAF	4
6	28944034	28945276	1242	Loss	69.78	ABR,AND,BAW,BOE,DIA,DZD,GAL,GOG,GUE,GUM,KEF,LGW,LND,MAA,MAN,MAU,MEN,MLY,MSH,MTB,NAI,NSJ,PRW,SAA,SDN,SEA,SNJ,SOF,SOU,TAR,THY,WYG	32	BOE,EAF,MAD,SAF,WAF	5
6	29759690	29761159	1469	Loss	1.65	GOG,MLY	2	EAF	1
6	30194587	30241246	46659	Loss	30.77	ABR,AND,BAW,BOE,GAL,GOG,GUE,GUM,KEF,LND,MAA,MAN,MEN,MLY,MSH,MTB,PEU,SAA,SEA,TAR,THY,WYG	22	BOE,EAF,MAD,SAF,WAF	5
6	30495735	30502171	6436	Loss	1.1	GUM,SDN	2	EAF,WAF	2
6	30505705	30506851	1146	Loss	21.98	ABR,AND,BOE,GAL,GOG,GUE,KEF,LGW,LND,MEN,MLY,MSH,MTB,NAI,NRW,PEU,SAA,SEA,SOF,SOU,TAR,THY,WYG	23	BOE,EAF,MAD,SAF,WAF	5
6	30643427	30645920	2493	Loss	1.65	GUE,SEA	2	EAF,WAF	2
6	31024322	31025124	802	Loss	1.1	DIA,SOF	2	MAD	1
6	31377288	31381494	4206	Loss	6.04	BAW,BOE,DZD,GOG,LGW,LND,MAA,NSJ,SEA	9	BOE,EAF,SAF	3
6	31731517	31797286	65769	Gain	1.1	MSH,MTB	2	SAF	1
6	32138456	32138829	373	Gain	1.1	NSJ,THY	2	SAF	1
6	32215502	32216638	1136	Loss	45.6	ABR,AND,BAW,DIA,DZD,GAL,GOG,GUM,KEF,LGW,LND,MAA,MAN,MEN,MLY,MSH,MTB,NAI,NRW,NSJ,PRW,SDN,SEA,SOF,SOU,TAR,THY,WYG	28	EAF,MAD,SAF,WAF	4
6	32525013	32526079	1066	Loss	8.24	ABR,BOE,DZD,GOG,LGW,MAN,MLY,MTB,NRW,NSJ,SOU,THY,WYG	13	BOE,EAF,MAD,SAF	4
6	32608384	32608865	481	Loss	18.13	BAW,DZD,GAL,GOG,GUM,LGW,LND,MAA,MAN,MLY,NSJ,SAA,SDN,SEA,SOF,THY	16	EAF,MAD,SAF,WAF	4
6	33101976	33102638	662	Loss	3.85	GOG,MAA,PRW,SEA,SOF	5	EAF,MAD	2
6	33184779	33185276	497	Loss	1.65	SEA,SOU,WYG	3	EAF,MAD	2
6	33602767	33603665	898	Loss	1.1	DZD,THY	2	SAF	1
6	33648064	33648829	765	Loss	7.69	BOE,DZD,MAN,MLY,MTB,SAA,SEA,SOF	8	BOE,EAF,MAD,SAF	4
6	34003320	34003697	377	Loss	18.68	ABR,BAW,DZD,GAL,GOG,GUM,LGW,LND,MAA,MAN,MAU,MEN,MLY,NSJ,PRW,SDN,SEA,TAR,THY	19	EAF,MAD,SAF,WAF	4
6	34225146	34226716	1570	Loss	60.99	ABR,AND,BAW,BOE,DIA,DZD,GAL,GOG,GUE,GUM,KEF,LGW,LND,MAA,MAN,MEN,MLY,MSH,MTB,NAI,NSJ,PEU,PRW,SAA,SDN,SEA,SNJ,SOF,SOU,TAR,THY,WYG	32	BOE,EAF,MAD,SAF,WAF	5
6	34470975	34471963	988	Loss	22.53	ABR,BAW,BOE,DIA,DZD,GUE,LGW,LND,MAN,MEN,MSH,NAI,NSJ,PRW,SDN,SEA,SOF,SOU,THY	19	BOE,EAF,MAD,SAF,WAF	5
6	34541112	34542020	908	Gain	1.1	MSH,SOF	2	MAD,SAF	2
6	34699358	34703944	4586	Loss	21.43	ABR,DIA,GAL,GOG,GUM,KEF,LGW,LND,MAA,MEN,MLY,MTB,NAI,NSJ,PRW,SDN,SEA,SOF,THY,WYG	20	EAF,MAD,SAF,WAF	4
6	35648461	35650243	1782	Loss	51.1	ABR,AND,BAW,BOE,DIA,DZD,GAL,GOG,GUE,GUM,KEF,LGW,LND,MAA,MAN,MAU,MEN,MLY,MSH,MTB,NAI,NRW,NSJ,PRW,SAA,SDN,SEA,SOF,SOU,TAR,THY,WYG	32	BOE,EAF,MAD,SAF,WAF	5
6	35779481	35780652	1171	Loss	9.89	ABR,BAW,DIA,DZD,GOG,LND,MAN,MEN,MSH,NAI,NSJ,SDN,SEA	13	EAF,MAD,SAF,WAF	4
6	35978224	35998752	20528	Loss	1.1	LGW,LND	2	EAF,SAF	2
6	36102524	36103450	926	Loss	4.4	ABR,GAL,GOG,KEF,LND,MTB,WYG	7	EAF,SAF	2
6	37392608	37397020	4412	Loss	3.3	GUM,KEF,LND,MAA,SEA,WYG	6	EAF	1
6	38093087	38093999	912	Loss	7.14	ABR,BOE,GUM,KEF,LND,MAN,MLY,NRW,PRW,SAA	10	BOE,EAF	2
6	38393211	38394279	1068	Loss	1.1	ABR	1	EAF	1
6	38518111	38520836	2725	Loss	1.65	GOG,KEF,SEA	3	EAF	1
6	38861263	38861813	550	Loss	35.16	ABR,AND,BAW,BOE,DIA,DZD,GAL,GOG,GUE,GUM,KEF,LGW,MAA,MAN,MAU,MEN,MLY,MTB,NAI,NRW,NSJ,PRW,SDN,SEA,SNJ,SOF,SOU,WYG	28	BOE,EAF,MAD,SAF,WAF	5
6	39654589	39658123	3534	Gain	1.65	NSJ,THY	2	SAF	1
6	39668069	39669183	1114	Loss	64.84	ABR,AND,BAW,BOE,DIA,DZD,GAL,GOG,GUE,GUM,KEF,LGW,LND,MAA,MAN,MEN,MLY,MSH,MTB,NAI,NRW,NSJ,PRW,SAA,SDN,SEA,SOF,SOU,TAR,THY,WYG	31	BOE,EAF,MAD,SAF,WAF	5
6	39822475	39823735	1260	Gain	1.65	KEF,MAA	2	EAF	1
6	40041663	40046026	4363	Both	2.75	GOG,MAA,SEA,SOF	4	EAF,MAD	2
6	40288993	40289275	282	Loss	1.1	MEN,SEA	2	EAF,MAD	2
6	41303672	41304091	419	Loss	1.65	BOE,NSJ,SEA	3	BOE,EAF,SAF	3
6	41355174	41355567	393	Loss	2.75	ABR,DZD,GOG,LGW,NAI	5	EAF,SAF,WAF	3
6	41415082	41415517	435	Loss	12.09	AND,BAW,DZD,GOG,LGW,LND,MAA,MAN,MEN,MLY,NAI,NSJ,PRW,SEA,THY,WYG	16	EAF,MAD,SAF,WAF	4
6	41620625	41621346	721	Loss	45.05	ABR,BAW,DIA,DZD,GAL,GOG,GUE,GUM,KEF,LGW,LND,MAA,MAN,MEN,MLY,MSH,MTB,NAI,NSJ,PEU,PRW,SAA,SDN,SEA,SNJ,SOF,SOU,TAR,THY,WYG	30	EAF,MAD,SAF,WAF	4
6	42302362	42303794	1432	Loss	3.85	BOE,LND,MSH	3	BOE,EAF,SAF	3
6	42817923	42818581	658	Loss	2.2	ABR,GUM,KEF	3	EAF	1
6	42939472	42940132	660	Loss	3.3	GUM,MLY,SOF	3	EAF,MAD	2
6	43051117	43051368	251	Loss	1.1	GOG,MAA	2	EAF	1
6	43104276	43106341	2065	Loss	3.3	DIA,GOG,MAA,MAN,SAA	5	EAF,MAD	2
6	43215213	43234616	19403	Gain	1.1	GUM,KEF	2	EAF	1
6	43401959	43402624	665	Loss	31.32	ABR,BAW,DZD,GAL,GOG,GUM,KEF,LGW,LND,MAA,MAN,MLY,MTB,NAI,NSJ,PRW,SDN,SEA,THY,WYG	20	EAF,SAF,WAF	3
6	44445332	44446559	1227	Loss	6.59	BOE,KEF,MAA,MLY,MSH,NRW,PRW,SAA,WYG	9	BOE,EAF,SAF	3
6	45465974	45466937	963	Loss	9.89	AND,BOE,GUE,LND,MAN,MLY,MTB,NAI,NRW,SAA,SDN	11	BOE,EAF,MAD,SAF,WAF	5
6	47211190	47211741	551	Loss	2.75	AND,MAA,MAN,MEN,SEA	5	EAF,MAD	2
6	47278357	47279875	1518	Loss	12.64	AND,BOE,DZD,GAL,GUM,KEF,LGW,MAA,MLY,MSH,NRW,PEU,PRW,SEA,SOU,THY,WYG	17	BOE,EAF,MAD,SAF,WAF	5
6	47442553	47443274	721	Loss	2.2	BOE,GUE,SDN	3	BOE,WAF	2
6	47445951	47446630	679	Loss	15.38	ABR,AND,BAW,BOE,DZD,GOG,GUM,KEF,LGW,LND,MAN,MEN,MLY,MSH,NRW,SEA,SOF,SOU,WYG	19	BOE,EAF,MAD,SAF	4
6	47688107	47689719	1612	Loss	44.51	ABR,AND,BOE,DIA,DZD,GAL,GOG,GUE,GUM,KEF,LGW,LND,MAA,MAN,MEN,MLY,MSH,NSJ,PRW,SAA,SDN,SEA,SNJ,SOF,SOU,THY,WYG	27	BOE,EAF,MAD,SAF,WAF	5
6	48434567	48436306	1739	Loss	13.74	BOE,DZD,GAL,GUM,KEF,LGW,MAA,MAN,MEN,NAI,NSJ,PRW,SEA,SOU,THY,WYG	16	BOE,EAF,MAD,SAF,WAF	5
[truncated: 4,234 more rows]

## Sheet: Supplementary Table 5
Detection of copy number variants in African goats using whole genome sequence data
Supplementary Table 5: Functional annotation and clustering analysis for global CNVR
Cluster	Enrichment score	Annotation category	Enrichment Term	Count	%	PValue	Genes	List Total	Pop Hits	Pop Total	Fold Enrichment	Bonferroni	Benjamini	FDR
1	1.88752	KEGG_PATHWAY	chx04020:Calcium signaling pathway	31	1.04027	0.00126106	102177581, 102187936, 102168441, 102175235, 102170858, 102180167, 102180890, 102189950, 102182788, 102180565, 102179850, 102176524, 102171922, 102178972, 102176546, 102190998, 102176762, 102182568, 102168337, 102173379, 102180505, 102188148, 102187899, 102188092, 102189537, 102170148, 102187815, 102168518, 102175934, 102169456, 102185002	732	167	7210	1.82839	0.292309	0.0481926	0.0164914
1	1.88752	KEGG_PATHWAY	chx04970:Salivary secretion	16	0.536913	0.0106648	102169848, 102182753, 102170858, 102173379, 102168373, 102180505, 102188148, 102180890, 102188092, 102189950, 102182788, 102179850, 102171922, 102176524, 102187815, 102184168	732	78	7210	2.02046	0.94702	0.158706	0.131769
1	1.88752	KEGG_PATHWAY	chx04022:cGMP-PKG signaling pathway	25	0.838926	0.0156874	102191362, 102180703, 102184787, 102174051, 102174494, 102182753, 102170858, 102168373, 102177817, 102180505, 102188148, 102188092, 102169016, 102179300, 102170148, 102189950, 102168996, 102182788, 102179850, 102176524, 102171922, 102187815, 102176546, 102179217, 102184168	732	150	7210	1.64162	0.986864	0.194765	0.188093
1	1.88752	KEGG_PATHWAY	chx04270:Vascular smooth muscle contraction	19	0.637584	0.0374895	102184787, 102182753, 102174494, 102170858, 102173379, 100861156, 102180505, 102188148, 102180890, 102188092, 102169016, 102171471, 102179300, 102189950, 102182788, 102179850, 102171922, 102188560, 102184168	732	114	7210	1.64162	0.999972	0.311965	0.395614
1	1.88752	KEGG_PATHWAY	chx04261:Adrenergic signaling in cardiomyocytes	21	0.704698	0.0461582	102182803, 102176762, 102174051, 102173379, 102168373, 102180505, 102188148, 102182878, 102179300, 102170148, 102183035, 102189950, 102182788, 102179850, 102168576, 102180565, 102171922, 102176524, 102187815, 102175934, 102179332	732	133	7210	1.55522	0.999998	0.341437	0.463542
2	1.61917	KEGG_PATHWAY	chx04723:Retrograde endocannabinoid signaling	24	0.805369	0.000145424	102184428, 102185850, 102168441, 102182568, 102170858, 102184538, 102173379, 102180505, 102168302, 102188148, 102182774, 102170755, 102180890, 102188092, 102185727, 102168378, 102189950, 102186145, 102189544, 102171922, 100861087, 102171820, 102176650, 102185002	732	101	7210	2.34053	0.0390656	0.0197274	0.00191473
2	1.61917	KEGG_PATHWAY	chx04724:Glutamatergic synapse	24	0.805369	0.000475244	102185850, 102168441, 102182568, 102170858, 102173379, 102180505, 102170113, 102188148, 102171308, 102170755, 102180890, 102178113, 102188092, 102189537, 102168378, 102189950, 102181359, 102186145, 102171922, 102184433, 102183363, 102176650, 102185002, 102190659	732	109	7210	2.16875	0.122122	0.0320375	0.00624475
2	1.61917	KEGG_PATHWAY	chx04713:Circadian entrainment	21	0.704698	0.000847585	102177581, 102185850, 102176762, 102182753, 102181452, 102173379, 102180505, 102188148, 102178645, 102170755, 102180890, 102188092, 102189537, 102168378, 102189950, 102186145, 102180565, 102171922, 102175934, 102176650, 102184168	732	93	7210	2.22413	0.207321	0.0454043	0.0111121
2	1.61917	KEGG_PATHWAY	chx04728:Dopaminergic synapse	25	0.838926	0.00166336	102168441, 102170858, 102180890, 102170755, 102182878, 102168378, 102189950, 102186145, 100861087, 102185850, 102176762, 102174051, 102178478, 102168337, 102173379, 102180505, 102179054, 102188148, 102182774, 102188092, 102189537, 102179300, 102175934, 102175105, 102176650	732	126	7210	1.95431	0.366275	0.0554225	0.0216994
2	1.61917	KEGG_PATHWAY	chx04971:Gastric acid secretion	16	0.536913	0.00377391	102169219, 102174762, 102176762, 102169795, 102170858, 102190244, 102173379, 102168373, 102180505, 102168940, 102188148, 102180890, 102188092, 102189950, 102171922, 102175934	732	70	7210	2.25137	0.645131	0.0827121	0.0486062
2	1.61917	KEGG_PATHWAY	chx04720:Long-term potentiation	14	0.469799	0.00939739	102180890, 102188092, 102189537, 102176762, 102168378, 102179300, 102189950, 102182568, 102170858, 102173379, 102175934, 102180505, 102185002, 102188148	732	63	7210	2.18883	0.924759	0.158417	0.116996
2	1.61917	KEGG_PATHWAY	chx04970:Salivary secretion	16	0.536913	0.0106648	102169848, 102182753, 102170858, 102173379, 102168373, 102180505, 102188148, 102180890, 102188092, 102189950, 102182788, 102179850, 102171922, 102176524, 102187815, 102184168	732	78	7210	2.02046	0.94702	0.158706	0.131769
2	1.61917	KEGG_PATHWAY	chx04925:Aldosterone synthesis and secretion	15	0.503356	0.0136902	102179786, 102177581, 102180890, 102188092, 102169016, 102176762, 102168976, 102189950, 102171922, 102170858, 102173379, 102175934, 102180505, 102179217, 102188148	732	73	7210	2.02392	0.977109	0.189282	0.166113
2	1.61917	KEGG_PATHWAY	chx04730:Long-term depression	13	0.436242	0.0138111	102180890, 102188092, 102168441, 102168378, 102189950, 102182753, 102186145, 102170858, 102180505, 102185002, 102188148, 102184168, 102191781	732	59	7210	2.17028	0.977865	0.181726	0.167459
2	1.61917	KEGG_PATHWAY	chx04540:Gap junction	16	0.536913	0.018495	102182753, 102182568, 102170858, 102173379, 102168934, 102180505, 102168953, 102178667, 102188148, 102170427, 102180890, 102188092, 102189950, 102171922, 102185002, 102184168	732	83	7210	1.89874	0.993995	0.21618	0.218087
2	1.61917	KEGG_PATHWAY	chx04750:Inflammatory mediator regulation of TRP channels	18	0.604027	0.0204486	102169516, 102176762, 102191013, 102170858, 102173379, 102180505, 102188148, 102187899, 102182774, 102180890, 102188092, 102169016, 102171471, 102179300, 102189950, 102171922, 100861087, 102175934	732	99	7210	1.79086	0.996521	0.226878	0.238351
2	1.61917	KEGG_PATHWAY	chx04921:Oxytocin signaling pathway	23	0.771812	0.0281336	102180727, 102182803, 102168299, 102176762, 102170858, 102173379, 102171295, 102180505, 102168940, 102188148, 102170427, 102180890, 102188092, 102179300, 102183035, 102189950, 102180565, 102186145, 102171922, 102175934, 102179332, 102176650, 102184168	732	142	7210	1.59538	0.999598	0.278048	0.313442
2	1.61917	KEGG_PATHWAY	chx04922:Glucagon signaling pathway	17	0.57047	0.0283907	102180727, 102184915, 102176762, 100861393, 102174051, 102175235, 102170858, 102171295, 102173379, 102180505, 102188148, 102188092, 102189950, 102189490, 102171922, 102175934, 102187923	732	95	7210	1.76258	0.999626	0.270696	0.315832
2	1.61917	KEGG_PATHWAY	chx04972:Pancreatic secretion	16	0.536913	0.0329445	102169848, 102174762, 102170858, 102186450, 102188223, 102168373, 102180505, 102189285, 102188148, 102180890, 102188092, 102189950, 102180565, 102171922, 102176524, 102187815	732	89	7210	1.77074	0.999897	0.288199	0.356903
2	1.61917	KEGG_PATHWAY	chx04270:Vascular smooth muscle contraction	19	0.637584	0.0374895	102184787, 102182753, 102174494, 102170858, 102173379, 100861156, 102180505, 102188148, 102180890, 102188092, 102169016, 102171471, 102179300, 102189950, 102182788, 102179850, 102171922, 102188560, 102184168	732	114	7210	1.64162	0.999972	0.311965	0.395614
2	1.61917	KEGG_PATHWAY	chx04725:Cholinergic synapse	18	0.604027	0.0434594	102176762, 102168441, 102174051, 102168748, 102170858, 102173379, 102180505, 102168940, 102188148, 102170755, 102180890, 102188092, 102189950, 102186145, 102171922, 102175934, 102169456, 102176650	732	108	7210	1.64162	0.999995	0.342826	0.44319
2	1.61917	KEGG_PATHWAY	chx04911:Insulin secretion	14	0.469799	0.0531329	102176762, 102184787, 102173379, 102168373, 102180505, 102188148, 102168840, 102180890, 102189950, 102185838, 102180565, 102171922, 102175934, 102178962	732	79	7210	1.74552	1	0.373423	0.512996
2	1.61917	KEGG_PATHWAY	chx04726:Serotonergic synapse	17	0.57047	0.0721366	102172933, 102168441, 102183127, 102170858, 102173379, 102180505, 102168302, 102188148, 102186997, 102170755, 102180890, 102188092, 102185727, 102189950, 102185838, 102186145, 102176650	732	107	7210	1.56491	1	0.443524	0.62718
2	1.61917	KEGG_PATHWAY	chx04915:Estrogen signaling pathway	15	0.503356	0.0907543	102182240, 102174051, 102170858, 102173379, 102180505, 102188148, 102186689, 102188092, 102171471, 102189950, 102186068, 102186145, 102171922, 102176650, 102185002	732	94	7210	1.57176	1	0.478845	0.714573
2	1.61917	KEGG_PATHWAY	chx04961:Endocrine and other factor-regulated calcium reabsorption	8	0.268456	0.0940774	102191539, 102180890, 102189950, 102173379, 102188223, 102168373, 102180505, 102188148	732	39	7210	2.02046	1	0.483295	0.728018
2	1.61917	KEGG_PATHWAY	chx04912:GnRH signaling pathway	13	0.436242	0.13123	102182774, 102169516, 102188092, 102176762, 100860755, 102189950, 102171922, 102170858, 102173379, 100861087, 102175934, 102180505, 102188148	732	83	7210	1.54273	1	0.591967	0.843369
2	1.61917	KEGG_PATHWAY	chx04918:Thyroid hormone synthesis	11	0.369128	0.136662	102180890, 102188092, 102189950, 102174848, 102174623, 102171922, 102170858, 102173379, 102168373, 102180505, 102188148	732	67	7210	1.61712	1	0.591293	0.855795
2	1.61917	KEGG_PATHWAY	chx04924:Renin secretion	10	0.33557	0.160594	102188092, 102189950, 102170858, 102173379, 102186450, 102180505, 102168940, 102190998, 102184168, 102188148	732	61	7210	1.61471	1	0.62428	0.900438
2	1.61917	KEGG_PATHWAY	chx04611:Platelet activation	16	0.536913	0.272875	102183732, 102174051, 102191739, 102182753, 102170858, 102173379, 102180505, 102188148, 102188092, 102185420, 102173007, 102179300, 102189950, 102171922, 102184168, 102170840	732	124	7210	1.27093	1	0.75543	0.984994
2	1.61917	KEGG_PATHWAY	chx04916:Melanogenesis	11	0.369128	0.458106	100860915, 102180890, 102176762, 102189950, 102186145, 100860807, 102171922, 102173379, 102175934, 102180505, 102188148	732	92	7210	1.17768	1	0.854794	0.999688
2	1.61917	KEGG_PATHWAY	chx04310:Wnt signaling pathway	14	0.469799	0.598889	102169344, 102188771, 102176762, 102190163, 102173379, 102180505, 102188148, 102182774, 102180890, 102179984, 102173064, 100861087, 102175934, 102174738	732	133	7210	1.03681	1	0.914047	0.999994
3	1.13688	KEGG_PATHWAY	chx05204:Chemical carcinogenesis	12	0.402685	0.0328203	102168532, 102177153, 102182368, 102189813, 102177329, 102185621, 102168375, 102168522, 102175670, 102183581, 102176872, 100861222	732	59	7210	2.00333	0.999893	0.296494	0.355814
3	1.13688	KEGG_PATHWAY	chx00980:Metabolism of xenobiotics by cytochrome P450	10	0.33557	0.0754819	102168532, 102177153, 102189813, 102185621, 102168375, 102168522, 102175670, 102183581, 102176872, 100861222	732	52	7210	1.89418	1	0.440771	0.64451
3	1.13688	KEGG_PATHWAY	chx00982:Drug metabolism - cytochrome P450	10	0.33557	0.0754819	102168532, 102177153, 102189813, 102185621, 102168522, 102175670, 102183581, 102176872, 102173956, 100861222	732	52	7210	1.89418	1	0.440771	0.64451
3	1.13688	KEGG_PATHWAY	chx00830:Retinol metabolism	9	0.302013	0.151585	102168532, 102177153, 102177329, 102168522, 102175670, 102171605, 102183581, 102176872, 102183532	732	52	7210	1.70476	1	0.608733	0.885399
4	0.998719	UP_KEYWORDS	Protease	6	0.201342	0.0655878	102190225, 100861202, 100861207, 100861199, 100861205, 102179268	50	29	631	2.61103	0.987838	0.889719	0.499125
4	0.998719	UP_KEYWORDS	Hydrolase	8	0.268456	0.0680345	102190225, 100860983, 100750234, 100861202, 100861207, 100861199, 100861205, 102179268	50	48	631	2.10333	0.989744	0.782732	0.512332
4	0.998719	INTERPRO	IPR001969:Peptidase aspartic, active site	4	0.134228	0.0717886	100861202, 100861207, 100861199, 100861205	62	13	790	3.9206	0.999997	0.999997	0.597729
4	0.998719	INTERPRO	IPR012848:Propeptide, peptidase A1	4	0.134228	0.0717886	100861202, 100861207, 100861199, 100861205	62	13	790	3.9206	0.999997	0.999997	0.597729
4	0.998719	UP_KEYWORDS	Aspartyl protease	4	0.134228	0.0723915	100861202, 100861207, 100861199, 100861205	50	13	631	3.88308	0.992437	0.705099	0.535076
4	0.998719	INTERPRO	IPR021109:Aspartic peptidase	4	0.134228	0.0864792	100861202, 100861207, 100861199, 100861205	62	14	790	3.64055	1	0.999581	0.669002
4	0.998719	INTERPRO	IPR001461:Peptidase A1	4	0.134228	0.0864792	100861202, 100861207, 100861199, 100861205	62	14	790	3.64055	1	0.999581	0.669002
4	0.998719	GOTERM_MF_DIRECT	GO:0004190~aspartic-type endopeptidase activity	4	0.134228	0.0935332	100861202, 100861207, 100861199, 100861205	41	14	499	3.47735	0.982159	0.982159	0.594937
4	0.998719	UP_KEYWORDS	Disulfide bond	7	0.234899	0.88184	100861397, 100861202, 100860807, 100860813, 100861207, 100861199, 100861205	50	109	631	0.810459	1	0.998654	1
5	0.851779	KEGG_PATHWAY	chx04940:Type I diabetes mellitus	13	0.436242	0.00291077	102176782, 102180664, 102176752, 100861238, 102185917, 102168905, 102178638, 102176598, 102172138, 102171032, 100860815, 100860813, 102188814	732	49	7210	2.61319	0.550093	0.076765	0.0376861
5	0.851779	KEGG_PATHWAY	chx05332:Graft-versus-host disease	9	0.302013	0.044434	102176782, 102180664, 102176598, 102172138, 100860815, 100860813, 102188814, 102185917, 102168905	732	40	7210	2.21619	0.999996	0.339741	0.450621
5	0.851779	KEGG_PATHWAY	chx05330:Allograft rejection	9	0.302013	0.0718407	102176782, 102180664, 102176598, 102172138, 100860815, 100860813, 102188814, 102185917, 102168905	732	44	7210	2.01472	1	0.451627	0.62561
5	0.851779	KEGG_PATHWAY	chx05416:Viral myocarditis	12	0.402685	0.0724887	102178770, 102176782, 102180664, 102190003, 102170915, 102172138, 102174655, 102189879, 100860813, 102188814, 102185917, 102168905	732	67	7210	1.76413	1	0.436021	0.62904
5	0.851779	KEGG_PATHWAY	chx04612:Antigen processing and presentation	11	0.369128	0.167574	102190225, 102176782, 102182240, 102180664, 102183472, 102172138, 100860815, 100860813, 102188814, 102185917, 102168905	732	70	7210	1.54781	1	0.626704	0.910813
5	0.851779	KEGG_PATHWAY	chx05320:Autoimmune thyroid disease	9	0.302013	0.176346	102176782, 102180664, 102176598, 102172138, 102174848, 100860813, 102188814, 102185917, 102168905	732	54	7210	1.64162	1	0.640217	0.922434
5	0.851779	KEGG_PATHWAY	chx04145:Phagosome	19	0.637584	0.336137	102176782, 102173216, 102180664, 102187993, 102172556, 102171895, 100860959, 100860958, 102168953, 102185917, 102191127, 102168905, 102186454, 102190225, 102177286, 102172138, 100860813, 102188814, 102177162	732	158	7210	1.18446	1	0.798829	0.995478
5	0.851779	KEGG_PATHWAY	chx05168:Herpes simplex infection	20	0.671141	0.663068	102178770, 102188276, 102176782, 102180664, 102185917, 102168905, 102182774, 102178645, 100861133, 102179300, 102170915, 102172138, 102189879, 100860815, 102184148, 100860813, 100861087, 102188814, 102175105, 102174738	732	201	7210	0.980072	1	0.931805	0.999999
5	0.851779	KEGG_PATHWAY	chx05169:Epstein-Barr virus infection	11	0.369128	0.711455	102182774, 102169516, 102176782, 102176908, 102174051, 102172138, 100861087, 102188814, 102190080, 102185917, 102168905	732	112	7210	0.967384	1	0.938667	1
5	0.851779	KEGG_PATHWAY	chx05166:HTLV-I infection	19	0.637584	0.96173	102172276, 102176782, 102175037, 102180664, 102168976, 102174051, 102173379, 102178485, 100861300, 102185917, 102168905, 102172567, 102172138, 102171922, 100860813, 102188814, 102176546, 102190803, 102190677	732	252	7210	0.742638	1	0.993415	1
6	0.556624	UP_KEYWORDS	Nucleotide-binding	6	0.201342	0.234382	100860983, 102182240, 100861140, 100861211, 100861087, 102188830	50	43	631	1.76093	1	0.916253	0.934256
6	0.556624	UP_KEYWORDS	ATP-binding	5	0.167785	0.284719	100860983, 102182240, 100861211, 100861087, 102188830	50	35	631	1.80286	1	0.934292	0.967128
6	0.556624	GOTERM_MF_DIRECT	GO:0005524~ATP binding	6	0.201342	0.320469	100860983, 102182240, 100861151, 100861211, 100861087, 102188830	41	47	499	1.55371	1	0.999637	0.971432
7	0.520713	UP_KEYWORDS	Pyrrolidone carboxylic acid	3	0.100671	0.0507999	100861231, 100860815, 100860807	50	5	631	7.572	0.966251	0.966251	0.412198
7	0.520713	UP_KEYWORDS	Glycoprotein	4	0.134228	0.561926	100861231, 100750234, 100860815, 100860807	50	37	631	1.36432	1	0.992381	0.999778
7	0.520713	UP_KEYWORDS	Secreted	4	0.134228	0.960103	100861397, 100861231, 100860815, 100860807	50	79	631	0.638987	1	0.999926	1
8	0.489848	INTERPRO	IPR009079:Four-helical cytokine-like, core	4	0.134228	0.119266	100861397, 100860815, 100860910, 100860807	62	16	790	3.18548	1	0.999312	0.788267
8	0.489848	INTERPRO	IPR012351:Four-helical cytokine, core	4	0.134228	0.119266	100861397, 100860815, 100860910, 100860807	62	16	790	3.18548	1	0.999312	0.788267
8	0.489848	GOTERM_CC_DIRECT	GO:0005576~extracellular region	5	0.167785	0.804008	100860915, 100861397, 100861231, 100860910, 100860807	36	77	511	0.921717	1	0.999967	0.999995
8	0.489848	UP_KEYWORDS	Secreted	4	0.134228	0.960103	100861397, 100861231, 100860815, 100860807	50	79	631	0.638987	1	0.999926	1
9	0.48952	KEGG_PATHWAY	chx00650:Butanoate metabolism	6	0.201342	0.147823	102178638, 102190421, 102176752, 102181180, 100861058, 102180980	732	28	7210	2.11066	1	0.606445	0.878517
9	0.48952	KEGG_PATHWAY	chx00410:beta-Alanine metabolism	5	0.167785	0.457253	102178638, 102170543, 102176752, 102177103, 100861058	732	34	7210	1.44849	1	0.857303	0.999682
9	0.48952	KEGG_PATHWAY	chx00250:Alanine, aspartate and glutamate metabolism	5	0.167785	0.502971	102186241, 102178638, 102176752, 102187185, 100861058	732	36	7210	1.36802	1	0.875335	0.9999
10	0.44688	KEGG_PATHWAY	chx04931:Insulin resistance	14	0.469799	0.310161	102180727, 102184915, 100861393, 102174051, 102171295, 100860959, 100860958, 102182774, 102169016, 102171471, 102179300, 102168996, 100861087, 102187923	732	109	7210	1.2651	1	0.780946	0.992501
10	0.44688	KEGG_PATHWAY	chx04152:AMPK signaling pathway	15	0.503356	0.353398	102180727, 102184915, 102174051, 100860959, 102171295, 100860958, 102175725, 102182878, 102188676, 100861151, 102182788, 102168996, 102186131, 102175106, 102187923	732	122	7210	1.21103	1	0.805356	0.996804
10	0.44688	KEGG_PATHWAY	chx04920:Adipocytokine signaling pathway	9	0.302013	0.416399	102180727, 102182774, 100861393, 102174051, 100861087, 100860959, 102171295, 100860958, 102187923	732	70	7210	1.26639	1	0.841894	0.999172
11	0.407191	GOTERM_CC_DIRECT	GO:0016021~integral component of membrane	17	0.57047	0.103458	100860927, 100861105, 100861318, 100860755, 100861211, 100860959, 100861156, 100860958, 102180600, 102171255, 100861080, 100860790, 100860848, 102172166, 100860881, 100860807, 100860813	36	176	511	1.37105	0.874441	0.874441	0.558891
11	0.407191	UP_KEYWORDS	Transmembrane helix	15	0.503356	0.564743	100860927, 100861105, 100861318, 100860755, 100861211, 100860959, 100861156, 100860958, 102180600, 102171255, 100861080, 100860790, 100860848, 100860807, 100860813	50	181	631	1.04586	1	0.988954	0.999792
11	0.407191	UP_KEYWORDS	Transmembrane	15	0.503356	0.584723	100860927, 100861105, 100861318, 100860755, 100861211, 100860959, 100861156, 100860958, 102180600, 102171255, 100861080, 100860790, 100860848, 100860807, 100860813	50	183	631	1.03443	1	0.987649	0.999871
11	0.407191	UP_KEYWORDS	Membrane	15	0.503356	0.688132	100860927, 100861105, 100861318, 100860755, 100861211, 100860959, 100861156, 100860958, 102180600, 102171255, 100861080, 100860790, 100860848, 100860807, 100860813	50	194	631	0.975773	1	0.991205	0.999993
12	0.378614	UP_KEYWORDS	Transcription	5	0.167785	0.149453	100861358, 100860952, 102180703, 100861393, 100860795	50	27	631	2.33704	0.999973	0.87808	0.807919
12	0.378614	GOTERM_BP_DIRECT	GO:0006351~transcription, DNA-templated	4	0.134228	0.357853	100860952, 102180703, 100861393, 100860795	30	30	410	1.82222	1	0.996843	0.982191
12	0.378614	GOTERM_MF_DIRECT	GO:0043565~sequence-specific DNA binding	4	0.134228	0.370057	102184915, 100860952, 100861393, 100860795	41	27	499	1.80307	1	0.998192	0.985776
12	0.378614	UP_KEYWORDS	DNA-binding	5	0.167785	0.433343	100861358, 100860952, 102180703, 100861393, 100860795	50	43	631	1.46744	1	0.983464	0.996939
12	0.378614	UP_KEYWORDS	Transcription regulation	3	0.100671	0.469753	100861358, 102180703, 100861393	50	20	631	1.893	1	0.983815	0.998444
12	0.378614	UP_KEYWORDS	Nucleus	5	0.167785	0.637241	100861358, 100860952, 102180703, 100861393, 100860795	50	55	631	1.14727	1	0.98765	0.999968
12	0.378614	GOTERM_CC_DIRECT	GO:0005634~nucleus	4	0.134228	0.871401	100860952, 102180703, 100861393, 100860795	36	68	511	0.834967	1	0.999941	1
13	0.374909	INTERPRO	IPR027417:P-loop containing nucleoside triphosphate hydrolase	5	0.167785	0.318045	100860983, 100861140, 100861076, 102186880, 102188830	62	37	790	1.72188	1	0.999998	0.990714
13	0.374909	GOTERM_CC_DIRECT	GO:0005622~intracellular	4	0.134228	0.377888	100861140, 100861076, 102186880, 100861087	36	32	511	1.77431	0.999879	0.988991	0.971479
13	0.374909	INTERPRO	IPR005225:Small GTP-binding protein domain	3	0.100671	0.439102	100861140, 100861076, 102186880	62	19	790	2.01188	1	0.999999	0.999148
13	0.374909	GOTERM_BP_DIRECT	GO:0007264~small GTPase mediated signal transduction	3	0.100671	0.447049	100861140, 100861076, 102186880	30	21	410	1.95238	1	0.996901	0.995429
13	0.374909	GOTERM_MF_DIRECT	GO:0005525~GTP binding	3	0.100671	0.565825	100861140, 100861076, 102186880	41	23	499	1.58749	1	0.998931	0.999537
14	0.371062	KEGG_PATHWAY	chx05412:Arrhythmogenic right ventricular cardiomyopathy (ARVC)	10	0.33557	0.208933	102182803, 102180831, 102178978, 102183035, 102174655, 102180565, 102171074, 102188004, 102179332, 102189765	732	65	7210	1.51534	1	0.695542	0.954434
14	0.371062	KEGG_PATHWAY	chx05414:Dilated cardiomyopathy	9	0.302013	0.556688	102182803, 102170148, 102183035, 102174655, 102180565, 102171922, 102171074, 102173379, 102179332	732	79	7210	1.12212	1	0.899528	0.999978
14	0.371062	KEGG_PATHWAY	chx05410:Hypertrophic cardiomyopathy (HCM)	8	0.268456	0.662516	102180727, 102182803, 102183035, 102174655, 102180565, 102171074, 102171295, 102179332	732	76	7210	1.03681	1	0.933178	0.999999
15	0.302298	KEGG_PATHWAY	chx04931:Insulin resistance	14	0.469799	0.310161	102180727, 102184915, 100861393, 102174051, 102171295, 100860959, 100860958, 102182774, 102169016, 102171471, 102179300, 102168996, 100861087, 102187923	732	109	7210	1.2651	1	0.780946	0.992501
15	0.302298	KEGG_PATHWAY	chx04068:FoxO signaling pathway	14	0.469799	0.517273	102180727, 102184915, 102182774, 102178113, 102190163, 102188676, 102174051, 102168996, 102175787, 100861087, 102171295, 100861300, 102185002, 102190803	732	126	7210	1.09441	1	0.88032	0.999932
15	0.302298	KEGG_PATHWAY	chx04910:Insulin signaling pathway	13	0.436242	0.772325	102180727, 102184915, 102184413, 102174051, 102175235, 102171295, 102173379, 102182774, 102180355, 102179300, 102168996, 102169434, 100861087	732	140	7210	0.914617	1	0.954736	1
16	0.286104	KEGG_PATHWAY	chx05145:Toxoplasmosis	16	0.536913	0.242193	102178770, 102169516, 102182240, 102180664, 102174051, 102170256, 102182774, 102177440, 102170915, 102189879, 100860815, 102190835, 102186145, 100860813, 100861087, 102187050	732	121	7210	1.30244	1	0.724157	0.97413
16	0.286104	KEGG_PATHWAY	chx05164:Influenza A	17	0.57047	0.698872	102172345, 102178770, 102169516, 102182240, 102188328, 102180664, 102174051, 102172689, 102182774, 102168780, 100861133, 102170915, 102189879, 100860815, 100860813, 100861087, 102169823	732	174	7210	0.96233	1	0.936931	1
16	0.286104	KEGG_PATHWAY	chx05152:Tuberculosis	16	0.536913	0.818708	102178770, 102180664, 102176762, 102174051, 100861238, 102172556, 102182774, 102169397, 102170915, 102189340, 102189879, 100860815, 100860813, 102188830, 100861087, 102175934	732	179	7210	0.880423	1	0.967133	1
17	0.286085	GOTERM_MF_DIRECT	GO:0005524~ATP binding	6	0.201342	0.320469	100860983, 102182240, 100861151, 100861211, 100861087, 102188830	41	47	499	1.55371	1	0.999637	0.971432
17	0.286085	INTERPRO	IPR000719:Protein kinase, catalytic domain	3	0.100671	0.517942	100861151, 100861211, 100861087	62	22	790	1.73754	1	1	0.999866
17	0.286085	INTERPRO	IPR011009:Protein kinase-like domain	3	0.100671	0.542596	100861151, 100861211, 100861087	62	23	790	1.66199	1	1	0.99993
17	0.286085	UP_KEYWORDS	Kinase	3	0.100671	0.593566	100861151, 100861211, 100861087	50	25	631	1.5144	1	0.984703	0.999897
17	0.286085	UP_KEYWORDS	Transferase	5	0.167785	0.694323	100860927, 100861151, 100861211, 100861087, 100861058	50	59	631	1.06949	1	0.986157	0.999994
18	0.280433	KEGG_PATHWAY	chx00053:Ascorbate and aldarate metabolism	4	0.134228	0.33096	102168532, 102168522, 102170543, 102175670	732	20	7210	1.96995	1	0.797294	0.994991
18	0.280433	KEGG_PATHWAY	chx00140:Steroid hormone biosynthesis	8	0.268456	0.459109	102168532, 102177329, 102168375, 102168522, 102189109, 102187932, 102175670, 102191152	732	63	7210	1.25076	1	0.849222	0.999696
18	0.280433	KEGG_PATHWAY	chx00983:Drug metabolism - other enzymes	5	0.167785	0.502971	102168532, 102190852, 102168522, 102175670, 102191568	732	36	7210	1.36802	1	0.875335	0.9999
18	0.280433	KEGG_PATHWAY	chx00860:Porphyrin and chlorophyll metabolism	4	0.134228	0.703663	102168532, 102168522, 102175670, 102186555	732	35	7210	1.12568	1	0.936338	1
18	0.280433	KEGG_PATHWAY	chx00040:Pentose and glucuronate interconversions	3	0.100671	0.736608	102168532, 102168522, 102175670	732	25	7210	1.18197	1	0.945041	1
19	0.229455	KEGG_PATHWAY	chx04932:Non-alcoholic fatty liver disease (NAFLD)	20	0.671141	0.351755	102180727, 102178770, 102181922, 100861393, 102174051, 102188420, 102178478, 102191813, 102171295, 102184512, 102173562, 102171860, 102182774, 100861133, 102170915, 102168996, 102189879, 100860881, 100861087, 102176290	732	169	7210	1.16565	1	0.807884	0.996696
19	0.229455	KEGG_PATHWAY	chx05016:Huntington's disease	22	0.738255	0.606869	102178770, 102188276, 102169141, 102188326, 102181922, 102190982, 102188420, 102182568, 102180505, 102184512, 102187195, 102188148, 102173562, 102171860, 102188092, 102170915, 102189950, 102189879, 100860881, 102188830, 102176290, 102176546	732	215	7210	1.00788	1	0.914541	0.999995
19	0.229455	KEGG_PATHWAY	chx05010:Alzheimer's disease	19	0.637584	0.665737	102178770, 102181922, 102188420, 102170858, 102180505, 102184512, 102188148, 102173562, 102184016, 102171860, 102186997, 102188092, 102189537, 102170915, 102189950, 102189879, 100860881, 102188830, 102176290	732	191	7210	0.979816	1	0.931496	0.999999
19	0.229455	KEGG_PATHWAY	chx05012:Parkinson's disease	14	0.469799	0.850242	102171860, 102178770, 102181922, 102170915, 102188420, 102172812, 102189879, 100860881, 102173379, 102188830, 102176290, 102176546, 102184512, 102173562	732	162	7210	0.851211	1	0.974364	1
20	0.181529	KEGG_PATHWAY	chx05210:Colorectal cancer	9	0.302013	0.384379	102178770, 102182774, 102170915, 102174051, 102189879, 102181726, 100861087, 100861300, 102171330	732	68	7210	1.30364	1	0.826052	0.998327
20	0.181529	KEGG_PATHWAY	chx04210:Apoptosis	6	0.201342	0.802291	102178770, 102170915, 102174051, 102189879, 102188830, 102190803	732	65	7210	0.909206	1	0.962744	1
20	0.181529	KEGG_PATHWAY	chx05161:Hepatitis B	11	0.369128	0.925379	102172276, 102178770, 102182774, 102180890, 102170915, 102174051, 102175223, 102189879, 100861087, 102188830, 102186877	732	143	7210	0.757671	1	0.986564	1
21	0.170458	KEGG_PATHWAY	chx05014:Amyotrophic lateral sclerosis (ALS)	7	0.234899	0.507762	102178770, 102169516, 102189537, 102168378, 102170915, 102189879, 102188830	732	56	7210	1.23122	1	0.876099	0.999912
21	0.170458	KEGG_PATHWAY	chx05134:Legionellosis	8	0.268456	0.574081	102178770, 102182240, 102170915, 102188391, 100861238, 102189879, 102188830, 102184219	732	70	7210	1.12568	1	0.908034	0.999987
21	0.170458	KEGG_PATHWAY	chx04210:Apoptosis	6	0.201342	0.802291	102178770, 102170915, 102174051, 102189879, 102188830, 102190803	732	65	7210	0.909206	1	0.962744	1
21	0.170458	KEGG_PATHWAY	chx04115:p53 signaling pathway	6	0.201342	0.889613	102178770, 102170915, 102189879, 102190323, 102188830, 102190803	732	75	7210	0.787978	1	0.981664	1
22	0.148825	KEGG_PATHWAY	chx00071:Fatty acid degradation	6	0.201342	0.403309	102177153, 102177788, 102170543, 102183581, 102176872, 102187923	732	41	7210	1.44142	1	0.833191	0.998891
22	0.148825	KEGG_PATHWAY	chx00350:Tyrosine metabolism	3	0.100671	0.917058	102177153, 102183581, 102176872	732	39	7210	0.757671	1	0.985166	1
22	0.148825	KEGG_PATHWAY	chx00010:Glycolysis / Gluconeogenesis	4	0.134228	0.967138	102177153, 102170543, 102183581, 102176872	732	65	7210	0.606137	1	0.994478	1
23	0.0322227	KEGG_PATHWAY	chx04664:Fc epsilon RI signaling pathway	6	0.201342	0.791123	102182774, 102169516, 102174051, 102176802, 102189645, 100861087	732	64	7210	0.923412	1	0.960292	1
23	0.0322227	KEGG_PATHWAY	chx05212:Pancreatic cancer	5	0.167785	0.894044	102189928, 102182774, 102174051, 100861087, 100861300	732	63	7210	0.781724	1	0.981572	1
23	0.0322227	KEGG_PATHWAY	chx04917:Prolactin signaling pathway	6	0.201342	0.91918	102182774, 100861397, 102188676, 100861318, 102174051, 100861087	732	80	7210	0.73873	1	0.985427	1
23	0.0322227	KEGG_PATHWAY	chx04380:Osteoclast differentiation	9	0.302013	0.921956	102182774, 102169516, 102174051, 100860896, 100860815, 102184585, 100861087, 102191322, 100861300	732	118	7210	0.75125	1	0.985894	1
23	0.0322227	KEGG_PATHWAY	chx04914:Progesterone-mediated oocyte maturation	6	0.201342	0.933355	102182774, 102172567, 102174051, 102171922, 100861087, 102173379	732	83	7210	0.712028	1	0.988558	1
23	0.0322227	KEGG_PATHWAY	chx05160:Hepatitis C	7	0.234899	0.992762	102182774, 100861133, 102183472, 100861393, 102174051, 100861087, 102176608	732	129	7210	0.534481	1	0.999085	1
23	0.0322227	KEGG_PATHWAY	chx04668:TNF signaling pathway	5	0.167785	0.995874	102182774, 102169516, 102174051, 102191813, 100861087	732	106	7210	0.46461	1	0.999498	1
23	0.0322227	KEGG_PATHWAY	chx04620:Toll-like receptor signaling pathway	4	0.134228	0.99864	102182774, 102169516, 102174051, 100861087	732	102	7210	0.386264	1	0.999871	1
24	0.0146014	KEGG_PATHWAY	chx05321:Inflammatory bowel disease (IBD)	5	0.167785	0.913461	102180664, 100860815, 100860910, 100860813, 102176576	732	66	7210	0.746191	1	0.984865	1
24	0.0146014	KEGG_PATHWAY	chx05322:Systemic lupus erythematosus	6	0.201342	0.9941	102189537, 102180664, 102191007, 102178535, 100860815, 100860813	732	117	7210	0.505114	1	0.999289	1
24	0.0146014	KEGG_PATHWAY	chx05140:Leishmaniasis	3	0.100671	0.995578	102180664, 100860815, 100860813	732	71	7210	0.416186	1	0.999489	1

## Sheet: Supplementary Table 6
Detection of copy number variants in African goats using whole genome sequence data
Supplementary Table 6: Functional analysis for CNVR private to breeds and to populations
Database	Enrichment term	Gene Count	p-value
Functional analysis for CNVR private to breeds
KEGG_PATHWAY	chx04514: Cell adhesion molecules (CAMs)	4	0.063
KEGG_PATHWAY	chx04020: Calcium signaling pathway	4	0.085
Functional analysis for CNVR private to populations
KEGG_PATHWAY	chx04925: Aldosterone synthesis and secretion	9	0
KEGG_PATHWAY	chx04922: Glucagon signaling pathway	10	0
KEGG_PATHWAY	chx04911: Insulin secretion	8	0.003
KEGG_PATHWAY	chx04724: Glutamatergic synapse	9	0.005
KEGG_PATHWAY	chx04918: Thyroid hormone synthesis	7	0.006
KEGG_PATHWAY	chx04971: Gastric acid secretion	7	0.007
KEGG_PATHWAY	chx04070: Phosphatidylinositol signaling system	8	0.008
KEGG_PATHWAY	chx04514: Cell adhesion molecules (CAMs)	10	0.01
KEGG_PATHWAY	chx04750: Inflammatory mediator regulation of TRP channels	8	0.01
KEGG_PATHWAY	chx04970: Salivary secretion	7	0.012
KEGG_PATHWAY	chx04730: Long-term depression	6	0.014
KEGG_PATHWAY	chx04912: GnRH signaling pathway	7	0.016
KEGG_PATHWAY	chx04725: Cholinergic synapse	8	0.016
KEGG_PATHWAY	chx04720: Long-term potentiation	6	0.018
KEGG_PATHWAY	chx04713: Circadian entrainment	7	0.026
INTERPRO	IPR002159: CD36 antigen	2	0.028
INTERPRO	IPR005428: Adhesion molecule CD36	2	0.028
KEGG_PATHWAY	chx03320: PPAR signaling pathway	6	0.029
GOTERM_BP_DIRECT	GO: 0007166~cell surface receptor signaling pathway	2	0.043
GOTERM_CC_DIRECT	GO: 0016021~integral component of membrane	6	0.051
KEGG_PATHWAY	chx04020: Calcium signaling pathway	9	0.051
KEGG_PATHWAY	chx04540: Gap junction	6	0.052
KEGG_PATHWAY	chx00604: Glycosphingolipid biosynthesis - ganglio series	3	0.057
KEGG_PATHWAY	chx04921: Oxytocin signaling pathway	8	0.058
KEGG_PATHWAY	chx04972: Pancreatic secretion	6	0.066
UP_KEYWORDS	Transmembrane helix	6	0.082
UP_KEYWORDS	Transmembrane	6	0.086
KEGG_PATHWAY	chx05202: Transcriptional misregulation in cancer	8	0.094
KEGG_PATHWAY	chx00531: Glycosaminoglycan degradation	3	0.1

## Sheet: Supplementary Table 7
Detection of copy number variants in African goats using whole genome sequence data
Supplementary Table 7: Sample processing details
Sample quality control (QC)	Genomic DNA (gDNA) samples were evaluated for quantity and quality using an AATI Fragment Analyzer and the DNF-487 Standard Sensitivity Genomic DNA Analysis Kit. The AATI ProSize 2.0 software provided a quantification value and a quality (integrity) score for each gDNA sample. Genomic DNA samples found to have a quality score less than 7 and with little or no high molecular weight material failed…
Library Preparation	Next Generation sequencing libraries were prepared using Illumina SeqLab specific TruSeq Nano High Throughput library preparation kits in conjunction with the Hamilton MicroLab STAR and Clarity LIMS X Edition. The gDNA samples were normalised to the concentration and volume required for the Illumina TruSeq Nano library preparation kits, then sheared to a 450bp mean insert size using a Covaris LE2…
Library QC	The libraries were evaluated for mean peak size and quantity using the Caliper GX Touch with a HT DNA 1k/12K/HI SENS LabChip and HT DNA HI SENS Reagent Kit. The libraries were normalised to 5nM using the GX data and the actual concentration was established using a Roche LightCycler 480 and a Kapa Illumina Library Quantification kit and Standards.
Sequencing	The libraries were normalised, denatured, and pooled in eights for clustering and sequencing using a Hamilton MicroLab STAR with Genologics Clarity LIMS X Edition. Libraries were clustered onto HiSeqX Flow cell v2.5 on cBot2s and the clustered flow cell was transferred to a HiSeqX for sequencing using a HiSeqX Ten Reagent kit v2.5.
Bioinformatics analysis	Demultiplexing was performed using bcl2fastq (2.17.1.14), allowing 1 mismatch when assigning reads to barcodes. Adapters (Read1: AGATCGGAAGAGCACACGTCTGAACTCCAGTCA, Read2: AGATCGGAAGAGCGTCGTGTAGGGAAAGAGTGT) were trimmed during the demultiplexing process.

## Sheet: Supplementary Table 8
Detection of copy number variants in African goats using whole genome sequence data
Supplementary Table 8: Quality control details for the samples used in the study
Project	Country	Breed	SampleId	UserSampleID	ReadPairSequenced	Yield	YieldQ30
X16124D	Ethiopia	Abergelle	X16124DP001A01	ETCH-ABR-0002	212186941	63.3916	53.8669
X16124D	Ethiopia	Abergelle	X16124DP001B01	ETCH-ABR-0010	269875228	80.6284	61.9008
X16124D	Ethiopia	Abergelle	X16124DP001C01	ETCH-ABR-0017	250432028	74.8293	58.9144
X16124D	Ethiopia	Abergelle	X16124DP001F01	ETCH-ABR-0036	199438579	59.5892	47.3399
X16124D	Ethiopia	Abergelle	X16124DP001G01	ETCH-ABR-0041	210922963	63.0191	50.1225
X16124D	Ethiopia	Abergelle	X16124DP001H01	ETCH-ABR-0050	229446078	68.5311	52.8513
X16124D	Ethiopia	Gumez	X16124DP001A02	ETCH-GUM-0004	336848175	100.643	80.2727
X16124D	Ethiopia	Gumez	X16124DP001B02	ETCH-GUM-0008	267673254	79.9925	62.7645
X16124D	Ethiopia	Gumez	X16124DP001C02	ETCH-GUM-0030	248459065	74.2505	63.0512
X16124D	Ethiopia	Gumez	X16124DP001D02	ETCH-GUM-0035	279986530	83.6564	68.0975
X16124D	Ethiopia	Keffa	X16124DP001E02	ETCH-KEF-0006	273275627	81.6229	67.6862
X16124D	Ethiopia	Keffa	X16124DP001F02	ETCH-KEF-0008	223032564	66.623	52.6143
X16124D	Ethiopia	Keffa	X16124DP001G02	ETCH-KEF-0016	206441938	61.688	48.6844
X16124D	Ethiopia	Keffa	X16124DP001H02	ETCH-KEF-0027	223210466	66.6678	53.1852
X16124D	Ethiopia	Keffa	X16124DP001A03	ETCH-KEF-0030	274960334	82.1315	69.2203
X16124D	Ethiopia	Keffa	X16124DP001B03	ETCH-KEF-0034	255451919	76.2739	64.4267
X16124D	Ethiopia	Keffa	X16124DP001C03	ETCH-KEF-0036	219424241	65.5523	56.0657
X16124D	Ethiopia	Woyito Guji	X16124DP001E03	ETCH-WYG-0010	325309097	97.1457	79.8156
X16124D	Ethiopia	Woyito Guji	X16124DP001F03	ETCH-WYG-0013	225144307	67.2643	52.7272
X16124D	Ethiopia	Woyito Guji	X16124DP001G03	ETCH-WYG-0016	265980790	79.4547	62.9078
X16124D	Ethiopia	Woyito Guji	X16124DP001H03	ETCH-WYG-0018	265191124	79.206	63.5879
X16124D	Ethiopia	Woyito Guji	X16124DP001A04	ETCH-WYG-0022	208340169	62.2124	52.6752
X16124D	Ethiopia	Woyito Guji	X16124DP001B04	ETCH-WYG-0023	266995300	79.7587	62.1701
X16124D	Ethiopia	Woyito Guji	X16124DP001C04	ETCH-WYG-0027	261050416	77.9931	66.347
X16124D	Kenya	Gala	X16124DP001F04	KECH-GAL-0004	205750433	61.4843	47.8944
X16124D	Kenya	Gala	X16124DP001G04	KECH-GAL-0006	231240581	69.071	52.9671
X16124D	Kenya	Gala	X16124DP001H04	KECH-GAL-0008	223085642	66.6224	52.1923
X16124D	Kenya	Gala	X16124DP001A05	KECH-GAL-0013	250775245	74.8595	63.2125
X16124D	Kenya	Gala	X16124DP001B05	KECH-GAL-0014	262573494	78.3244	67.6028
X16124D	Kenya	Gala	X16124DP001C05	KECH-GAL-0019	253149621	75.6504	64.7637
X16124D	Kenya	Gala	X16124DP001D05	KECH-GAL-0020	244337560	73.0122	60.2022
X16124D	Kenya	Small East African	X16124DP001E05	KECH-SEA-0005	231412604	69.0695	55.8898
X16124D	Kenya	Small East African	X16124DP001F05	KECH-SEA-0010	260441992	77.825	61.3928
X16124D	Kenya	Small East African	X16124DP001G05	KECH-SEA-0012	205871990	61.5097	47.6738
X16124D	Kenya	Small East African	X16124DP001H05	KECH-SEA-0023	226638242	67.6309	52.7428
X16124D	Kenya	Small East African	X16124DP001A06	KECH-SEA-0028	235650737	70.3681	59.6342
X16124D	Kenya	Small East African	X16124DP001B06	KECH-SEA-0029	233235911	69.6598	59.2561
X16124D	Kenya	Small East African	X16124DP001C06	KECH-SEA-0031	206843240	61.7649	47.8715
X16124D	Madagascar	Androy	X16124DP001G06	MGCH-AND-0002	280178171	83.7069	66.0296
X16124D	Madagascar	Androy	X16124DP001H06	MGCH-AND-0004	399475896	119.237	92.9613
X16124D	Madagascar	Androy	X16124DP001A07	MGCH-AND-0005	308553899	92.1744	69.9061
X16124D	Madagascar	Androy	X16124DP001B07	MGCH-AND-0006	225009459	67.2239	53.1022
X16124D	Madagascar	Diana	X16124DP001B08	MGCH-DIA-0002	240674932	71.9181	56.2278
X16124D	Madagascar	Diana	X16124DP001D08	MGCH-DIA-0004	221075057	66.0202	49.9249
X16124D	Madagascar	Diana	X16124DP001A09	MGCH-DIA-0017	226537697	67.6804	51.8617
X16124D	Madagascar	Menabe	X16124DP001B09	MGCH-MEN-0001	268814630	80.2677	62.6675
X16124D	Madagascar	Menabe	X16124DP001C09	MGCH-MEN-0002	218917216	65.3727	51.7305
X16124D	Madagascar	Menabe	X16124DP001D09	MGCH-MEN-0005	270060183	80.6837	65.3235
X16124D	Madagascar	Menabe	X16124DP001E09	MGCH-MEN-0006	181215039	54.0935	43.7473
X16124D	Madagascar	Menabe	X16124DP001F09	MGCH-MEN-0007	280818026	83.9097	66.6192
X16124D	Madagascar	Menabe	X16124DP001G09	MGCH-MEN-0012	245533498	73.3751	57.4281
X16124D	Madagascar	Menabe	X16124DP001H09	MGCH-MEN-0014	498979351	148.947	117.358
X16124D	Madagascar	Sofia	X16124DP001C10	MGCH-SOF-0005	303305203	90.6089	72.3291
X16124D	Madagascar	Sofia	X16124DP001D10	MGCH-SOF-0007	235788003	70.4239	58.1084
X16124D	Madagascar	Sofia	X16124DP001E10	MGCH-SOF-0008	284387311	84.9817	67.0701
X16124D	Madagascar	Sofia	X16124DP001G10	MGCH-SOF-0020	244026761	72.8776	56.6508
X16124D	Madagascar	Sofia	X16124DP001H10	MGCH-SOF-0023	500091023	149.317	117.19
X16124D	Madagascar	Sofia	X16124DP001A11	MGCH-SOF-0024	232626469	69.4749	58.8195
X16124D	Madagascar	SudOuest	X16124DP001B11	MGCH-SOU-0001	261496107	78.1264	66.7361
X16124D	Madagascar	SudOuest	X16124DP001C11	MGCH-SOU-0002	213133575	63.6794	51.3265
X16124D	Madagascar	SudOuest	X16124DP001D11	MGCH-SOU-0003	237637736	71.0102	59.5605
X16124D	Madagascar	SudOuest	X16124DP001E11	MGCH-SOU-0004	227386282	67.9329	52.4486
X16124D	Madagascar	SudOuest	X16124DP001F11	MGCH-SOU-0006	226578605	67.6818	52.5559
X16124D	Madagascar	SudOuest	X16124DP001G11	MGCH-SOU-0007	228998389	68.4043	52.8173
X16124D	Madagascar	SudOuest	X16124DP001H11	MGCH-SOU-0008	469647745	140.297	111.587
X16124D	Mali	Guera	X16124DP001B12	MLCH-GUE-0008	232052207	69.239	57.7048
X16124D	Mali	Guera	X16124DP001C12	MLCH-GUE-0012	242745308	72.4541	57.2366
X16124D	Mali	Guera	X16124DP001D12	MLCH-GUE-0014	232436622	69.442	58.0603
X16124D	Mali	Guera	X16124DP001E12	MLCH-GUE-0016	226888566	67.7636	52.598
X16124D	Mali	Guera	X16124DP001F12	MLCH-GUE-0017	277377061	82.8638	65.3165
X16124D	Mali	Guera	X16124DP001G12	MLCH-GUE-0019	241805087	72.1783	56.1711
X16124D	Mali	Maure	X16124DP002E01	MLCH-MAU-0014	456429839	136.288	106.421
X16124D	Mali	Naine	X16124DP002F01	MLCH-NAI-0003	499937958	149.369	119.135
X16124D	Mali	Naine	X16124DP002E02	MLCH-NAI-0009	422668284	126.22	100.17
X16124D	Mali	Naine	X16124DP002G01	MLCH-NAI-0011	382402134	114.243	85.8299
X16124D	Mali	Naine	X16124DP002H01	MLCH-NAI-0013	433365709	129.455	98.9494
X16124D	Mali	Naine	X16124DP002C02	MLCH-NAI-0016	409337602	122.3	92.7043
X16124D	Mali	Peulh	X16124DP002H02	MLCH-PEU-0020	427504598	127.731	96.8272
X16124D	Mali	Soudanaise	X16124DP002B03	MLCH-SDN-0001	415350078	124.087	94.9578
X16124D	Mali	Soudanaise	X16124DP002C03	MLCH-SDN-0002	420708254	125.683	95.5802
X16124D	Mali	Soudanaise	X16124DP002D03	MLCH-SDN-0003	429473622	128.286	97.1194
X16124D	Mali	Soudanaise	X16124DP002E03	MLCH-SDN-0009	420098756	125.468	100.931
X16124D	Mali	Soudanaise	X16124DP002F03	MLCH-SDN-0010	409791227	122.363	93.9157
X16124D	Mali	Soudanaise	X16124DP002G03	MLCH-SDN-0011	431699129	128.914	98.7693
X16124D	Mali	Soudanaise	X16124DP002H03	MLCH-SDN-0017	397860479	118.83	91.1937
X16124D	Mali	Targui	X16124DP002B04	MLCH-TAR-0005	373804980	111.694	84.2169
X16124D	Mali	Targui	X16124DP002D04	MLCH-TAR-0014	446968921	133.473	101.49
X16124D	Malawi	Balaka-Ulongwe	X16124DP002F04	MWCH-BAW-0007	422444480	126.212	97.8199
X16124D	Malawi	Balaka-Ulongwe	X16124DP002G04	MWCH-BAW-0009	432548347	129.201	99.9353
X16124D	Malawi	Dedza	X16124DP002B05	MWCH-DZD-0002	441807225	132.021	102.483
X16124D	Malawi	Dedza	X16124DP002C05	MWCH-DZD-0010	438689466	131.077	101.707
X16124D	Malawi	Dedza	X16124DP002D05	MWCH-DZD-0013	497648612	148.682	113.178
X16124D	Malawi	Dedza	X16124DP002E05	MWCH-DZD-0015	481135737	143.768	115.651
X16124D	Malawi	Lilongwe	X16124DP002F05	MWCH-LGW-0002	413361374	123.51	96.1359
X16124D	Malawi	Lilongwe	X16124DP002G05	MWCH-LGW-0004	451905038	135.033	103.457
X16124D	Malawi	Lilongwe	X16124DP002H05	MWCH-LGW-0005	469572551	140.312	109.235
X16124D	Malawi	Nsanje	X16124DP002A06	MWCH-NSJ-0001	422670038	126.28	97.2242
X16124D	Malawi	Nsanje	X16124DP002B06	MWCH-NSJ-0002	382701809	114.343	88.2188
X16124D	Malawi	Nsanje	X16124DP002C06	MWCH-NSJ-0003	442465315	132.14	102.61
X16124D	Malawi	Nsanje	X16124DP002D06	MWCH-NSJ-0004	484461748	144.728	111.88
X16124D	Malawi	Nsanje	X16124DP002E06	MWCH-NSJ-0006	459311137	137.221	110.297
X16124D	Malawi	Nsanje	X16124DP002F06	MWCH-NSJ-0007	463289183	138.385	109.299
X16124D	Malawi	Thyolo	X16124DP002G06	MWCH-THY-0001	448155269	133.903	103.491
X16124D	Malawi	Thyolo	X16124DP002H06	MWCH-THY-0002	441837938	132.002	102.076
X16124D	Malawi	Thyolo	X16124DP002A07	MWCH-THY-0003	421985693	126.099	96.7172
X16124D	Malawi	Thyolo	X16124DP002B07	MWCH-THY-0005	438056875	130.885	99.1576
X16124D	Malawi	Thyolo	X16124DP002C07	MWCH-THY-0006	460937544	137.745	106.269
X16124D	Malawi	Thyolo	X16124DP002D07	MWCH-THY-0007	484896290	144.898	111.695
X16124D	Malawi	Thyolo	X16124DP002E07	MWCH-THY-0008	477154337	142.566	115.216
X16124D	Mozambique	Landin	X16124DP002G07	MZCH-LND-0004	514581705	153.757	119.356
X16124D	Mozambique	Landin	X16124DP002H07	MZCH-LND-0006	534355913	159.633	121.16
X16124D	Mozambique	Landin	X16124DP002B08	MZCH-LND-0020	391738722	117.037	90.0538
X16124D	Mozambique	Landin	X16124DP002C08	MZCH-LND-0024	255183749	76.2409	61.0963
X16124D	Mozambique	Landin	X16124DP002D08	MZCH-LND-0031	487823853	145.787	111.791
X16124D	Mozambique	Manica	X16124DP002E08	MZCH-MAN-0001	447700842	133.778	107.809
X16124D	Mozambique	Manica	X16124DP002F08	MZCH-MAN-0002	446546535	133.411	105.218
X16124D	Mozambique	Manica	X16124DP002G08	MZCH-MAN-0003	398188153	118.982	94.5803
X16124D	Mozambique	Small East African	X16124DP002H08	MZCH-SEA-0051	504144999	150.618	115.697
X16124D	Mozambique	Small East African	X16124DP002B09	MZCH-SEA-0055	402108030	120.149	94.4224
X16124D	Mozambique	Small East African	X16124DP002C09	MZCH-SEA-0056	463286566	138.43	104.07
X16124D	Mozambique	Small East African	X16124DP002D09	MZCH-SEA-0057	452226630	135.11	106.764
X16124D	Mozambique	Small East African	X16124DP002E09	MZCH-SEA-0058	447029418	133.568	107.986
X16124D	Mozambique	Small East African	X16124DP002F09	MZCH-SEA-0060	441309081	131.854	103.531
X16124D	Tanzania	Boer	X16124DP002G10	TZCH-BOE-0312	393868469	117.699	92.389
X16124D	Tanzania	Boer	X16124DP002H10	TZCH-BOE-0314	425133979	127.02	97.4428
X16124D	Tanzania	Gogo	X16124DP002B11	TZCH-GOG-0002	382269101	114.241	88.1466
X16124D	Tanzania	Gogo	X16124DP002C11	TZCH-GOG-0003	442927193	132.347	100.393
X16124D	Tanzania	Gogo	X16124DP002D11	TZCH-GOG-0004	384867847	114.97	91.6811
X16124D	Tanzania	Gogo	X16124DP002E11	TZCH-GOG-0006	407695992	121.821	96.4092
X16124D	Tanzania	Gogo	X16124DP002F11	TZCH-GOG-0007	420910030	125.75	96.433
X16124D	Tanzania	Gogo	X16124DP002G11	TZCH-GOG-0008	384648171	114.929	89.1987
X16124D	Tanzania	Gogo	X16124DP002H11	TZCH-GOG-0009	403716339	120.622	93.3459
X16124D	Tanzania	Maasai	X16124DP002B12	TZCH-MAA-0004	425647748	127.163	98.113
X16124D	Tanzania	Maasai	X16124DP002C12	TZCH-MAA-0005	460404720	137.568	103.72
X16124D	Tanzania	Maasai	X16124DP002D12	TZCH-MAA-0008	383367712	114.555	92.9749
X16124D	Tanzania	Maasai	X16124DP002E12	TZCH-MAA-0010	440174286	131.546	105.358
X16124D	Tanzania	Maasai	X16124DP002F12	TZCH-MAA-0011	454570057	135.801	103.375
X16124D	Tanzania	Maasai	X16124DP002G12	TZCH-MAA-0013	419091384	125.227	99.0029
X16124D	Tanzania	Maasai	X16124DP002H12	TZCH-MAA-0015	251167944	75.0621	60.7634
X16124D	Tanzania	Malya	X16124DP003B01	TZCH-MLY-0014	306835725	91.6495	72.4404
X16124D	Tanzania	Malya	X16124DP003C01	TZCH-MLY-0017	221610520	66.1626	50.5766
X16124D	Tanzania	Malya	X16124DP003D01	TZCH-MLY-0019	268610530	80.243	62.8972
X16124D	Tanzania	Malya	X16124DP003E01	TZCH-MLY-0021	241086209	72.0314	57.0009
X16124D	Tanzania	Malya	X16124DP003F01	TZCH-MLY-0022	264387198	78.9731	64.9122
X16124D	Tanzania	Malya	X16124DP003G01	TZCH-MLY-0023	253139327	75.6421	61.9456
X16124D	Tanzania	Malya	X16124DP003H01	TZCH-MLY-0024	202595887	60.5427	48.0253
X16124D	Tanzania	Norwegian	X16124DP003E02	TZCH-NRW-0010	283333778	84.6257	66.4595
X16124D	Tanzania	Norwegian	X16124DP003H02	TZCH-NRW-0015	308672681	92.1573	72.9616
X16124D	Tanzania	Norwegian	X16124DP003A03	TZCH-NRW-0018	220153663	65.6593	49.9603
X16124D	Tanzania	Pare White	X16124DP003C03	TZCH-PRW-0003	266888645	79.7453	61.983
X16124D	Tanzania	Pare White	X16124DP003E03	TZCH-PRW-0006	274484440	82.0288	64.0118
X16124D	Tanzania	Pare White	X16124DP003F03	TZCH-PRW-0008	271244691	81.0512	62.6079
X16124D	Tanzania	Pare White	X16124DP003G03	TZCH-PRW-0010	230397013	68.823	56.2286
X16124D	Tanzania	Pare White	X16124DP003H03	TZCH-PRW-0016	198070617	59.1848	47.6973
X16124D	Tanzania	Pare White	X16124DP003A04	TZCH-PRW-0020	249246130	74.4453	59.2447
X16124D	Tanzania	Saanen	X16124DP003D04	TZCH-SAA-0162	233055203	69.6345	53.5096
X16124D	Tanzania	Saanen	X16124DP003G04	TZCH-SAA-0173	254214005	75.9639	59.1019
X16124D	Tanzania	Saanen	X16124DP003H04	TZCH-SAA-0176	231251060	69.0848	52.9059
X16124D	Tanzania	Saanen	X16124DP003A05	TZCH-SAA-0178	284417065	84.9273	66.656
X16124D	Tanzania	Sonjo	X16124DP003D05	TZCH-SNJ-0006	244085022	72.8554	56.2798
X16124D	Tanzania	Sonjo	X16124DP003E05	TZCH-SNJ-0010	226361341	67.5457	51.3594
X16124D	Tanzania	Boer	X16124DP003B07	ZWCH-BOE-0322	263796740	78.8347	60.1736
X16124D	Zimbabwe	Boer	X16124DP003C07	ZWCH-BOE-0327	267096434	79.8158	61.8293
X16124D	Zimbabwe	Boer	X16124DP003D07	ZWCH-BOE-0328	300232648	89.6777	71.3903
X16124D	Zimbabwe	Boer	X16124DP003E07	ZWCH-BOE-0331	215777275	64.4671	49.7124
X16124D	Zimbabwe	Boer	X16124DP003F07	ZWCH-BOE-0334	261262121	78.0606	61.2354
X16124D	Zimbabwe	Boer	X16124DP003G07	ZWCH-BOE-0337	233070487	69.6473	53.5548
X16124D	Zimbabwe	Boer	X16124DP003H07	ZWCH-BOE-0338	259429210	77.5156	59.1467
X16124D	Zimbabwe	Mashona	X16124DP003B08	ZWCH-MSH-0002	252675066	75.4994	57.7904
X16124D	Zimbabwe	Mashona	X16124DP003C08	ZWCH-MSH-0003	282382681	84.3484	65.4977
X16124D	Zimbabwe	Mashona	X16124DP003D08	ZWCH-MSH-0008	302017917	90.1783	69.5252
X16124D	Zimbabwe	Mashona	X16124DP003E08	ZWCH-MSH-0011	269198996	80.436	61.7368
X16124D	Zimbabwe	Mashona	X16124DP003G08	ZWCH-MSH-0013	375714301	112.233	88.7008
X16124D	Zimbabwe	Mashona	X16124DP003H08	ZWCH-MSH-0014	307965498	92.0184	70.855
X16124D	Zimbabwe	Mashona	X16124DP003A09	ZWCH-MSH-0015	220605125	65.9318	51.7508
X16124D	Zimbabwe	Matebele	X16124DP003F09	ZWCH-MTB-0004	209646392	62.6231	49.3121
X16124D	Zimbabwe	Matebele	X16124DP003G09	ZWCH-MTB-0007	341100933	101.886	80.7898
X16124D	Zimbabwe	Matebele	X16124DP003A10	ZWCH-MTB-0011	234806136	70.1518	54.9764
X16124D	Zimbabwe	Matebele	X16124DP003B10	ZWCH-MTB-0014	260290033	77.7677	60.1966
X16124D	Zimbabwe	Matebele	X16124DP003C10	ZWCH-MTB-0020	289093003	86.3341	66.8537
X16124D	Zimbabwe	Matebele	X16124DP003D10	ZWCH-MTB-0023	234230894	69.9762	53.909
X16124D	Zimbabwe	Matebele	X16124DP003E10	ZWCH-MTB-0025	236598789	70.6346	53.3183
